# Supplementary material for: Transfer of the small diatoms Thalassiosira proschkinae and T. spinulata to the genus Minidiscus and their taxonomic re-description
Source: PLoS One. 2017 Sep 5;12(9):e0181980. doi: 10.1371/journal.pone.0181980 (PMC5584963; doi:10.1371/journal.pone.0181980)
Supplement: S1 File — The multi-gene sequences of three strains, T. proschkinae SMDC305, T. spinulata SMDC050 and T. spinulata SMDC303, manually aligned based on the previous published 68 multi-gene alignment sequences [3, 7]. (PHY) [file pone.0181980.s001.phy]

 71 5411
Bacterosira_bathyomphala_NB04_B6 --ACCTGGTTGATCCTGCCAGTAGTCATACGCTCGTCTCAAA-GATTAAGCCATGCATGT-CTAAGTATAACTCTTT-TACTTTGAAAACTGCGAACGGCTCATTATATCAGTTATAGTTCCTTTGATAGTCCCTTACTACTTGGATACCCGTAGTAATTCTAGAGCTAATACATGCATCAATACCCAACTG-TTCGCGGAAGGGTAGTATTTATTAGGTATAGACCAA--CCCTCTTCGGAGGTGCTTTGGTGATTCATAATAACTTTTCGAATCGCA-CGGCTCCATGCCGGCGATGGATCATTCAAGTTTCTGCCCTATCAGCTTTGGATGGTAGTGTATTGGACTACCATGGCTTTAACGGGTAACGAATTGTTAGGGCAAGATTTCGGAGAGGGAGCCTGAGAGACGGCTACCACATCCAAGGAAGGCAGCAGGCGCGTAAATTACCCAATCCTGACACAGGGAGGTAGTGACAATAAATAACAATGCCGGGCCTTTACAGGTCTGGCAATTGGAATGAGAACAATTTAAATCCCTTATCGAGTATCAATTGGAGGGCATGTCTGGTGCCAGCAGCCGCGGTAATTCCAGCTCCAATAGCGTATATTAAAGTTGTTGCAGTTAAAAAGCTCGTAGTTGGATTTCTGGCAGGAGCGACCGGTCACACACTCTGT--GCGT-GAACTTGTGTTGTCTCTGGCCATCCTTGGG--GA-GATCCTGTTTGGCATTAAGTTGTCGGG-CAG-GGGATACCCATCGTTTACTGTGAAAAAATTAGAGTGTTTAAAGCAGGCTTATGCCGTTGAATATATTAGCATGGAATAATAAGATAGGACTTCGGAACTATTTTGTTGGTTTGCGTTACGAAGTAATGATTAATAGGGACAGTTGGGGGTATTCGTATTTCATTGTCAGAGGTGAAATTCTTGGATTTCTGAAAGACGAACTACTGCGAAAGCATTTACCAAGGATGTTTTCATTAATCAAGAACGAAAGTTAGGGGATCGAAGATGATTAGATACCATCGTAGTCTTAACCATAAACTATGCCGACTCAGGATCGGTGCT-CGTT-TTTTGACAGCATCGGCACTGTATGAGAAATCA-AAGTCTTTGGGTTCCGGGGGGAGTATGGTCGCAAGGCTGAAACTTAAAGAAATTGACGGAAGGGCACCACCAGGAGTGGAACTTGCGGCTTAATTTGACTCAACACGGGAAAACTTACCAGGTCCAGACATAGTGAGGATTGACAGATTGAGAGTTCTTTCTTGATTCTATGGGTGGTGGTGCATGGCCGTTCTTAGTTGGTGGAGTGATTTGTCTGGTTAATTCCGTTAACGAACGAGACCGCCGCCTGCTAAATAG-TTCTACTAATGGTTTTTCATTG-GT-A-A-GAGCTTCTTAGAGGGACG--TT-CATT-CTACAAGATGAAGGAAGATGGCGGCAATAACAGGTCTGTGATGCCCTTAGATGTCCTGGGCCGCACGCGCGTT--ACACTGATGCACTCAACGAGCATATAACC-TTGGCCGAGAGGCCTGGGTAATCTTGTTAACATGCATCGTGATAGGGATAGATTATTGCAATTATTAATCTTGAACGAGGAATTCCTAGTAATCGCAGTTCATCAAACTGCAGTGATTACGTCCCTGCCCTTTGTACACACCGCCCGTCGCACCTACCGATTGAATGGTCCGGTGAGGACTCGGGATTGTGGTTTGGCTCCTTC-ATTGGGGCCTGACCGCGAGAACTTGTCCAAACCTTATCATTTAGAGGAAGGTGAAGTCGTAACA----------------------------------------------------------------------ATTCCCCTAGTAACGGCGAGTGAAGCGGGAAGAGCTCACCATGTGAATCTGTGTAACC---------------------CGCAAG------GGTGCACCGAATTGTGGTCTGGAGAA---GTATTGTCGGCCGAATTTCCGGGCCAAGTCTCTTGGAAAAGGGCAGCTGAGAGGGTGAAACTCCCGTTCTTGCCTGGAAATTTTGCGCCT-T-GGCATATG-CTTTCTATGAGTCGAGTTGCTTGGGATTGCAGCTCAAATTTGGTGGTAAATTCCATCTAAAGCTAAATATTGGTGGGATACCGATAGTGCACAAGTACCGTGAGGGAAAGATGCAAAGAACTTTGAAAAGAGAGTTAAAGAGTACCTGAAATTGTTGAAAGGGAAGCGAAGGAAACCAGTGCCGAAGCT-TAG-TCA-TATTTCTCTTGCTACTTGTGGCAA----GGGCGCT-GTGGCT--T-TGCAT-GGG-T-C--AGCATCGACTCTT-CG-CCTGGGGTAAAT--CTTCGGTTGGTAGACGA--C---CCTAT--TATGGG--GTGAGTGCCTTCCGTTGCTATCC-TGGGTTGGGTCGAGGTC-AGTCAC--TCTGTGC-TCGTGATGCTGGC-----------------------------------------------------------------------------------------------------------------------------------------------------------------------------GCTCACGTAGCACATGCTGGTTTAATGGTATTTTGGGCTGGTGCAATGATATTATTTGAAGTATCGCACTTTGTTCCAGAAAAGCCGTTGTATGAGCAAGGTTTTATTTGCATGCAACATTTAGCAACATTAGGCTATGGTATTGGACCAGGTGGTGATATCACATCAACTGTTCCTTATTTTGCTGTTGGTGTTATTCATTTAATTTCTTCTGCAGTATTAGGTTTTGGTGGAATTTACCACTCATTATTAGGTCCTGATACTTTAGAAGAATCTTTCCCATTCTTTGGTTATGACTGGCGTGATAAAAATAAGATGACTACTATTTTAGGTATTCACTTATGTTTATTAGGTTTAGGTGCATTCTTATTAGTTGCAAAAGCTATGTATTTAGGTGGTGTTTACGATACATGGGCACCGGGTGGTGGTGATGTTCGTTATATTACAACACCAACATTAAATCCGATTGTAATCTTTGGTTACGTTTTCCGTTCGCCATTTGGTGGTGACGGTTGGGTAGTTTCTGTAAATAATATGGAAGATCTTGTTGGTGGCCATATTTGGGTTGGTATTTTATGTACTGTTGGTGGTGTATGGCATATCTTTACAAAACCATTCTCTTGGGCTCGTCGAGCTTTTGTATGGTCTGGTGAAGCATACTTATCATACAGTTTAGCTGCTATCTCATTAATGGGTTTCACTGCATCTTTATATGCATGGTATAATAATACTGCTTACCCTAGTGAATTATATGGTCCTACTGGTCCAGAAGCGTCACAATCTCAAGCATTTACATTCTTAGTGCGAGATCAACGTTTAGGTG--CAAATGTATCATCTGCACAGGGTCCAACTGGTTTAGGTAAATACTTAATGCGTTCACCTAGTGGAGAAATTATCTTCGGTGGTGAAACTATGCGTTTCTGGGATTTACGTGCACCATGGGTAGAACCATTACGTGGTCCAAACGGTTTAGATATCAATAAAATTAAAAATGATATTCAACCTTGGCAAGAACGTCGTGCTGCTGAATATATGACTCATGCGCCATTAGGCTCATTAAACTCTGTAGGTGGTGTAGCAACAGAAATTAACTCAGTGAACTATGTTTCACCACGTTCATGGTTATG----------------------------------------------------------------------------------------------------------------------------------------------ATGTCTCAATCTGTATCAGAACGGACTCGAATTAAAAGTGACCGTTACGAATCTGGTGTAATTCCATATGCTAAAATGGGTTACTGGGATGCTGCATATTCAGTAAAAGATACTGATATCTTAGCATTATTCCGTATCACACCACAACCAGGTGTAGATCCTGTAGAAGCTGCTGCTGCTGTAGCAGGTGAATCTTCAACTGCAACTTGGACTGTTGTATGGACAGATTTATTAACAGCTTGTGAGCGCTACCGTGCTAAAGCTTACCGTGTAGATCCAGTACCTAATTCAACAGATGTATACTTTGCATTTATCGCATATGAATGTGATTTATTTGAAGAAGCTTCTTTATCTAATTTAACAGCATCTATCATTGGTAACGTTTTTGGATTTAAGGCAATTTCTGCTTTACGTTTAGAAGATATGCGTATTCCTCACTCATATTTAAAAACATTCCAAGGTCCTGCTACAGGTATCATTGTTGAACGTGAACGTTTAAACAAATATGGTACTCCATTATTAGGTGCAACTGTTAAACCTAAATTAGGTCTTTCAGGTAAGAACTACGGTCGTGTAGTTTATGAAGGCTTAAAAGGTGGTTTAGACTTCTTAAAAGATGATGAGAACATTAACTCTCAACCATTCATGCGTTGGAGAGAACGTTTCTTAAACTGTTTAGAAGGTATTAACCGTGCAGCTGCTGCAACTGGTGAAGTTAAAGGTTCTTACTTAAACATCACTGCTGCTACAATGGAAGAAGTATACAAACGTGCTGAGTATGCTAAAGCTATTGGTTCTGTAGTTGTTATGATTGATTTAGTTATGGGTTACACTGCAATCCAATCAATCGCATACTGGGCTCGTGAAAATGATATGCTTTTACATTTACACCGTGCTGGTAACTCTACTTACGCACGTCAAAAGAATCATGGTATCAACTTCCGTGTTATCTGTAAATGGATGCGTATGTCAGGTGTAGATCATATCCACGCTGGTACAGTTGTAGGTAAATTAGAAGGTGATCCTTTAATGATTAAAGGTTTCTACGATATTTTACGTTTAACTGAATTAGAAGTTAACTTACCTTTCGGTATCTTCTTCGAAATGGATTGGGCTAGTTTACGCCGTTGTATGCCAGTAGCTTCTGGTGGTATCCACTGTGGTCAAATGCACCAGTTAATTCACTATTTAGGTGATGATGTTGTATTACAATTCGGTGGTGGTACAATTGGTCACCCTGATGGTATCCAAGCTGGTGCTACAGCTAACCGTGTTGCTTTAGAAGCAATGGTATTAGCTCGTAACGAAGGTGCTGACTACTTTAACAATCAAGTAGGTCCTCAGATCTTACGTGATGCAGCTAAAACATGTGGTCCTTTACAGACTGCTTTAGATCTATGGAAAGATATTAGTTTCAACTATACTTCTACGGATACAGCTGATTTCGCTGAAACAGCTACTGCAAACAGATAA
Bacterosira_constricta_CCMP991 ----------------------------------------------------ATGCATGT-CTAAGTATAACTCTTT-TACTTTGAAAACTGCGAACGGCTCATTATATCAGTTATAGTTCCTTTGATAGTCCCTTACTACTTGGATACCCGTAGTAATTCTAGAGCTAATACATGCATCAATACCCAACTG-TTCGCGGAAGGGTAGTATTTATTAGGTATAGACCAA--CCCTCTTCGGAGGTGCTTTGGTGATTCATAATAACTTTTCGAATCGCA-CGGCTCCATGCCGGCGATGGATCATTCAAGTTTCTGCCCTATCAGCTTTGGATGGTAGTGTATTGGACTACCATGGCTTTAACGGGTAACGAATTGTTAGGGCAAGATTTCGGAGAGGGAGCCTGAGAGACGGCTACCACATCCAAGGAAGGCAGCAGGCGCGTAAATTACCCAATCCTGACACAGGGAGGTAGTGACAATAAATAACAATGCCGGGCCTTTACAGGTCTGGCAATTGGAATGAGAACAATTTAAATCCCTTATCGAGTATCAATTGGAGGGCAAGTCTGGTGCCAGCAGCCGCGGTAATTCCAGCTCCAATAGCGTATATTAAAGTTGTTGCAGTTAAAAAGCTCGTAGTTGGATTTCTGGCAGGAGCGACCGGTCACACACTCTGT--GCGT-GAACTTGTGTTGTCTCTGGCCATCCTTGGG--GA-GATCCTGTTTGGCATTAAGTTGTCGGG-CAG-GGGATACCCATCGTTTACTGTGAAAAAATTAGAGTGTTTAAAGCAGGCTTATGCCGTTGAATATATTAGCATGGAATAATAAGATAGGACTTCGGAACTATTTTGTTGGTTTGCGTTACGAAGTAATGATTAATAGGGACAGTTGGGGGTATTCGTATTTCATTGTCAGAGGTGAAATTCTTGGATTTCTGAAAGACGAACTACTGCGAAAGCATTTACCAAGGATGTTTTCATTAATCAAGAACGAAAGTTAGGGGATCGAAGATGATTAGATACCATCGTAGTCTTAACCATAAACTATGCCGACTCAGGATCGGTGCT-TGTT-TTTTGACAGCATCGGCACTGTATGAGAAATCA-AAGTCTTTGGGTTCCGGGGGGAGTATGGTCGCAAGGCTGAAACTTAAAGAAATTGACGGAAGGGCACCACCAGGAGTGGAACTTGCGGCTTAATTTGACTCAACACGGGAAAACTTACCAGGTCCAGACATAGTGAGGATTGACAGATTGAGAGTTCTTTCTTGATTCTATGGGTGGTGGTGCATGGCCGTTCTTAGTTGGTGGAGTGATTTGTCTGGTTAATTCCGTTAACGAACGAGACCGCCGCCTGCTAAATAG-TTCTACTAATGGTTTTTCATTG-GT-A-A-GAGCTTCTTAGAGGGACG--TT-CATT-CTACAAGATGAAGGAAGATGGCGGCAATAACAGGTCTGTGATGCCCTTAGATGTCCTGGGCCGCACGCGCGTT--ACACTGATGCACTCAACGAGCATATAACC-TTGGCCGAGAGGCCTGGGTAATCTTGTTAACATGCATCGTGATAGGGATAGATTATTGCAATTATTAATCTTGAACGAGGAATTCCTAGTAATCGCAGTTCATCAAACTGCAGTGATTACGTCCCTGCCCTTTGTACACACCGCCCGTCGCACCTACCGATTGAATGGTCCGGTGAGGACTCGGGATTGTGGTTTGGCTCCTTC-ATTGGGGCCTGACCGCGAGAACTTGTCCAAACCTTATCATTTAGAGGAA--------------------------------------------------------------------------------------------TAGTAACGGCGAGTGAAGCGGGAAGAGCTCACCATGTGAATCTGTGTAACC---------------------CGCAAG------GGTGCACCGAATTGTGGTCTGGAGAA---GTATTGTCGGCCGAATTTCCGGGCCAAGTCTCTTGGAAAAGGGCAGCTGAGAGGGTGAAACTCCCGTTCTTGCCTGGAAATTTTGCGCCT-T-GGCATATG-CTTTCTATGAGTCGAGTTGCTTGGGATTGCAGCTCAAATTTGGTGGTAAATTCCATCTAAAGCTAAATATTGGTGGGATACCGATAGTGCACAAGTACCGTGAGGGAAAGATGCAAAGAACTTTGAAAAGAGAGTTAAAGAGTACCTGAAATTGTTGAAAGGGAAGCGAAGGAAACCAGTGCCGAAGCT-TAG-TCA-TATTTCTCTTGCTACTTGTGGCAA----GGGCGCT-GTGGCT--T-TGCAT-GGG-T-C--AGCATCGACTCTT-CG-CCTGGGGTAAAT--CTTCGGTTGGTAGACGG--C---CCTAT--TATGGG--GTGAGTGCCTTCCGTTGCTATCC-TGGGTTGGGTCGAGGTC-AGTCAC--TCTGTGC-TCGTGATGCTG-------------------------------------------------------------------------------------------------------------------------------------------------------------------------------GCTCACGTAGCACATGCTGGTTTAATGGTATTTTGGGCTGGTGCAATGATATTATTTGAAGTATCACACTTTGTTCCAGAAAAACCGTTGTATGAGCAAGGTTTTATTTGCATGCAACATTTAGCAACATTAGGCTATGGTATTGGACCAGGTGGTGATATCACATCAACTGTTCCGTATTTTGCTGTTGGTGTTATTCATTTAATTTCTTCTGCGGTATTAGGTTTTGGTGGAATTTACCACTCTTTATTAGGTCCTGATACTTTAGAAGAATCTTTCCCGTTCTTTGGCTATGACTGGCGTGATAAAAATAAGATGACTACTATTTTAGGTATTCACTTATGTTTATTAGGTTTAGGTGCATTCTTATTAGTTGCAAAAGCTATGTATTTAGGTGGTGTTTACGATACATGGGCACCGGGTGGTGGTGATGTTCGTTATATTACAACACCAACATTAAACCCGATTGTAATCTTTGGTTACGTTTTCCGTTCACCATTTGGTGGTGACGGTTGGGTAGTTTCTGTAAATAATATGGAAGATCTTGTTGGTGGCCATATTTGGGTTGGTATTTTATGTACTGTTGGTGGTGTATGGCATATCTTTACAAAACCATTCTCTTGGGCTCGTCGAGCTTTTGTATGGTCTGGTGAAGCATACTTATCATACAGTTTAGCTGCTATCTCATTAATGGGTTTCACTGCATCTTTATATGCATGGTATAATAATACTGCTTACCCTAGTGAATTATATGGTCCGACTGGTCCAGAAGCGTCACAATCTCAAGCATTTACATTTTTAGTGCGAGATCAACGTTTAGGTG--CTAATGTATCATCTGCACAGGGTCCAACTGGTTTAGGTAAATACTTAATGCGTTCACCAAGTGGAGAAATTATCTTCGGTGGTGAAACTATGCGTTTCTGGGATTTACGTGCACCATGGGTAGAACCATTACGTGGTCCAAACGGTTTAGATATCAATAAAATTAAAAATGATATTCAACCTTGGCAAGAACGTCGTGCTGCTGAATATATGACTCATGCGCCATTAGGCTCATTAAACTCTGTAGGTGGTGTAGCAACAGAAATTAACTCAGTGAACTATGTATCACCACGTTCATGGTTATGTTGTTCTCAT-----------------------------------------------------------------------------------------------------------------------------------------------TGTATCAGAACGGACTCGAATTAAAAGTGACCGTTACGAATCTGGTGTAATTCCATATGCTAAAATGGGTTACTGGGATGCTGCATATTCAGTAAAAGATACTGATATCTTAGCATTATTCCGTATCACACCACAACCAGGTGTAGATCCAGTAGAAGCTGCTGCTGCCGTAGCAGGTGAATCTTCAACTGCAACTTGGACTGTTGTATGGACAGATTTATTAACAGCTTGTGAGCGCTACCGTGCTAAAGCTTACCGTGTAGATCCAGTACCTAATTCAACAGATGTATACTTTGCATTTATCGCATATGAATGTGATTTATTTGAAGAAGCTTCTTTATCTAACTTAACAGCATCTATCATTGGTAACGTTTTCGGATTTAAAGCGATTTCTGCTTTACGTTTAGAAGATATGCGTATTCCTCACTCATATTTAAAAACATTCCAAGGTCCTGCTACAGGTATCATTGTTGAACGTGAGCGTTTAAACAAATATGGTACTCCATTATTAGGTGCAACTGTTAAGCCTAAGTTAGGTCTTTCTGGTAAGAACTACGGTCGTGTAGTTTATGAAGGCTTAAAAGGTGGTTTAGACTTCTTAAAAGATGATGAGAACATTAACTCTCAACCATTTATGCGTTGGAGAGAACGTTTCTTAAACTGTTTAGAAGGTATTAACCGTGCAGCAGCTGCAACTGGTGAAGTTAAAGGTTCTTACTTAAACATCACTGCTGCTACAATGGAAGAAGTATACAAACGTGCTGAGTATGCTAAAGCTATTGGTTCTGTAGTTGTTATGATCGATTTAGTTATGGGTTATACTGCAATTCAATCAATCGCATACTGGGCTCGTGAAAATGATATGCTTTTACATTTACACCGTGCTGGTAACTCTACTTACGCTCGTCAAAAGAATCATGGTATCAACTTCCGTGTTATCTGTAAATGGATGCGTATGTCAGGTGTAGATCATATCCACGCTGGTACAGTTGTAGGTAAATTAGAAGGTGATCCTTTAATGATTAAAGGTTTCTACGATATTTTACGTTTAACTGAATTAGAAGTTAACTTACCTTTCGGTATCTTCTTCGAAATGGATTGGGCTAGTTTACGCCGTTGTATGCCAGTAGCTTCTGGTGGTATTCACTGTGGTCAAATGCACCAATTAATTCACTATTTAGGTGATGATGTTGTATTACAATTCGGTGGTGGTACTATTGGTCACCCGGATGGTATTCAAGCTGGTGCTACAGCGAACCGTGTTGCTTTAGAAGCAATGGTATTAGCTCGTAACGAAGGTGCTGACTACTTTAACAATCAAGTAGGTCCTCAAATCTTACGTGATGCAGCTAAAACATGTGGTCCTTTACAAACCGCTTTAGATCTATGGAAAGATATTAGTTTCAACTATACTTCTACGGATACAGCTGATTTCGCTGAAACAGCTACTGCAAACAGATAA
Conticribra_guillardii_CCMP988 --------------------------ATACGCTCGTCTCAAA-GATTAAGCCATGCATGT-CTAAGTATAAATATCT-TAC-TGTGAAACTGCGAACGGCTCATTATATCAGTTATAGTTCCTTTGATAATCCCTTACTACTTGGATAACCGTAGTAATTCTAGAGCTAATACATGCATCAATACCCAACTG-TTCGCGGAAGGGTAGTATTTATTAGGTAGAGACCAA--CCCTTTTCGGAGGTGCTTTGGTGATTCATAATAACTTTTCGAATCGCA-TGGCTCCACGCCGGCGATGGATCATTCAAGTTTCTGCCCTATCAGCTTTGGATGGTAGGGTATTGGCCTACCATGGCTTTAACGGGTAACGAATTGTTAGGGCAAGATTTCGGAGAGGGAGCCTGAGAGACGGCTACCACATCCAAGGAAGGCAGCAGGCGCGTAAATTACCCAATCCTGACACAGGGAGGTAGTGACAATAAATAACAATGCCGGGCCTTTACAGGTCTGGCAATTGGAATGAGAACAATTCAAATCCCTTATCGAGTATCAATTGGAGGGCAAGTCTGGTGCCAGCAGCCGCGGTAATTCCAGCTCCAATAGCGTATATTAAAGTTGTTGCAGTTAAAAAGCTCGTAGTTGGATTTCTGGCAGGAGCGACCGGTCTTACACTCTGT--GTGA-GAACTTGTGTTGTCTCTGGCCATCCTTGGG--GA-GATCCTGTTTGGCATTAAGTTGTCGGG-CAG-GGGATACCCATCGTTTACTGTGAAAAAATTAGAGTGTTTAAAGCAGGCTTATGCCGTTGAATATATTAGCATGGAATAATAAGATAGGACCCTGGTACTATTTTGTTGGTTTGTGCACCAGAGTAATGATTAATAGGGACAGTTGGGGGTATTCGTATTCCATTGTCAGAGGTGAAATTCTTGGATTTCTGGAAGACGAACTACTGCGAAAGCATTTACCAAGGATGTTTTCATTAATCAAGAACGAAAGTTAGGGGATCGAAGATGATTAGATACCATCGTAGTCTTAACCATAAACTATGCCGACTCGGGATTGGCGGT-TGGT-TTTTGCCTCCGTCAGCACCGTATGAGAAATCA-AAGTCTTTGGGTTCCGGGGGGAGTATGGTCGCAAGGCTGAAACTTAAAGAAATTGACGGAAGGGCACCACCAGGAGTGGAGCCTGCGGCTTAATTTGACTCAACACGGGAAAACTTACCAGGTCCAGACATAGTGAGGATTGACAGATTGAGAGTTCTTTCTTGATTCTATGGGTGGTGGTGCATGGCCGTTCTTAGTTGGTGGAGTGATTTGTCTGGTTAATTCCGTTAACGAACGAGACCGCCGCCTGCTAAATAG-TTCTGCGAATGATTTTTCATTG-GT-A-A-GAGCTTCTTAGAGGGACG--TT-CATT-CTACAAGATGAAGGAAGATGGCGGCAATAACAGGTCTGTGATGCCCTTAGATGTCCTGGGCCGCACGCGCGCT--ACACTGATGCACTCAACGAGCATATAACC-TTGGCCGAGAGGCCTGGGTAATCTTGTTAACATGCATCGTGATAGGGATAGATTATTGCAATTATTAATCTTGAACGAGGAATTCCTAGTAATCGCAGATCATCAATCTGCAATGATTACGTCCCTGCCCTTTGTACACACCGCCCGTCGCACCTACCGATTGAATGGTCCGGTGAAGCCTCGGGATTGTGGTCTGGCTCCTTT-ATTGGGGCCTGACTGTGAAAACTTGTCTAAACCTTATCATTTAGAGGAAGGT----------------------------------------------------------------------------------ATTCCCTTAGTAACGGCGAGTGAAGCGGGACAAGCTCACCATGTGAATCTGTGTAACC-------T-G-------C---TTGCA-------GGTGCACCGAATTGTGGTCTGGAGAA---GTACTGTCGGCCGAGATTCCGGGCCAAGTCCCTTGGAAAAGGGCAGCTGAGAGGGTGAAACTCCCGTTCTTGCCTGGAAGCTTTGTGCCT-T-GGCATATG-CTTTCTATGAGTCGAGTTGCTTGGGATTGCAGCTCAAATTTGGTGGTAAATTCCATCTAAAGCTAAATATTGGTGGGATACCGATAGTGCACAAGTACCGTGAGGGAAAGATGCAAAGAACTTTGAAAAGAGAGTTAAAGAGTACCTGAAATTGCTGAAAGGGAAGCGAAGGAAACCAGTGCCAAAGTG-ATG-TCA-TACTTTTTCTGCCGCTTGCGGTAG----GAACGCT-GTGGCA--T-TGCGTAGGG-T-C--AGCATTGGCTTTG-TG-CTTGGGGTATAT--GTTTGTTTGGTAGACGA--C---CCCTT--T--GGG--GTGAGTGCCTTTCATTCTTATCC-TGGGCTGGGCTGAGGAC-AGTCAC--TATGTGC-TCGTGATGCTGGC------------------------------------------------------------------------------------------------------------------------------------GAAACGCTCGTTTAATCAATGTTTCTGGTAAATTATTAGGTGCTCACGTAGCACATGCTGGTTTAATGGTATTTTGGGCTGGTGCAATGATATTATTTGAAGTATCACACTTTGTTCCAGAAAAACCATTGTATGAGCAAGGTTTTATTTGTATGCAACATTTAGCAACACTTGGTTACGGTATTGGCCCAGGTGGTGACATTACATCAACTGTTCCTTACTTTGCTGTTGGTGTTATTCATTTAATTTCTTCTGCCGTATTAGGATTTGGTGGTATTTACCACTCATTATTAGGTCCAGATACTTTAGAAGAATCATTCCCATTCTTTGGTTATGACTGGCGTGATAAAAATAAGATGACTACAATTTTAGGTATTCACTTATGTTTATTAGGGTTAGGTTCATTATTATTAGTTGCTAAAGCAATGTACTTAGGTGGTGTTTACGATACATGGGCGCCGGGTGGTGGAGATGTTCGTTATATTACAACACCAACATTAAACCCAATTGTTATTTTTGGTTACGTTTTCCGTTCACCATTTGGTGGTGACGGTTGGGTAGTTTCTGTAAATAATATGGAAGATCTTGTTGGTGGTCACATCTGGGTTGGTATTTTATGTATTGTAGGCGGAGTATGGCATATTTTTACAAAACCATTCTCTTGGGCTCGTCGTGCTTTTGTATGGTCGGGTGAAGCATACTTATCATACAGTTTAGCTGCTATCTCATTAATGGGATTCACTGCATCTTTATACGCATGGTATAATAATACAGCTTATCCTAGTGAGTTATATGGTCCAACAGGTCCAGAAGCATCACAATCTCAAGCATTCACATTCTTAGTTCGAGATCAACGTTTAGGTG--CAAATGTATCATCTGCACAAGGTCCAACTGGTTTAGGTAAATACTTAATGCGTTCACCAAGTGGGGAAATTATCTTCGGTGGTGAAACTATGCGTTTCTGGGATTTACGTGCACCTTGGGTTGAGCCATTACGTGGTCCAAATGGTTTAGATATTAATAAAATTAAAAATGATATCCAACCTTGGCAAGAACGTCGTGCTGCTGAGTACATGACTCATGCACCTTTAGGTTCATTAAACTCTGTAGGTGGTGTAGCAACAGAAATTAACTCAGTGAACTATGTATCACCGCGTTCATGGTTATGTTGTTCTCACTT----------------------------------------------------------------------------------------------------------------------------------------------------------ACTCGAATTAAAAGTGACCGTTACGAATCTGGTGTAATTCCATATGCTAAAATGGGTTACTGGGATGCTGCGTACACAGTAAAAGATACTGATGTATTAGCATTATTCCGTATCACACCACAACCAGGTGTAGATCCAGTAGAAGCTGCTGCTGCTGTAGCAGGTGAATCTTCAACTGCAACTTGGACTGTTGTATGGACAGATTTATTAACAGCTTGTGAGCGTTACCGTGCTAAAGCTTACCGTGTAGATCCAGTGCCAAACGCAACAGATCAATACTTTGCATTTGTTGCATACGAATGTGATTTATTTGAAGAAGCTTCTTTATCTAATTTAACTGCATCTATTATTGGTAACGTTTTTGGATTTAAAGCAATTTCTGCTTTACGTTTAGAAGATATGCGTGTTCCTCACTCATACTTAAAAACATTCCAAGGTCCTGCTACAGGTATCGTTGTAGAACGTGAACGTTTAAACAAATATGGTACTCCATTATTAGGTGCTACTGTAAAACCTAAATTAGGTCTTTCTGGTAAGAACTACGGTCGTGTAGTTTATGAAGGTTTAAAAGGTGGTTTAGACTTCTTAAAAGATGATGAAAACATTAACTCTCAACCATTCATGCGTTGGAGAGAACGTTTCTTAAACTGTGCAGAAGGTATCAACCGTGCATCAGCTGCAACTGGTGAAGTTAAAGGTTCTTACTTAAATGTAACAGCTGCGACTATGGAAGAAGTATACAAACGTGCTGAGTATGCTAAACTTATCGGTTCTGTTATTATCATGATCGATTTAGTAATGGGTTACACTGCAATTCAATCAATTGCTTACTGGTCTCGTGAAAATGATATGATTTTACATTTACACCGTGCTGGTAACTCTACTTACGCTCGTCAAAAAAATCATGGTATTAACTTCCGTGTTATCTGTAAATGGATGCGTATGTCTGGTGTAGATCATATCCATGCCGGTACAGTTGTTGGTAAGTTAGAAGGTGATCCTTTAATGATTAAAGGTTTCTACGATATCTTACGTTTAACTGAATTAGAAGTTAACTTACCTTTCGGTATTTTCTTCGAAATGGATTGGGCTAGTTTACGTCGTTGTATGCCAGTAGCTTCTGGTGGTATTCACTGTGGTCAAATGCACCAATTAATTCACTATTTAGGTGATGATGTTGTATTACAATTCGGTGGTGGTACAATTGGTCACCCTGATGGTATCCAAGCTGGTGCTACAGCAAACCGTGTTGCTTTAGAAGCAATGGTATTAGCTCGTAACGAAGGTCATGATTACTTCAACAATCAAGTAGGTCCTCAAATCTTACGTGATGCTGCTAAAACATGTGGTCCTTTACAAACAGCTTTAGATCTATGGAAAGATATTAGTTTTAACTATACTTCTACAGATACAGCTGATTTTGCTGAAACAGCTACTGCAAACAGATAA
Conticribra_weissflogii_CCMP1010 -------------------AGTAGTCATACGCTCGTCTCAAA-GATTAAGCCATGCATGT-CTAAGTATAAATATCT-TAC-TGTGAAACTGCGAACGGCTCATTATATCAGTTATAGTTCCTTTGATAATCCCTTACTACTTGGATAACCGTAGTAATTCTAGAGCTAATACATGCATCAATACCCGACTG-TTCGCGGAAGGGTAGTATTTATTAGGTAGAGACCAA--CCCTCTTCGGAGGTGCTTTGGTGATTCATAATAACTTTTCGAATCGCA-TGGCCCCGTGCCGGCGATGGATCATTCAAGTTTCTGCCCTATCAGCTTTGGATGGTAGGGTATTGGCCTACCATGGCTTTAACGGGTAACGAATTGTTAGGGCAAGATTTCGGAGAGGGAGCCTGAGAGACGGCTACCACATCCAAGGAAGGCAGCAGGCGCGTAAATTACCCAATCCTGACACAGGGAGGTAGTGACAATAAATAACAATGCCGGGCCTTTACAGGTCTGGCAATTGGAATGAGAACAATTTAAATCCCTTATCGAGTATCAATTGGAGGGCAAGTCTGGTGCCAGCAGCCGCGGTAATTCCAGCTCCAATAGCGTATATTAAAGTTGTTGCAGTTAAAAAGCTCGTAGTTGGATTTCTGGCAGGAGCGACCGGTCTCACACCCTGT--GTGA-GAACTCGTGTTGTCTCTGGCCATCCTTGGG--GA-GATCCTGTTTGGCATTCAGTTGTCGGG-CAG-GGGATACCCATCGTTTACTGTGAAAAAATTAGAGTGTTTAAAGCAGGCTTATGCCGTTGAATATATTAGCATGGAATAATAAGATAGGTCTTTGGTACTATTTTGTTGGTTTGCGCACCAGAGAAATGATTAATAGGGACAGTTGGGGCTATTCGTATTCCATTGTCAGAGGTGAAATTCTTGGATTTCTGGAAGACGAACTACTGCGAAAGCATTTAGCAAGGATGTTTTCATTAATCAAGAACGAAAGTTAGGGGATCGAAGATGATTAGATACCATCGTAGTCTTAACCATAAACTATGCCGACTCAGGATTGGCGGT-TGTT-TTTTGACTCCGTCAGCACTGTATGAGAAATCA-AAGTCTTTGGGTTCCGGGGGGAGTATGGTCGCAAGGCTGAAACTTAAAGAAATTGACGGAAGGGCACCACCAGGAGTGGAGCCTGCGGCTTAATTTGACTCAACACGGGAAAACTTACCAGGTCCAGACATAGTGAGGATTGACAGATTGAGAGTTCTTTCTTGATTCTATGGGTGGTGGTGCATGGCCGTTCTTAGTTGGTGGAGTGATTTGTCTGGTTAATTCCGTTAACGAACGAGACCGCCGCCTGCTAAATAGG-TCCACGAATGGTTTTTCATTG-GT-G-A-GATCTTCTTAGAGGGACG--TT-CATT-CTACAAGATGAAGGAAGATGGCGGCAATAACAGGTCTGTGATGCCCTTAGATGTCCTGGGCCGCACGCGCGCT--ACACTGATGCACTCAACGAGCATATAACC-TTGGTCGAGAGGCCTGGGTAATCTTGTTAACATGCATCGTGATAGGGATAGATTATTGCAATTATTAATCTTGAACGAGGAATTCCTAGTAATCGCAGATCATCAATCTGCAATGATTACGTCCCTGCCCTTTGTACACACCGCCCGTCGCACCTACCGATTGAATGGTCCGGTGAAGACTCGGGATTGTGGTCTGGCTCCTTC-ATTGGGGCCAGACCGTGAGAACTTGTCTGAACCTTATCATTTAGAGGAAGGTGAAGTCGTAACAA---------------------------------------------------------------------ATTCCCTTAGTAACGGCGAGTGAAGCGGGAAGAGCTCACCATGTGAATCTGTGTAACC------AATG-------T---GAAAAC-A-AT-GGTGCACCGAATTGTGGTCTGGAGAA---GTATTGTCGGCCGTATTTCCGGGCCAAGTCCCTTGGAAAAGGGCAGCTGAGAGGGTGAAACTCCCGTTCTTGCCTGGAAATATTGTGCCT-T-GGCATATG-CTTTCTACGAGTCGAGTTGCTTGGGATTGCAGCTCAAATTTGGTGGTAAATTCCATCTAAAGCTAAATATTGGTGGGATACCGATAGCGCACAAGTACCGTGAGGGAAAGATGCAAAGAACTTTGAAAAGAGAGTTAAAGAGTACCTGAAATTGCTGAAAGGGAAGCGAAGGAAACCAGTGCCAAAGCC-GTG-TCA-TACTTTCTCTGCTGCTTGCGGTAG----GGACGCT-GTGGCA--T-GGCGTCGGG-T-C--AGCATCGGCTTTG-TG-CTTGGGGTAGMY--GTTTSGYTGGTAGACGS--C---CACTT--C--GGTG-GTGAGTGCCCTCCATTCTTATCC-TGGGYYSGGYYSAGGAC-AGTCAT--TATGTGC-TCGTGATGCTGGC-------------------------------------------------------------------------------------------------------------------------------------------------------------------------------------------------------------------------------CTTATTTGAAGTATCACACTTTGTTCCAGAAAAACCATTATATGAGCAAGGTTTTATCTGTATGCAACATTTAGCAACACTTGGTTATGGTATTGGACCAGGTGGGGAGATTACATCAACTGTACCTTATTTTGCTGTTGGTGTTATTCACTTAATCTCTTCTGCAGTATTAGGATTTGGTGGTATCTACCACTCATTATTAGGTCCTGATACACTAGAAGAATCATTCCCATTCTTTGGTTATGATTGGCGTGATAAGAATAAAATGACTACAATTTTAGGTATTCATTTATGTTTATTAGGTTTAGGTTCATTATTATTAGTTGCTAAAGCAATGTACTTAGGTGGTATCTATGATACATGGGCACCAGGTGGTGGTGATGTTCGCTACATTACAACTCCAACTTTAAATCCAATCGTAATTTTTGGTTACGTTTTCCGTTCACCGTTTGGTGGTGACGGTTGGGTAGTTTCTGTAAATAACATGGAAGATCTTGTTGGTGGACACATTTGGGTTGGTGTTTTATGTATTGTAGGTGGTGTATGGCATATCTTTACAAAACCATTCTCTTGGGCTCGTCGTGCTTTTGTATGGTCTGGTGAAGCATATTTATCATACAGTTTAGCTGCGATCTCATTAATGGGCTTCACTGCATCTTTATACTCTTGGTACAATAACACAGCTTATCCTAGTGAATTATATGGTCCAACAGGTCCAGAAGCATCACAATCTCAAGCGTTTACATTCTTAGTACGAGATCAACGTTTAGGTG--CAAATGTATCATCTGCACAAGGTCCAACTGGTTTAGGTAAATATTTAATGCGTTCACCGAGTGGAGAAATTATCTTTGGTGGTGAAACTATGCGTTTCTGGGATTTACGTGCACCGTGGGTTGAACCTTTACGTGGTCCAAATGGTTTAGATATTAATAAAATTAAAAATGATATTCAACCTTGGCAAGAACGTCGTGCTGCTGAATACATGACTCACGCACCTTTAGGTTCATTAAACTCTGTAGGTGGTGTAGCAACAGAGATTAACTCTGTTAATTATGTATCACCACGTTCATGGTT---------------------------------------------------------------------------------------------------------------------------------------------------------------------------TCGAATTAAAAGTGACCGTTACGAATCTGGTGTAATTCCATATGCTAAAATGGGTTACTGGGATGCTGCGTACACAGTAAAAGATACTGATGTTTTAGCTTTATTCCGTATCACACCACAACCAGGTGTAGATCCAGTAGAAGCTGCTGCTGCTGTAGCAGGTGAATCTTCTACTGCAACTTGGACTGTTGTTTGGACAGATTTATTAACAGCTTGTGAGCGCTACCGTGCTAAAGCTTACCGTGTAGATCCAGTACCAAACGCTACAGATCAATACTTTGCATTTATCGCATACGAATGTGATTTATTCGAAGAAGGTTCTTTAGCTAACTTAACAGCATCTATTATTGGTAACGTTTTTGGGTTTAAAGCAATTTCTGCTTTACGTTTAGAAGATATGCGTATTCCTCACTCATACTTAAAAACATTCCAAGGTCCTGCTACAGGTATTATTGTAGAACGTGAACGTTTAAATAAATACGGTATTCCATTATTAGGTGCTACTGTAAAACCTAAATTAGGTCTTTCTGGTAAAAACTACGGTCGTGTAGTTTACGAAGGTTTAAAAGGTGGTTTAGACTTCTTAAAAGATGATGAAAACATTAACTCTCAACCATTTATGCGTTGGAGAGAGCGTTTCTTAAACTGTTTAGAAGGTATTAATCGTGCGTCAGCTGCAACTGGTGAAGTTAAAGGTTCTTACTTAAACGTAACAGCTGCTACTATGGAAGAAGTATACAAACGTGCTGAGTATGCTAAACTGATTGGTTCTGTAATCATCATGATCGATTTAGTTATGGGTTACACGGCAATTCAATCAATTGCTTACTGGGCTCGTGAAAACGATATGTTATTACACTTACACCGTGCTGGTAACTCTACTTACGCTCGTCAAAAGAACCATGGTATTAACTTCCGTGTTATCTGTAAATGGATGCGTATGTCTGGTGTAGATCACATCCACGCTGGTACAGTTGTTGGTAAATTAGAAGGTGATCCTTTAATGATTAAAGGTTTCTACGATATTTTACGTTTAACTGAATTAGAAGTTAACTTACCATACGGTATCTTCTTTGAAATGGATTGGGCTAGTTTACGTCGTTGTATGCCAGTAGCTTCTGGTGGTATCCACTGTGGTCAAATGCACCAATTAGTTCATTACTTAGGTGATGATGTTGTATTACAATTCGGTGGTGGTACAATTGGTCACCCTGATGGTATCCAAGCAGGTGCTACAGCAAACCGTGTTGCTTTAGAAGCAATGGTTTTAGCTCGTAACGAAGGTCAAGATTACTTTAATAATCAAGTAGGTCCTCAAATCTTACGTGATGCTGCTAAAACATGTGGTCCTTTACAAACAGCTTTAGATCTATGGAAAGATATTAGTTTCAACTATACTTCTACAGATACAGCTGATTTCGCAGAAACAGCAACTGCAAACAGATAA
Cyclostephanos_dubius ------------------CAGTAGTCATACGCTCGTCTCAAA-GATTAAGCCATGCATGT-CTAAGTATAACTCTTT-TACTTTGAAAACTGCGAACGGCTCATTATATCAGTTATAGTTTCTTTGATAGTCCCTTACTACTTGGATACCCGTAGTAATTCTAGAGCTAATACATGCATCAATACCCGACTG-TTCGCGGAAGGGTAGTATTTATTAGGTATAGACCAA--CCCTCCTCGGAGGTGCTTTGGTGATTCATAATAACTTTTCGAATCGCA-TGGCTCCATGCCGGCGATGGATCATTCAAGTTTCTGCCCTATCAGCTTTGGATGGTAGTGTATTGGACTACCATGGCTTTAACGGGTAACGAATTGTTAGGGCAAGATTTCGGAGAGGGAGCCTGAGAGACGGCTACCACATCCAAGGAAGGCAGCAGGCGCGTAAATTACCCAATCCTGACACAGGGAGGTAGTGACAATAAATAACAATGCCGGGCCTTTACAGGTCAGGCAATTGGAATGAGAACAATTTAAATCCCTTATCGAGTATCAATTGGAGGGCAAGTCTGGTGCCAGCAGCCGCGGTAATTCCAGCTCCAATAGCGTATATTAAAGTTGTTGCAGTTAAAAAGCTCGTAGTTGGATTTCTGGCAGGAGCGACCGGTCGCGCACTCTGT--GCGT-GAACTTG-GCTGTCTCTGGCCATCCTTGGG--GA-GATCCTGTTTGGCATTAAGTTGTCGGG-CAG-GGGATACCCATCGTTTACTGTGAAAAAATTAGAGTGTTTAAAGCAGGCTTATGCCGTTGAATATATTAGCATGGAATAATAAGATAGGACTTCGGAACTATTTTGTTGGTTTGCGTTACGAAGTAATGATTAATAGGGACAGTTGGGGGTATTCGTATTCCGTTGTCAGAGGTGAAATTCTTGGATTTCCGGAAGACGAACTACTGCGAAAGCATTTACCAAGGATGTTTTCATTAATCAAGAACGAAAGTTAGGGGATCGAAGATGATTAGATACCATCGTAGTCTTAACCATAAACTATGCCGACTCGGGATTGGTGGT-TGTT-TTTTGACTCCATCAGCACCGTATGAGAAATCA-AAGTCTTTGGGTTCCGGGGGGAGTATGGTCGCAAGGCTGAAACTTAAAGAAATTGACGGAAGGGCACCACCAGGAGTGGAATCTGCGGCTTAATTTGACTCAACACGGGAAAACTTACCAGGTCCAGACATAGTGAGGATTGACAGATTGAGAGTTCTTTCTTGATTCTATGGGTGGTGGTGCATGGCCGTTCTTAGTTGGTGGAGTGATTTGTCTGGTTAATTCCGTTAACGAACGAGACCGCCGCCTGCTAAATAG-TTCTACTAATGGTTTTTCATTG-GT-A-A-GAGCTTCTTAGAGGGACG--TT-CATT-CTACAAGATGAAGGAAGATGGCGGCAATAACAGGTCTGTGATGCCCTTAGATGTCCTGGGCCGCACGCGCGTT--ACACTGATGCACTCAACGAGCATATAACC-TTGGCCGAGAGGCCTGGGTAATCTTGTTAACATGCATCGTGATAGGGATAGATTATTGCAATTATTAATCTTGAACGAGGAATTCCTAGTAATCGCAGTTCATCAAACTGCAATGATTACGTCCCTGCCCTTTGTACACACCGCCCGTCGCACCTACCGATTGAATGGTCCGGTGAGGACTCGGGATTGTGGTTTGGCTCCTTC-ATTGGGGCCTGACCGTGAGAACTTGTCCAAACCTTATCATTTAGAGGAAGGTGAAAGCAT--------ATAATTAAGCGGAGGAAAAGAAACTAACAAGG----------------------------------ATTCCCCTAGTAACGGCGAGTGAAGCGGGAAGAGCTCATAATGTGAATCTGTGTAACC---------------------CGCAAG------GGTGCACCGAATTGTGGTCTGGAGAA---GTATTGTCGGCCGAGTTCCCGGGCCAAGTCTCTTGGAAAAGGGCAGCTGAGAGGGTGAAACTCCCGTTCTTGCCTGGGAACTCTGTGCCT-T-GGCACATG-CTTTCTACGAGTCGAGTTGCTTGGGATTGCAGCTCAAATTTGGTGGTAAATTCCATCTAAAGCTAAATATTGGTGGGATACCGATAGCGCACAAGTACCGTGAGGGAAAGATGCAAAGAACTTTGAAAAGAGAGTTAAAGAGTACCTGAAATTGTTGAAAGGGAAGCGAAGGAAACCAGTGCCGAAGCT-TTG-TCA-TACTTCTCTTGCCACCTGTGGTAA----GGGCGCT-GTGGCT--T-TGCGT-GGG-T-C--AGCATCGGCTCTT-TG-CCTGGGGTAAAT--CTTCAGTGGGTAGGCGA--C---CTCCT--C--GGAG-GTGAGTGCCCGCTGTTGCCATCC-TGGGTCGGGCTGAGGTC-AGTCAC--TCTGTGC-TCGTGATGCTGGC-------------------------------------------------------------------------------------------------------------------------------------AAACGCTCGTTTAATTAATGTGTCTGGCAAATTATTAGGTGCTCACGTAGCACATGCTGGTTTAATGGTATTCTGGGCTGGTGCAATGATATTATTTGAAGTGTCTCACTTTGTTCCAGAAAAACCTTTATATGAGCAAGGTTTTATTTGTATGCAGCATTTAGCAACACTAGGTTATGGTATTGGCCCAGGTGGTGATATTACATCGACTGTTCCGTATTTTGCAGTTGGTGTTATTCATTTAATTTCTTCTGCTGTGTTAGGTTTTGGTGGAATCTACCACTCATTATTAGGTCCAGATACTTTGGAAGAATCTTTCCCATTCTTTGGTTATGACTGGCGTGATAAAAATAAGATGACTACTATTTTAGGTATTCACTTATGTTTATTAGGTTTAGGTTCATTATTATTAGTTGCAAAAGCTATGTACTTAGGTGGTATCTACGATACATGGGCACCGGGTGGTGGCGATGTTCGTTATATTACAACACCAACATTAAATCCGATTGTAATCTTTGGATATGTTTTCCGTTCACCATTTGGTGGTGACGGTTGGGTAGTTTCTGTAAATAATATGGAAGATCTTGTTGGTGGTCATATTTGGGTTGGTATTTTATGTATCGTTGGTGGTATCTGGCATATTTTTACAAAACCATTCTCTTGGGCTCGTCGAGCATTCGTATGGTCTGGTGAAGCATATTTATCTTACAGTTTAGCTGCTATTTCGTTAATGGGCTTCACTGCATCTTTATACGCGTGGTATAATAATACTGCTTATCCAAGTGAATTATATGGTCCTACAGGTCCAGAAGCATCGCAATCTCAAGCGTTTACATTCTTAGTACGAGATCAACGTTTAGGTG--CAAACGTATCGTCTGCACAAGGTCCAACTGGTTTAGGTAAATATTTAATGCGTTCACCTAGTGGAGAAATTATTTTCGGTGGTGAAACTATGCGTTTCTGGGATTTACGTGCACCTTGGGTAGAACCATTACGTGGTCCAAATGGGTTAGATATTAATAAAATTAAAAATGATATTCAACCTTGGCAAGAACGTCGTGCTGCAGAATATATGACGCATGCGCCATTAGGGTCACTAAATTCTGTAGGTGGTGTAGCAACAGAAATTAACTCAGTGAATTATGTATCACCTCGTTCATGGTTATGTTGTTCGCATTTTATCTTAGGCTTCTTCTTCTTAGTTGGTCATTGTCACTATTCAAATACT---------------------------------------------------------------------------------ATGTCTCAATCTGTATCAGAACGGACTCGAATTAAAAGTGACCGTTACGAATCTGGTGTAATTCCATATGCTAAAATGGGTTACTGGGATGCTGCGTACACAGTAAAAGATACTGATGTATTAGCATTATTCCGTATCACACCACAACCAGGTGTAGATCCAGTAGAAGCTGCGGCTGCTGTAGCAGGTGAATCTTCTACTGCAACTTGGACTGTTGTATGGACAGATTTATTAACAGCTTGTGAACGCTACCGTGCTAAAGCTTATCGCGTAGATCCAGTGCCTAATGCAACAGATCAATACTTTGCATTTATCGCATACGAATGTGATTTATTTGAAGAAGGTTCTTTATCTAATTTAACAGCATCTATTATTGGTAACGTTTTTGGATTTAAAGCAGTTGCTGCTTTACGTTTAGAAGATATGCGTATTCCTCACTCATATTTAAAAACATTCCAAGGTCCTGCTACAGGTATTGTTGTAGAGCGTGAACGTTTAAACAAATATGGTACTCCTTTATTAGGTGCTACTGTAAAACCTAAATTAGGTCTTTCTGGTAAAAACTATGGTCGTGTAGTTTATGAAGGTTTAAAAGGTGGTTTAGACTTCTTAAAAGATGATGAAAACATCAACTCTCAACCATTCATGCGTTGGAGAGAACGTTTCTTAAATTGTTTAGAAGGTATTAACCGTGCATCTGCTGCAACTGGTGAAGTTAAAGGTTCATACTTAAACATCACAGCTGCTACTATGGAAGAAGTATACAAACGTGCTGAATATGCTAAAGCAATTGGTTCTGTAGTTGTTATGATCGATTTAGTTATGGGTTATACTGCAATTCAATCAATTGCATACTGGGCTCGTGAAAATGATATGCTTTTACATTTACACCGTGCTGGTAACTCTACTTATGCACGTCAAAAAAATCATGGTATCAACTTCCGTGTTATCTGTAAATGGATGCGTATGTCAGGTGTAGATCATATCCACGCTGGTACGGTTGTTGGTAAATTAGAAGGTGATCCTTTAATGATTAAAGGTTTCTACGATGTATTACGTTTAACTGAATTAGAAGTTAATTTACCTTTTGGTATTTTCTTCGAAATGGATTGGGCTAGTTTACGTCGTTGTATGCCAGTAGCTTCTGGTGGTATTCACTGTGGTCAAATGCACCAATTAATTCACTACTTAGGTGATGATGTTGTATTACAATTCGGTGGTGGTACTATTGGTCACCCTGATGGTATCCAAGCTGGTGCTACAGCAAACCGTGTTGCTTTAGAAGCAATGGTATTAGCTCGTAATGAAGGATGTGATTATTTCAACAACCAAGTAGGTCCTCAAATCTTACGTGATGCAGCTAAAACATGTGGTCCTTTACAAACAGCTTTAGATCTATGGAAAGATATTAGTTTTAACTATACTTCTACAGATACAGCGGATTTCGCTGAAACAGCTACTGCAAACAGATAA
Ditylum_brightwelli_X85386 -AACCTGGTTGATCCTGCCAGTAGTCATACGCTCGTCTCAAA-GATTAAGCCATGCATGT-CTAAGTATAAATATTT-TAC-TGTGAAACTGCGAATGGCTCATTATATCAGTTATAGTTTATTTGATAGTCCCTTACTACTTGGATAACCGTAGTAATTCTAGAGCTAATACATGCATCAATACCCAACTG-TTCGCGGAAGGGTAGTATTTATTAGATAGAAACCAA--CCCTCCTCGGAGGTGATGTGGTGATTCATAATAACTCTGCGAAT-GCACTGGCTCCATGCCGGCGATGGATCATTCAAGTTTCTGCCCTATCAGCTTTGGATGGTAGGGTATTGGCCTACCATGGCTTTAACGGGTAACGGGTTGTTAGGGCAAGACTCCGGAGAGGGAGCCTGAGAGACGGCTACCACATCCAAGGAAGGCAGCAGGCGCGTAAATTACCCAATCCTGACACAGGGAGGTAGTGACAATAAATAACAATGCCGGGCCTTTCTAGGTCTGGCAATTGGAATGAGAACGATTTAAATCCCCTATCGAGGATCAATTGGAGGGCAAGTCTGGTGCCAGCAGCCGCGGTAATTCCAGCTCCAATAGCGTATATTAAAGTTGTTGCAGTTAAAAAGCTCGTAGTTGGATTTCTGGTGGGAGCGATCGGTCTGACACTTTGT--GTGA-GTACTCGTATTGTCTCCGGCCATCCTTGGG--CG-GAGCCTGTCTGGCATTAAGTTGTCGGG-CAG-GGGATGCCCATCGTTTACTGTGAAAAAATTAGAGTGTTCAAAGCAGGCTTATGCCGTTGAATATATTAGCATGGAATAATAAGATAGGACCTCGGTACTATTTTGTTGGTTTGTGTGCCAAGGTAATGATTAATAGGGACAGTTGGGGGTATTCGTATTCAGTTGTCAGAGGTGAAATTCTTGGATTTACGGAAGACGAACTACTGCGAAAGCATTTACCAAGGATGTTTTCATTAATCAAGAACGAAAGTTAGGGGATCGAAGATGATTAGATACCATCGTAGTCTTAACCATAAACTATGCCGTCTAGGGATCGGCGGT-CTGTCTTATGACACCGTCGGCACCTTACGAGAAATCA-AAGTCTTTGGGTTCCGGGGGGAGTATGGTCGCAAGGCTGAAACTTAAAGAAATTGACGGAAGGGCACCACCAGGAGTGGAGCCTGCGGCTTAATTTGACTCAACACGGGAAAACTTACCAGGTCCAGACATAGTGAGGATTGACAGATTGAGAGCTCTTTCTTGATTCTATGGGTGGTGGTGCATGGCCGTTCTTAGTTGGTGGAGTGATTTGTCTGGTTAATTCCGTTAACGAACGAGACCCCCGCCTGCTAAATAT-TGCCGGCAAT-CATCTGTATTG-CT-G-CTGCGATTCTTAGAGGGACG--TT-SCCC--CACAAGGCGAAGGAAGATGGGGGCAATAACAGGTCTGTGATGCCCTTAGATGTTCTGGGCCGCACGCGCGCT--ACACTGATGCGTTCAACGAGCTTATAACC-TTGGCCGAAA---CTGGGCAATCTTGTTAACGCGCATCGTGATAGGGATAGATGATTGTAATTATTCATCTTGAACRAGGAATTCCTAGTAATCGCAGATCATCAATCTGCAGTGATTACGTCCCTGCCCTTTGTACACACCGCCCGTCGMACCTACCGATTGAATGGTCCGGTGAGGAGTCGAGATTGTGGCTTGGTTCCTTT-ATTGGGACTTGGCCGCGAAAACTTTTCCGAACCTTATCATTTAGAGGAAGGTGAAGTCGTAACAAGGTTTCCGTAGGTGAACCTGCAGAAGGATCAA-------------------------------------ATTCCCCCAGTAAGGGCGACTGAAAAGGGAAGAGCTCACCGTGTGAATCTGCGCATAC----CG-----------T---GCAA-G-C-G--GGCGCGCCGAATTGTGGTCTGGAGAG---ACATTGTCGACCGTGGTTCTGGGCCAAGTCCCTTGGAAAAGGGCAGCTGAGAGGGTGAAACTCCCGTTCTTGCCTGGGATTTGCGTGTCA-T-GGCACGTG-TTCTCAAAGAGTCGAGTTGCTTGGGATTGCAGCTCAAAGTGGGTGGTAAATTCCATCTAAAGCTAAATATTGGTGGGAGACCGATAGCGCACAAGTACCGTGAGGGAAAGATGCAAAGAACTTTGAAAAGAGAGTTAAAGAGTACCTGAAATTGCTGAAAGGGAAGCAAAGGAAACCAGTGC-GTTGTGCGTG-TCA-TATTTCTCCTGCTGCTTGCGGTGG----GGGCGCT-GTGGCC--G-TGCGTAGCG-T-C--AGCATCGGTTCGT-AC-TTCGGAGCAAAC--GGTGTGGCGGAGGTTAT--T---CCATTA-C--GGGA-TGAATGACAGCCGCTCTAAGTTC-TGGAGGGGACCGAGGTT-AGTCAC--AT---GC-TCGTGATGCTGGC-----------------------------------------------------------------------------------------------------------------------------TGGAGTGGAAATGCCCGTTTAATTAATGTTTCAGGTAAATTATTAGGTGCTCACGTAGCACATGCAGGTTTAATGGTATTTTGGGCTGGTGCTATGGTATTATTCGAAGTATCACACTTTGTACCTGAAAAACCAACATATGAACAAGGTTTCATTCTAATTCAACATTTAGCAACATTAGGTTATGGAATTGGTCCAGGTGGTGAAATCACTTCAACTGTTCCATATTTTGCCGTTGGTGTTATTCATTTAATCTCATCTGCTATTTTAGGTTTTGGTGGAATTTACCATTCATTACTAGGACCTGATACATTAGAAGAATCATTCCCATTCTTTGGGTATGACTGGCGTGATAAGAATAAAATGACGACAATTTTAGGTATTCATCTTATTCTTTTAGGTTTAGGTTCATTCTTATTAGTTATTAAAGCAATGTACTTAGGTGGTGTATATGATACATGGGCACCAGGTGGTGGAGATGTACGATTTATTACTACACCAACTTTAAATCCTATCGTAATCTTTGGTTATGTATTCCGTTCTCCTTTTGGTGGTGACGGTTGGGTTGTTGCTGTAAATAACATGGAAGATATTATTGGTGGTCACATTTGGGTAGGAATCTTATGTATTACTGGTGGTATTTGGCATATCTTTACAAAACCATTTGCATGGGCTCGTCGAGCTTTTGTATGGTCTGGAGAAGCTTACCTTTCATATAGTTTAGCAGCTATTTCATTAATGGGTTTCACTGCTTCATTATATGCTTGGTATAATAATACTGCATACCCTAGTGAATTATATGGTCCAACTGGTCCAGAAGCATCACAATCTCAAGCTTTTACTTTCTTAGTACGAGATCAACGTTTAGGTG--CAAACGTTTCATCAGCACAAGGTCCAACTGGATTAGGTAAATATTTAATGCGTTCACCAAGTGGTGAAATCATTTTTGGTGGTGAAACAATGCGTTTTTGGGATTTACGTGCTCCTTGGGTAGAACCATTACGTGGTCCAAATGGTTTAGATATTAACAAAATTAAAAATGATATCCAACCATGGCAAGAACGACGTGCTGCAGAATATATGACGCATGCACCATTAGGTTCATTAAACTCTGTAGGTGGTGTAGCAACAGAAATTAACTCAGTTAACTATGTATCACCACGTTCATGGTTATGTTGTTCTCATTTCTTCTTAGGATTCTTCTTCTTAATTGGACATTGGTGGCAT------------------------------------------------------------------------------------------ATGTCTCAATCTGTATCAGAACGGACTCGAATTAAAAGTGACCGTTACGAATCTGGTGTAATTCCATATGCTAAAATGGGTTACTGGGATGCTTCATACACAGTAAAAGATACTGATGTTCTTGCATTATTCCGTATTACACCACAACCAGGCGTAGATCCAGTAGAAGCAGCAGCAGCAGATGCTGGTGAATCTTCTACAGCAACTTGGACTGTTGTTTGGACAGATTTATTAACAGCTTGTGAACGCTACCGTGCTAAAGCTTACCGTGTAGATCCAGTACCTAATGCAACTGATCAATACTTTGCTTTCATCGCGTATGAAATCGATTTATTTGAAGAAGGTTCATTAGCAAATTTAACTGCATCAATCATTGGTAACGTTTTCGGATTTAAAGCAATTTCTGCTTTACGTTTAGAAGATATGCGTATTCCTCACTCATACTTAAAAACATTCCAAGGTCCTGCGACAGGTATTATTGTAGAACGTGAACGTTTAAACAAATACGGTATTCCTTTATTAGGTGCTACTGTAAAACCTAAATTAGGTCTTTCTGGTAAAAACTACGGTCGTGTAGTATATGAAGGTTTAAAAGGTGGTTTAGACTTCTTAAAAGATGATGAAAACATTAACTCACAACCATTCATGCGTTGGAGAGAGCGTTTCTTAAACTGTTTAGAAGGTATTAACCGTGCTTCTGCTGCAACTGGTGAAGTTAAAGGTTCTTACTTAAACGTAACTGCTGCAACTATGGAAGAAGTTTACAAACGTGCAGAATACGCTAAACAAATCGGTTCTATCATTATCATGATCGATTTAGTAATGGGTTACACAGCAATTCAAAGTATTGCTCTTTGGGCTCGTGAAAACGACATGTTATTACACTTACACCGTGCAGGTAACTCTACTTACGCTCGTCAAAAAAACCACGGTATTAACTTCCGTGTTATTTGTAAATGGATGCGTATGTCTGGTGTTGATCACATTCACGCTGGTACAGTAGTAGGTAAATTAGAAGGTGATCCTTTAATGATTAAAGGTTTCTACGATATTTTACGTGAAACAGTATTAGATGTAAACTTACCATACGGTATTTTCTTCGAAATGGACTGGGCTAGTTTACGTCGTTGTATGCCTGTTGCATCTGGTGGTATCCACTGTGGTCAAATGCACCAATTAATTCACTATTTAGGTGATGATGTTGTATTACAATTCGGTGGTGGTACAATTGGTCACCCTGATGGTATCCAAGCTGGTGCTACAGCGAACCGTGTTGCTTTAGAATCAATGGTATTAGCACGTAACGAAGGTGCTGAGTACTTCAACGAACAAGTTGGTCCTCAAATCTTACGTGATGCTGCTAAATCATGTGGTCCTTTACAAACAGCTTTAGATCTATGGAAAGATATTACTTTCGACTACACTTCTACAGATACAGCTGATTTCGCGGAAACACCAACTGCAAACGTATAA
Cyclostephanos_invisitatus_FHTC26 --------------------------------------------------CCATGCATGT-CTAAGAATAACTCTTT-TACTTTGAAAACTGCGAACGGCTCATTATATCAGTTATAGTTTCTTTGATAGTCCCTTACTACTTGGATACCCGTAGTAATTCTAGAGCTAATACATGCATCAATACCCGACTG-TTCGCGGAAGGGTAGTATTTATTAGGTATAGACCAA--CCCTCCTCGGAGGTGCTTTAGTGATTCATAATAACTTTTCGAATCGCA-TGGCTCCATGCCGGCGATGGATCATTCAAGTTTCTGCCCTATCAGCTTTGGATGGTAGTGTATTGGACTACCATGGCTTTAACGGGTAACGAATTGTTAGGGCAAGATTTCGGAGAGGGAGCCTGAGAGACGGCTACCACATCCAAGGAAGGCAGCAGGCGCGTAAATTACCCAATCCTGACACAGGGAGGTAGTGACAATAAATAACAATGCCGGGCCTTTACAGGTCAGGCAATTGGAATGAGAGCAATTTAAATCCCTTATCGAGTATCAATTGGAGGGCAAGTCTGGTGCCAGCAGCCGCGGTAATTCCAGCTCCAATAGCGTATATTAAAGTTGTTGCAGTTAAAAAGCTCGTAGTTGGATTTCTGGCAGGAGCGACCGGTCGCGCACTCTGT--GCGT-GAACTTG-GCTGTCTCTGGCCATCCTTGGG--GA-GATCCTGTTTGGCATTAAGTTGTCGGG-CAG-GGGATACCCATCGTTTACTGTGAAAAAATTAGAGTGTTTAAAGCAGGCTTATGCCGTTGAATATATTAGCATGGAATAATAAGATAGGACTTCGGAACTATTTTGTTGGTTTGCGTTACGAAGTAATGATTAATAGGGACAGTTGGGGGTATTCGTATTCCGTTGTCAGAGGTGAAATTCTTGGATTTCCGGAAGACGAACTACTGCGAAAGCATTTACCAAGGATGTTTTCATTAATCAAGAACGAAAGTTAGGGGATCGAAGATGATTAGATACCATCGTAGTCTTAACCATAAACTATGCCGACTCGGGATTGGTGGT-TGTT-TTTTGACTCCATCAGCACCGTATGAGAAATCA-AAGTCTTTGGGTTCCGGGGGGAGTATGGTCGCAAGGCTGAAACTTAAAGAAATTGACGGAAGGGCACCACCAGGAGTGGAATCTGCGGCTTAATTTGACTCAACACGGGAAAACTTACCAGGTCCAGACATAGTGAGGATTGACAGATTGAGAGTTCTTTCTTGATTCTATGGGTGGTGGTGCATGGCCGTTCTTAGTTGGTGGAGTGATTTGTCTGGTTAATTCCGTTAACGAACGAGACCGCCGCCTGCTAAATAG-TTCTACTAATGGTTTTTCATTG-GT-A-A-GAGCTTCTTAGAGGGACG--TT-CATT-CTACAAGATGAAGGAAGATGGCGGCAATAACAGGTCTGTGATGCCCTTAGATGTCCTGGGCCGCACGCGCGTT--ACACTGATGCACTCAACGAGCATATAACC-TTGGCCGAGAGGCCTGGGTAATCTTGTTAACATGCATCGTGATAGGGATAGATTATTGCAATTATTAATCTTGAACGAGGAATTCCTAGTAATCGCAGTTCATCAAACTGCAATGATTACGTCCCTGCCCTTTGTACACACCGCCCGTCGCACCTACCGATTGAATGGTCCGGTGAGGACTCGGGATTGTGGTTTGGCTCCTTC-ATTGGGGCCTGACCGTGAGAACTTGTCCAAACCTTATCATTTAGAGGAAGGTGAAGTCGTAACAAGG-------------------------------------------------------------------ATTCCCCTAGTAACGGCGAGTGAAGCGGGAAGAGCTCATAATGTGAATCTGTGTAACC---------------------CGCAAG------GGTGCGCCGAATTGTGGTCTGGAGAA---GTATTGTCGGCCGAGTTTCCGGGCCAAGTCTCTTGGAAAAGGGCAGCTGAGAGGGTGAAACTCCCGTTCTTGCCTGGGAACTTTGTGCCT-T-GGCACATG-CTTTCTACGAGTCGAGTTGCTTGGGATTGCAGCTCAAATTTGGTGGTAAATTCCATCTAAAGCTAAATATTGGTGGGATACCGATAGCGCACAAGTACCGTGAGGGAAAGATGCAAAGAACTTTGAAAAGAGAGTTAAAGAGTACCTGAAATTGTTGAAAGGGAAGCGAAGGAAACCAGTGCCGAAGCT-TTG-TCA-TACTTCTCTTGCCACCTGTGGTAA----GGGCGCT-GTGGTT--T-TGCGT-GGG-T-C--AGCATCGGCTCTT-TG-CCTGGGGTAAAT--CTTCAGYGGGTAGGCGA--C---CTCCT--C--GGAG-GTGAGTGCCCGCTGTTGCCATCC-TGGGTTGGGCTGAGGTC-AGTCAC--TCTGTGC-TCGTGATGCTG----------------------------------------------------------------------------------------------------------------------------TGGTGGAGTGGAAACGCTCGTTTAATTAATGTCTCTGGTAAATTATTAGGTGCTCACGTAGCACATGCTGGTTTAATGGTATTCTGGGCTGGTGCAATGATATTATTTGAAGTATCTCACTTTGTTCCAGAAAAACCTTTATATGAGCAAGGTTTTATTTGTATGCAGCATTTAGCAACACTAGGTTATGGTATTGGCCCAGGTGGTGATATTACATCAACTGTTCCATATTTTGCAGTTGGTGTTATTCATTTAATTTCTTCTGCTGTATTAGGTTTTGGTGGAATCTACCACTCATTATTAGGTCCAGATACTTTGGAAGAATCTTTCCCATTCTTTGGTTATGACTGGCGTGATAAAAATAAGATGACTACTATTTTAGGTATTCACTTATGTTTATTAGGTTTAGGTTCATTATTATTAGTTGCAAAAGCTATGTACTTAGGTGGTATTTACGATACATGGGCACCGGGTGGTGGTGATGTTCGTTATATTACAACACCAACATTAAATCCGATTGTAATTTTTGGATATGTTTTCCGTTCACCTTTTGGTGGTGACGGTTGGGTAGTTTCTGTAAATAATATGGAAGATCTTGTTGGTGGTCATATTTGGGTTGGTATTTTATGTATTGTTGGCGGTATCTGGCATATCTTTACAAAACCATTCTCTTGGGCTCGTCGAGCATTCGTATGGTCTGGTGAAGCATATTTATCATACAGTTTAGCTGCTATTTCGTTAATGGGCTTCACTGCAGCTTTATACGCGTGGTATAATAATACTGCTTATCCAAGTGAATTGTATGGTCCTACAGGCCCAGAAGCATCACAATCTCAAGCGTTTACATTCTTAGTACGAGATCAACGTTTAGGTG--CAAACGTATCTTCTGCACAAGGTCCAACTGGTTTAGGTAAATATTTAATGCGCTCACCTAGTGGAGAAATTATTTTCGGTGGTGAAACTATGCGTTTCTGGGATTTACGTGCCCCTTGGGTAGAACCATTACGTGGTCCAAACGGGTTAGATATTAATAAAATTAAAAATGATATTCAACCTTGGCAAGAACGTCGTGCTGCAGAATATATGACTCATGCACCATTAGGTTCATTAAATTCCGTAGGTGGTGTGGCAACAGAAATTAACTCAGTGAATTATGTATCACCTCGTTCATGGTTATGTTGTTCTCATTTTATCTTAGGCTTCTTCTTCTTAGTTGGACATTGGTGGCA-------------------------------------------------------------------------------------------ATGTCTCATTCTGTATCAGAACGGACTCGAATTAWWAGTGACCGTTACGAATCTGGTGTAATTCCATATGCTAAAATGGGTTACTGGGATGCTGCGTACACAGTAAAAGATACTGATGTATTAGCTTTATTCCGTATCACACCACAACCAGGTGTAGATCCAGTAGAAGCTGCTGCTGCTGTAGCAGGTGAATCTTCTACTGCAACTTGGACTGTTGTATGGACAGATTTATTAACAGCTTGTGAACGCTACCGTGCTAAAGCTTATCGCGTAGATCCAGTGCCTAATGCAACAGATCAATACTTTGCATTTATCGCATACGAATGTGATTTATTTGAAGAAGGTTCTTTATCTAATTTAACAGCATCTATTATTGGTAACGTTTTTGGATTTAAAGCAGTTGCTGCTTTACGTTTAGAAGATATGCGTATTCCTCACTCATATTTAAAAACATTCCAAGGTCCTGCTACAGGTATCGTTGTAGAACGTGAACGTTTAAACAAATATGGTACTCCTTTATTAGGTGCTACTGTAAAACCTAAATTAGGTCTTTCTGGTAAAAACTATGGCCGGGTAGTTTACGAAGGTTTAAAAGGTGGTTTAGACTTCTTAAAAGATGATGAAAACATTAACTCTCAACCATTTATGCGTTGGAGAGAACGTTTCTTAAATTGTTTAGAAGGTATTAACCGTGCATCTGCTGCAACCGGTGAAGTTAAAGGTTCATACTTAAACATCACAGCTGCTACTATGGAAGAAGTATACAAACGTGCTGAGTATGCTAAAGCAATTGGTTCTGTAGTTGTTATGATCGATTTAGTTATGGGTTACACTGCAATTCAATCAATTTCATACTGGGCTCGTGAAAACGATATGCTTTTACATTTACACCGTGCTGGTAACTCTACTTATGCACGTCAAAAAAATCATGGTATCAACTTCCGTGTTATCTGTAAATGGATGCGTATGTCAGGCGTAGATCATATCCACGCTGGTACAGTTGTTGGTAAATTAGAAGGTGATCCTTTAATGATTAAAGGTTTCTACGATGTATTACGTTTAACTGAATTAGAAGTTAATTTACCTTTCGGTATTTTCTTCGAAATGGATTGGGCTAGTTTACGTCGTTGTATGCCAGTAGCTTCTGGTGGTATCCACTGTGGTCAAATGCACCAATTAATTCACTACTTAGGTGATGATGTTGTATTACAATTCGGTGGTGGTACTATTGGTCACCCTGATGGTATCCAAGCTGGTGCTACAGCAAACCGTGTTGCTTTAGAAGCAATGGTATTAGCTCGTAATGAAGGATGTGATTATTTCAATAACCAAGTAGGTCCTCAAATCTTACGTGATGCAGCTAAAACATGTGGTCCTTTACAAACAGCTTTAGATCTATGGAAAGATATTAGTTTTAACTATACTTCTACAGATACAGCTGATTTCGCTGAAACAGCTACTGCAAACAGATAA
Cyclostephanos_sp_WTC18 ---------------TGCCAGTAGTCATACGCTCGTCTCAAA-GATTAAGCCATGCATGT-CTAAGTATAACTCTTT-TACTTTGAAAACTGCGAACGGCTCATTATATCAGTTATAGTTTCTTTGATAGTCCCTTACTACTTGGATACCCGTAGTAATTCTAGAGCTAATACATGCATCAATACCCGACTG-TTCGCGGAAGGGTAGTATTTATTAGGTATAGACCAA--CCCTCCTCGGAGGTGCTTTGGTGATTCATAATAACTTTTCGAATCGCA-TGGCTCCATGCCGGCGATGGATCATTCAAGTTTCTGCCCTATCAGCTTTGGATGGTAGTGTATTGGACTACCATGGCTTTAACGGGTAACGAATTGTTAGGGCAAGATTTCGGAGAGGGAGCCTGAGAGACGGCTACCACATCCAAGGAAGGCAGCAGGCGCGTAAATTACCCAATCCTGACACAGGGAGGTAGTGACAATAAATAACAATGCCGGGCCTTTACAGGTCAGGCAATTGGAATGAGAACAATTTAAATCCCTTATCGAGTATCAATTGGAGGGCAAGTCTGGTGCCAGCAGCCGCGGTAATTCCAGCTCCAATAGCGTATATTAAAGTTGTTGCAGTTAAAAAGCTCGTAGTTGGATTTCTGGCAGGAGCGACCGGTCGCGCACTCTGT--GCGT-GAACTTG-GCTGTCTCTGGCCATCCTTGGG--GA-GATCCTGTTTGGCATTAAGTTGTCGGG-CAG-GGGATACCCATCGTTTACTGTGAAAAAATTAGAGTGTTTAAAGCAGGCTTATGCCGTTGAATATATTAGCATGGAATAATAAGATAGGACTTCGGAACTATTTTGTTGGTTTGCGTTACGAAGTAATGATTAATAGGGACAGTTGGGGGTATTCGTATTCCGTTGTCAGAGGTGAAATTCTTGGATTTCCGGAAGACGAACTACTGCGAAAGCATTTACCAAGGATGTTTTCATTAATCAAGAACGAAAGTTAGGGGATCGAAGATGATTAGATACCATCGTAGTCTTAACCATAAACTATGCCGACTCGGGATTGGTGGT-TGTT-TTTTGACTCCATCAGCACCGTATGAGAAATCA-AAGTCTTTGGGTTCCGGGGGGAGTATGGTCGCAAGGCTGAAACTTAAAGAAATTGACGGAAGGGCACCACCAGGAGTGGAATCTGCGGCTTAATTTGACTCAACACGGGAAAACTTACCAGGTCCAGACATAGTGAGGATTGACAGATTGAGAGTTCTTTCTTGATTCTATGGGTGGTGGTGCATGGCCGTTCTTAGTTGGTGGAGTGATTTGTCTGGTTAATTCCGTTAACGAACGAGACCGCCGCCTGCTAAATAG-TTCTACTAATGGTTTTTCATTG-GT-A-A-GAGCTTCTTAGAGGGACG--TT-CATT-CTACAAGATGAAGGAAGATGGCGGCAATAACAGGTCTGTGATGCCCTTAGATGTCCTGGGCCGCACGCGCGTT--ACACTGATGCACTCAACGAGCATATAACC-TTGGCCGAGAGGCCTGGGTAATCTTGTTAACATGCATCGTGATAGGGATAGATTATTGCAATTATTAATCTTGAACGAGGAATTCCTAGTAATCGCAGTTCATCAAACTGCAATGATTACGTCCCTGCCCTTTGTACACACCGCCCGTCGCACCTACCGATTGAATGGTCCGGTGAGGACTCGGGATTGTGGTTTGGCTCCTTC-ATTGGGGCCTGACCGTGAGAACTTGTCCAAACCTTATCATTTAGAGGAAGGTGAAGTCGT-ACAAG--------------------------------------------------------------------ATTCCCCTAGTAACGGCGAGTGAAGCGGGAAGAGCTCATAATGTGAATCTGTGTAACC---------------------CGCAAG------GGTGCACCGAATTGTGGTCTGGAGAA---GTATTGTCGGCCGAGTTTCCGGGCCAAGTCTCTTGGAAAAGGGCAGCTGAGAGGGTGAAACTCCCGTTCTTGCCTGGGAACTTTGTGCCT-T-GGCACATG-CTTTCTACGAGTCGAGTTGCTTGGGATTGCAGCTCAAATTTGGTGGTAAATTCCATCTAAAGCTAAATATTGGTGGGATACCGATAGCGCACAAGTACCGTGAGGGAAAGATGCAAAGAACTTTGAAAAGAGAGTTAAAGAGTACCTGAAATTGTTGAAAGGGAAGCGAAGGAAACCAGTGCCGAAGCT-TTG-TCA-TACTTCTCTTGCCACCTGTGGTAA----GGGCGCT-GTGGCT--T-TGCGT-GGG-T-C--AGCATCGGCTCTT-TG-CCTGGGGTAAAT--CTTCAGTGGGTAGGCGA--C---CTCCT--C--GGAG-GTGAGTGCCCGCTGTTGCCATCC-TGGGTTGGGCTGAGGTC-AGTCAC--TCTGTGC-TCGTGATGCTGGC---------------------------------------------------------------------------------------------------------------------------GGTGGAGTGGAAACGCTCGTTTAATTAATGTCTCTGGTAAATTATTAGGTGCTCACGTAGCACATGCTGGTTTAATGGTATTCTGGGCTGGTGCAATGATATTATTTGAAGTATCTCACTTTGTTCCAGAAAAACCTTTATATGAGCAAGGTTTTATTTGTATGCAACATTTAGCAACACTAGGTTATGGTATTGGCCCAGGTGGTGATATTACATCAACTGTCCCATATTTTGCAGTTGGTGTTATTCATTTAATTTCTTCTGCTGTATTAGGTTTTGGTGGAATTTACCACTCATTGTTAGGTCCAGATACTTTAGAAGAATCTTTCCCATTCTTTGGTTATGACTGGCGTGATAAAAATAAGATGACTACTATTTTAGGTATTCACTTATGTTTGTTAGGTTTAGGTTCTTTATTATTAGTTGCAAAAGCTATGTACTTAGGTGGTATTTACGATACATGGGCACCGGGTGGTGGCGATGTTCGTTATATTACAACACCCACATTAAATCCGATTGTAATTTTTGGATATGTTTTCCGTTCACCATTTGGTGGTGACGGTTGGGTAGTTTCTGTAAATAATATGGAAGATCTTGTTGGTGGCCATATTTGGGTTGGTATTTTATGTATCGTTGGCGGTATCTGGCATATCTTTACAAAACCATTCTCTTGGGCTCGTCGAGCATTCGTATGGTCTGGTGAAGCATATTTATCGTACAGTTTAGCTGCTATTTCGTTAATGGGCTTCACTGCAGCTTTATATGCATGGTATAATAATACTGCTTATCCAAGTGAATTATATGGTCCTACAGGTCCAGAAGCATCACAATCTCAAGCATTTACATTCTTAGTACGAGATCAACGTTTAGGTG--CAAACGTATCTTCTGCACAAGGTCCAACTGGTTTAGGTAAATATTTAATGCGTTCACCTAGTGGAGAAATTATTTTCGGTGGTGAAACTATGCGTTTTTGGGATTTACGTGCGCCTTGGGTAGAACCATTACGTGGTCCAAACGGGTTAGATATTAATAAAATTAAAAATGATATTCAACCTTGGCAAGAACGTCGTGCTGCAGAATATATGACTCATGCACCATTAGGATCATTAAATTCCGTAGGTGGTGTAGCAACAGAAATTAACTCAGTGAATTATGTATCACCTCGTTCATGGTTATGTTGTTCTCATTTTATCTTA-----------------------------------------------------------------------------------------------------------------------------------------------------------TAAAAGTGACCGTTACGAATCTGGTGTAATTCCATATGCTAAAATGGGTTACTGGGATGCTGCGTACACAGTAAAAGATACTGATGTATTAGCATTATTCCGTATCACACCACAACCAGGTGTAGATCCAGTAGAAGCTGCTGCTGCTGTAGCAGGTGAATCTTCTACTGCAACTTGGACTGTTGTATGGACAGATTTATTAACAGCTTGTGAACGCTACCGTGCTAAAGCTTATCGCGTAGATCCAGTGCCTAATGCAACAGATCAATACTTTGCATTTATCGCATACGAATGTGATTTATTTGAAGAAGGTTCTTTATCTAATTTAACAGCATCTATTATTGGTAACGTTTTTGGATTTAAAGCAGTTGCTGCTTTACGTTTAGAAGATATGCGTATTCCTCACTCATATTTAAAAACATTCCAAGGTCCTGCTACAGGTATCGTTGTAGAACGTGAACGTTTAAACAAATATGGTACTCCTTTATTAGGTGCTACTGTAAAACCTAAATTAGGTCTTTCTGGTAAAAACTATGGTCGTGTAGTTTATGAAGGTTTAAAAGGTGGTTTAGACTTCTTAAAAGATGATGAAAACATTAACTCTCAACCATTCATGCGTTGGAGAGAACGTTTCTTAAATTGTTTAGAAGGTATTAACCGTGCATCTGCTGCAACTGGTGAAGTTAAAGGTTCATACTTAAACATCACAGCTGCTACTATGGAAGAAGTATACAAACGTGCTGAGTATGCTAAAGCAATCGGTTCTGTAGTTGTTATGATCGATTTAGTTATGGGTTATACTGCAATTCAATCAATTTCATACTGGGCTCGTGAAAATGATATGCTTTTACATTTACACCGTGCTGGTAACTCTACTTACGCACGTCAAAAAAATCATGGTATCAACTTCCGTGTTATCTGTAAATGGATGCGTATGTCAGGTGTAGATCATATCCACGCTGGTACAGTTGTTGGTAAATTAGAAGGTGATCCTTTAATGATTAAAGGTTTCTACGATGTATTACGTTTAACGGAATTAGAAGTTAACTTACCTTTCGGTATTTTCTTCGAAATGGATTGGGCTAGTTTACGTCGTTGTATGCCAGTAGCTTCTGGTGGTATCCACTGTGGTCAAATGCACCAATTAATTCACTACTTAGGTGATGATGTTGTATTACAATTCGGTGGTGGTACTATTGGTCACCCTGATGGTATCCAAGCTGGTGCTACAGCAAACCGCGTTGCTTTAGAAGCAATGGTATTAGCTCGTAATGAAGGATCTGATTATTTCAACAACCAAGTAGGTCCTCAAATCTTACGTGATGCAGCTAAAACATGCGGTCCTTTACAAACAGCTTTAGATCTATGGAAAGATATTAGTTTTAACTATACTTCTACAGATACAGCTGATTTCGCTGAAACAGCTACTGCAAACAGATAA
Cyclostephanos_tholioformis_FHTC15 TAACCTGGTTGATCCTGCCAGTAGTCATACGCTCGTCTCAAA-GATTAAGCCATGCATGT-CTAAGTATAACTCTTT-TACTTTGAAAACTGCGAACGGCTCATTATATCAGTTATAGTTTCTTTGATAGTCCCTTACTACTTGGATACCCGTAGTAATTCTAGAGCTAATACATGCATCAATACCCAACTG-TTCGCGGAAGGGTAGTATTTATTAGGTATAGACCAA--CCCTCCTCGGAGGTGCTTTGGTGATTCATAATAACTTTTCGAATCGCA-TGGCTCCATGCCGGCGATGGATCATTCAAGTTTCTGCCCTATCAGCTTTGGATGGTAGTGTATTGGACTACCATGGCTTTAACGGGTAACGAATTGTTAGGGCAAGATTTCGGAGAGGGAGCCTGAGAGACGGCTACCACATCCAAGGAAGGCAGCAGGCGCGTAAATTACCCAATCCTGACACAGGGAGGTAGTGACAATAAATAACAATGCCGGGCCTTTCTAGGTCAGGCAATTGGAATGAGAACAATTTAAATCCCTTATCGAGTATCAATTGGAGGGCAAGTCTGGTGCCAGCAGCCGCGGTAATTCCAGCTCCAATAGCGTATATTAAAGTTGTTGCAGTTAAAAAGCTCGTAGTTGGATTTCTGGCAGGAGCGACCGGTCGTGCACTTGGT--GCGC-GAACTTG-GCTGTCTCTGGCCATCCTTGGG--AA-GATCCTGTTTGGCATTAAGTTGTCGGG-CAG-GGGATACCCATCGTTTACTGTGAAAAAATTAGAGTGTTTAAAGCAGGCTTATGCCGTTGAATATATTAGCATGGAATAATAAGATAGGACTTCGGAACTATTTTGTTGGTTTGCGTTACGAAGTAATGATTAATAGGGACAGTTGGGGGTATTCGTATTCCGTTGTCAGAGGTGAAATTCTTGGATTTCCGGAAGACGAACTACTGCGAAAGCATTTACCAAGGATGTTTTCATTAATCAAGAACGAAAGTTAGGGGATCGAAGATGATTAGATACCATCGTAGTCTTAACCATAAACTATGCCGACTCGGGATTGGTGGT-TGTT-TTTTGACTCCATCAGCACCGTATGAGAAATCA-AAGTCTTTGGGTTCCGGGGGGAGTATGGTCGCAAGGCTGAAACTTAAAGAAATTGACGGAAGGGCACCACCAGGAGTGGAATCTGCGGCTTAATTTGACTCAACACGGGAAAACTTACCAGGTCCAGACATAGTGAGGATTGACAGATTGAGAGTTCTTTCTTGATTCTATGGGTGGTGGTGCATGGCCGTTCTTAGTTGGTGGAGTGATTTGTCTGGTTAATTCCGTTAACGAACGAGACCGCCGCCTGCTAAATAG-TTCTACTAATGGTTTTTCATTG-GT-A-A-GAGCTTCTTAGAGGGACG--TT-CATT-CTACAAGATGAAGGAAGATGGCGGCAATAACAGGTCTGTGATGCCCTTAGATGTCCTGGGCCGCACGCGCGTT--ACACTGATGCACTCAACGAGCATATAACC-TTGGCCGAGAGGCCTGGGTAATCTTGTTAACATGCATCGTGATAGGGATAGATTATTGCAATTATTAATCTTGAACGAGGAATTCCTAGTAATCGCAGTTCATCAAACTGCAATGATTACGTCCCTGCCCTTTGTACACACCGCCCGTCGCACCTACCGATTGAATGGTCCGGTGAGGACTCGGGATTGTGGTTTGGCTCCTTC-ATTGGGGCCTGACCGTGAGAACTTGTC-----------------------------------------------------------------------------------------------------------ATTCCCCCAGTAACGGCGAGTGAAGCGGGAAGAGCTCATAATGTGAATCTGTGTAACC---------------------CGCAAG------GGTGCACCGAATTGTGGTCTGGAGAA---GTATTGTCGGCCGAGTTTCCGGGCCAAGTCTCTTGGAAAAGGGCAGCTGAGAGGGTGAAACTCCCGTCCTTGCCTGGGAACTCTGCGCCT-C-GGCACATG-CTTTCTACGAGTCGAGTTGCTTGGGATTGCAGCTCAAATTTGGTGGTAAATTCCATCTAAGGCTAAATATTGGTGGGATACCGATAGCGCACAAGTACCGTGAGGGAAAGATGCAAAGAACTTTGAAAAGAGAGTTAAAGAGTACCTGAAATTGTTGAAAGGGAAGCGAAGGAAACCAGTGCCGAAGCT-TCG-TCA-TACTTCCCGTGCCACCCGTGGTAA----GGGCGCT-GTGGCC--T-AGCGT-GGG-T-C--AGCATCGGCTCTT-TG-CCTGGGGTAAAT--CTTCGGTGGGTAGGCGA--C---CTCCT--C--GGAG-GTGAGTGCCCGCTGTTGCCATCC-TGGGTTGGGCTGAGGTC-AGTCAC--TCTGTGC-TCGTGATGCTGGC-------------------------------------------------------------------------------------------------------------------------TTGGTGGAGTGGAAACGCTCGTTTAATTAATGTCTCTGGTAAATTATTAGGTGCTCACGTAGCACATGCTGGTTTAATGGTATTCTGGGCTGGTGCAATGATACTATTTGAAGTATCTCACTTTGTTCCAGAAAAACCTTTATATGAGCAAGGTTTTATTTGTATGCAGCATTTAGCAACACTAGGTTATGGTATTGGCCCAGGTGGTGATATTACATCAACTGTTCCATATTTTGCAGTTGGTGTTATTCATTTAATTTCTTCTGCTGTATTAGGTTTTGGTGGAATCTACCATTCATTATTAGGTCCAGATACTTTAGAAGAATCTTTCCCATTTTTTGGTTATGACTGGCGTGATAAAAATAAGATGACTACTATTTTAGGTATTCACTTATGTTTATTAGGTTTAGGTTCATTATTATTAGTTGCAAAAGCGATGTACTTAGGTGGTATTTACGATACATGGGCACCGGGTGGTGGCGATGTTCGTTATATTACAACACCAACATTAAATCCAATTGTAATTTTTGGGTATGTTTTCCGTTCACCGTTTGGTGGTGACGGTTGGGTAGTTTCGGTAAATAACATGGAAGATCTTGTTGGTGGTCATATTTGGGTTGGTATTTTATGTATCGTTGGCGGTATCTGGCATATCTTTACAAAACCATTCTCTTGGGCTCGTCGAGCATTCGTATGGTCTGGTGAAGCATATTTATCGTACAGTTTAGCTGCTATTTCATTAATGGGTTTCACTGCAGCTTTATACGCATGGTATAACAATACTGCTTATCCAAGTGAGTTATATGGTCCTACAGGTCCAGAAGCATCACAATCTCAAGCGTTTACATTCTTAGTACGAGATCAACGTTTAGGTG--CAAATGTATCGTCTGCACAAGGTCCAACTGGTTTAGGGAAATATTTAATGCGTTCACCTAGTGGAGAAATTATTTTCGGTGGTGAAACTATGCGTTTCTGGGATTTACGTGCACCTTGGGTAGAACCATTACGTGGTCCAAATGGGTTAGATATTAATAAAATTAAAAATGATATTCAACCTTGGCAAGAACGTCGTGCTGCAGAATATATGACTCATGCACCATTAGGTTCATTAAATTCTGTAGGTGGTGTAGCAACAGAAATTAACTCAGTGAATTATGTATCACCTCGTTCATGGTTATGTTGTTCTCATTTTATTTTAGGTTTCTTCTTCTTAGTTGGCCATTGGTGGCAT------------------------------------------------------------------------------------------ATGTCTCAATCTGTATCAGAACGGACTCGAATTAWWAGTGACCGTTACGAATCTGGTGTAATTCCATATGCTAAAATGGGTTACTGGGATGCTGCGTACACAGTAAAAGATACTGATGTATTAGCATTATTCCGTATCACACCACAACCAGGTGTAGATCCAGTAGAAGCTGCTGCTGCTGTAGCAGGTGAATCTTCTACTGCAACTTGGACTGTTGTATGGACAGATTTATTAACAGCTTGTGAACGCTACCGTGCTAAAGCTTATCGTGTAGATCCAGTGCCTAATGCAACAGATCAATACTTTGCATTTATCGCATATGAATGTGATTTATTTGAAGAAGGTTCTTTATCTAATTTAACAGCATCTATTATTGGTAACGTTTTCGGATTTAAAGCAGTTGCTGCTTTACGTTTAGAAGATATGCGTATTCCTCACTCATATTTAAAAACATTCCAAGGTCCGGCTACAGGTATTATTGTAGAACGTGAACGTTTAAACAAATATGGTACTCCTTTATTAGGTGCTACTGTAAAACCTAAATTAGGTCTTTCTGGTAAAAACTATGGTCGTGTAGTTTATGAAGGTTTAAAAGGTGGTTTAGACTTCTTAAAAGATGATGAAAACATTAACTCTCAACCATTTATGCGTTGGAGAGAACGTTTCTTAAATTGTTTAGAAGGTATTAACCGTGCATCTGCTGCAACTGGTGAAGTTAAAGGTTCATACTTAAACATCACAGCTGCGACTATGGAAGAAGTATACAAACGTGCTGAGTATGCTAAAGCAATCGGTTCTGTAATTGTTATGATCGATTTAGTTATGGGTTACACTGCAATTCAATCAATTGCATACTGGGCTCGTGAAAATGATATGCTTTTACACTTACACCGTGCTGGTAACTCTACTTATGCACGTCAAAAAAATCATGGTATTAACTTCCGTGTTATCTGTAAGTGGATGCGTATGTCAGGTGTAGATCACATCCACGCTGGTACAGTTGTTGGTAAATTAGAAGGTGATCCTTTAATGATTAAAGGTTTCTACGATGTATTACGTTTAACTGAATTAGAAGTTAACTTACCTTTCGGTATTTTCTTCGAAATGGATTGGGCTAGTTTACGTCGTTGTATGCCAGTAGCTTCTGGTGGTATCCACTGTGGTCAAATGCACCAATTAATTCACTACTTAGGTGATGATGTTGTATTACAATTCGGTGGTGGTACTATTGGTCACCCTGATGGTATCCAAGCTGGTGCTACAGCAAATCGCGTTGCTTTAGAAGCAATGGTATTAGCTCGTAATGAAGGATGTGATTATTTCAATAACCAAGTAGGTCCTCAAATCTTACGTGATGCAGCTAAAACATGTGGTCCTTTACAAACAGCTTTAGATCTATGGAAAGATATTAGTTTTAACTATACTTCTACAGATACAGCTGATTTCGCTGAAACAGCTACTGCAAACAGATAA
Cyclotella_atomus_ROR01_4 ---------------------------------------------------CATGCATGT-CTAAGTATAACCATTA-TAC-AGGAAAACTGCGAACGGCTCATTATATCAGTTATTGTTTCTTTGATAGTCCCTTACTACTTGGATACCTGTAGTAATTCTAGAGCTAATACATGCATCAATACCCGACT--TCT--GGAAGGGTAGTATTTATTAGGTATAGACCAA--CACCCTTCGGGGTTGCTTTGGTGATTCATAATAACTTATCGGATCGCA-TGGCTCCACGCCGGCGATGGATCATTCAAGTTTCTGCCCTATCAGTTTTGGTTGGGAGTGTATTGGACTCCCAAGACTTTGACGGGTAACGAATTGTTAGGGCAAGATTTCGGAGAGGGAGCCTGAGAGACGGCTACCACATCCAAGGAAGGCAGCAGGCGCGTAAATTACCCAATACTGAAACAGTGAGGTAGTGACAATAAATAACAATGCCGGGCCTTTACAGGTCTGGCAATTGGAATGAGAACAATTTAAATCCCTTATCGAGTATCAATTGGAGGGCAAGTCTGGTGCCAGCAGCCGCGGTAATTCCAGCTCCAATAGCGTATATTAAAGTTGTTGCAGTTAAAAAGCTCGTAGTTGGATTTCTGGCAGGAGCGTCCGGTCTCACACTYAGT--GCGG-GAACTTG-GATGTCTCTGGCCATCTTTGGG--GA-TATCCTGTTTGGCATTAAGTTGTCGGG-CAG-GGGATACCCATCGTTTACTGTGAAAAAATTAGAGTGTTTAAAGCAGGCTTATGCCGTTGAATATATTAGCATGGAATAATAAGATAGGACGTAGGTACTATTTTGTTGGTTTGCGCACCCACGTAATGATTAATAGAGACAGGCGGGGCTATTCGTATTGCATTGTCAGAGGTGAAATTCTTGGATTTCTGCAAGACGAACTACTGCGAAAGCATTTAGCAAGGATGTTTTCATTAATCAAGAACGAAAGTTAGGGGATCGAAGATGATTAGATACCATCGTAGTCTTAACCATAAACTATGCCGACTCGGGATTGGCAGT-TGTT-TTTTGACTCTGTCAGCACCGTATGAGAAATCA-AAGTCTTTGGGTTCCGGGGGGAGTATGGTCGCAAGGCTGAAACTTAAAGAAATTGACGGAAGGGCACCACCAGGAGTGGAACCTGCGGCTTAATTTGACTCAACACGGGAAAACTTACCAGGTCCAGACATAGTGAGGATTGACAGATTGAGAGTTCTTTCTTGATTCTATGGGTGGTGGTGCATGGCCGTTCTTAGTTGGTGGAGTGATTTGTCTGGTTAATTCCGTTAACGAACGAGACCGCCGCCTGCTAAATAG-TTCTGCGAATGGTTTTTCATTG-GC-A-A-GAGCTTCTTAGAGGGACG--TT-CATT-CTACAAGATGAAGGAAGATGGCGGCAATAACAGGTCTGTGATGCCCTTAGATGTCCTGGGCCGCACGCGCGTT--ACACTGATGCACTCAACGAGCATATAACC-TTGGCCGAGAGGCCTGGGTAATCTTGTTAACATGCATCGTGATAGGGATAGATTATTGCAATTATTAATCTTGAACGAGGAATTCCTAGTAATCGCGGATCATCAATCCGCAATGATTACGTCCCTGCCCTTTGTACACACCGCCCGTCGCACCTACCGATTGGATGGTCCGGTGAGGAGTCGGGATTGTGGCTTGGTTCCTTC-ATTGGGATCAGGCCGCGAGAACCTCTCCAAACCTTATCATCTAGAGGAAGGTGAAGTCGTAACAAG--------------------------------------------------------------------ATTCCCCTAGTAACGGCGAGTGAAGCGGGATGAGCTCACCATGTGAATCTATGTAACC-----TTGGC-------T---GCAAAG-C-TTCGGTGCATCGAATTGTGGTCTGGAGAA---GTCTTGTCGGCCGCGTTTCCGGGCCAAGTCTCTTGGAAAAGAGCAGCTGAGAGGGTGAAACTCCCGTTCTTGCCTGGAACCGTTGTGCCT-T-GGCATAAGGCTTTCTATGAGTCGAGTTGCTTGGGATTGCAGCTCAAATTTGGTGGTAAATTCCATCTAAAGCTAAATATTGGTGGGACACCGATAGTGCACAAGTACCGTGAGGGAAAGATGCAAAGAACTTTGAAAAGAGAGTTAAAGAGTACCTGAAATTGTCAAAAGGGAAGCGAAGGAAACCAGTGCCAACGCT-GTG-TCA-TACTTTCTCTGCCGCTTGCGGTTG----GGACGCT-GTGGCA--T-GGCAT-GGG-T-C--AGCATTGACTCTG-TG-CCTGGGGCAAAC--GGACGGTTGGTAGGCGG--C----TCCT--C--GGA--GTTAGTGCCGGCTGTTCATGTCC-TGGGTTGGGTTGAGGTC-AGTCAC--TCTGTGC-TCGTGATGCTG------------------------------------------------------------------------------------------------------------------------------------------CGCTCGTTTAATTAATGTTTCTGGTAAATTATTAGGTGCTCACGTAGCACATGCTGGTTTAATGGTTTTTTGGGCAGGTGCAATGATATTATTTGAAGTATCGCATTTTGTTCCGGAAAAGCCATTATATGAACAAGGGTTTATTTGTATGCAACATTTAGCAACACTAGGCTATGGTATTGGGCCTGGTGGTGAAATTACGTCTACGATTCCATATTTTGCTGTTGGTGTTATTCATTTAATTTCTTCTGCTATTTTAGGTTTTGGAGGAATTTATCACTCATTATTAGGCCCAGATACTTTAGAAGAATCTTTCCCATTCTTTGGTTATGATTGGCGTGATAAAAATAAGATGACTACAATCTTAGGTATTCACTTATGTTTATTAGGTTTAGGTTCGTTATTATTAGTAGCAAAAGCTATGTATTTAGGTGGTATTTATGATACATGGGCACCAGGTGGTGGTGACGTGCGTTATATTACAACTCCAACATTAAACCCAATTGTAATTTTTGGCTATGTATTCCGTTCACCATTTGGTGGAGATGGCTGGATAGTTTCAGTAAATAATATGGAAGATCTTGTTGGTGGACATATTTGGGTTGGTATTTTATGTATTGTAGGTGGAGTATGGCATATTTTTACAAAACCATTCTCTTGGGCTCGTAGAGCATTTGTATGGTCAGGAGAAGCTTATTTATCATACAGTTTAGCTGCTATTTCACTTATGGGATTCACTGCAGCTTTATACGCTTGGTATAATAACACAGCTTATCCAAGTGAACTATATGGTCCAACGGGTCCTGAAGCGTCGCAATCTCAAGCATTTACATTCTTAGTTCGTGATCAACGTTTAGGTG--CAAATGTTTCTTCTGCTCAAGGCCCAACTGGGTTAGGTAAATATTTAATGCGTTCACCAAGTGGAGAAATTATTTTTGGTGGTGAAACAATGCGTTTTTGGGATTTACGTGCACCTTGGGTAGAGCCTTTACGTGGGCCAAATGGATTAGATATTAATAAAATTAAAAATGATATTCAACCATGGCAAGAACGTCGAGCAGCTGAGTATATGACACACGCACCATTAGGATCATTAAATTCTGTTGGTGGGGTAGTTACAGAAATTAACTCTGTTAATTATGTATCACCACGTTCATGGTTATGTTGTTCACATTTCTTCTTA---------------------------------------------------------------------------------------------------------------------------------------------------------------AGTGACCGTTACGAATCTGGTGTAATTCCATATGCTAAAATGGGTTACTGGGATGCTGCGTACACAGTAAAAGATACTGATGTTTTAGCATTATTCCGTATCACGCCACAACCTGGTGTAGATCCAGTAGAAGCTGCTGCTGCTGTAGCTGGTGAATCTTCAACTGCTACTTGGACTGTTGTATGGACAGATTTATTAACAGCTTGTGAGCGTTACCGTGCTAAAGCTTACCGTGTAGATCCAGTACCTAATGCAACAGATCAATACTTTGCATTTATCGCATACGAATGTGATTTATTTGAAGAAGCTTCTTTATCAAACTTAACAGCATCTATTATTGGGAATGTTTTTGGATTTAAAGCAGTTGCGGCTTTACGTTTAGAAGATATGCGTATTCCTCATTCATATTTAAAAACATTCCAAGGTCCTGCGACAGGTATTGTTGTAGAACGTGAACGTTTAAACAAATATGGTACTCCATTATTAGGCGCTACTGTAAAACCTAAATTAGGTCTTTCTGGTAAAAACTACGGTCGTGTAGTTTATGAAGGTTTAAAAGGTGGTTTAGACTTCTTAAAAGATGATGAGAATATTAACTCTCAACCATTTATGCGTTGGAGAGAACGTTTCTTAAACTGTTTAGAAGGTATTAACCGTGCATCTGCTGCCACTGGTGAAGTTAAAGGTTCTTACTTAAATGTTACAGCTGCTACAATGGAAGAAGTATACAAACGTGCTGAGTATGCTAAAAATATTGGTTCTGTAATTGTCATGATTGACTTAGTAATGGGTTACACAGCAATTCAATCAATTGCATACTGGTGTCGTGAAAATGATATGCTTTTACATTTACACCGTGCAGGTAACTCTACTTATGCTCGTCAAAAAAATCATGGTATTAACTTCCGTGTTATTTGTAAATGGATGCGTATGGCTGGTGTAGATCATATCCACGCTGGTACAGTTGTTGGTAAGTTAGAAGGTGATCCTTTAATGATTAAAGGTTTCTATGATGTACTACGTTTAACTGAATTAGAAGTTAATTTACCTTTTGGTGTTTTCTTCGAAATGGATTGGGCTAGTTTACGTCGTTGTATGCCAGTAGCTTCTGGTGGTATTCACTGTGGCCAAATGCATCAATTAATTCACTATTTAGGTGATGACGTTGTATTACAATTTGGTGGTGGTACTATTGGTCACCCTGATGGTATTCAAGCTGGTGCTACAGCAAACCGTGTAGCTTTAGAAGCAATGGTATTAGCACGTAATGAAGGTGCAGATTACTTTAATCAACAAGTAGGACCTCAAATCTTACGTGATGCTGCTAAAACATGTGGTCCTTTACAAACAGCATTAGATCTATGGAAAGATATTAGTTTCAACTATACTTCTACTGATACTGCTGATTTCGCTGAAACAGCTACTGCAAACAGATAA
Cyclotella_bodanica_J98_1 ------------------CAGTAGTCATACGCTCGTCTCAAA-GATTAAGCCATGCATGT-CTAAGTATAACTCTTC-TACTTTGAAAACTGCGAACGGCTCATTATATCAGTTATAGTTTCTTTGATAGTCCCTTACTACTTGGATACCCGTAGTAATTCTAGAGCTAATACATGCATCAATACCCCACTG-TTCGCGGAAGGGTAGTATTTATTAGGTATAGACCAA--CCCTCCTCGGAGGTGCTTTGGTGATTCATAATAACTTTTCGAATCGCA-TGGCCTTGTGCCGGTGATGGATCATTCAAGTTTCTGCCCTATCAGCTTTGGATGGTAGTGTATTGGACTACCATGGCTTTAACGGGTAACGAATTGTTAGGGCAAGATTTCGGAGAGGGAGCCTGAGAGACGGCTACCACATCCAAGGAAGGCAGCAGGCGCGTAAATTACCCAATCCTGACACAGGGAGGTAGTGACAATAAATAACAATGCCGGGCCTTTACAGGTCTGGCAATTGGAATGAGAGCAATTTAAATCCCTTATCGAGTATCAATTGGAGGGCAAGTCTGGTGCCAGCAGCCGCGGTAATTCCAGCTCCAATAGCGTATATTAAAGTTGTTGCAGTTAAAAAGCTCGTAGTTGGATTTCTGGCAGGAGCAACCTGTCGCGCACTCTGT--GCGT-GAACTTG-GTTGTCTCTGGCCATCCTTGGG--GA-GATCCTGTTTGGCATTAAGTTGTCGGG-CAG-GGGATACCCATCGTTTACTGTGAAAAAATTAGAGTGTTTAAAGCAGGCTTATGCCGTTGAATATATTAGCATGGAATAATAAGATAGGACTTCGGAACTATTTTGTTGGTTTGCGTTACGAAGTAATGATTAATAGGGATAGTTGGGGGTATTCGTATTCCGTTGTCAGAGGTGAAATTCTTGGATTTCCGGAAGACGAACTACTGCGAAAGCATTTACCAAGGATGTTTTCATTAATCAAGAACGAAAGTTAGGGGATCGAAGATGATTAGATACCATCGTAGTCTTAACCATAAACTATGCCGACTCGGGATTGGTGGT-TGTT-TTTCGACTCCATCAGCACCGTATGAGAAATCA-AAGTCTTTGGGTTCCGGGGGGAGTATGGTCGCAAGGCTGAAACTTAAAGAAATTGACGGAAGGGCACCACCAGGAGTGGAATCTGCGGCTTAATTTGACTCAACACGGGAAAACTTACCAGGTCCAGACATAGTGAGGATTGACAGATTGAGAGTTCTTTCTTGATTCTATGGGTGGTGGTGCATGGCCGTTCTTAGTTGGTGGAGTGATTTGTCTGGTTAATTCCGTTAACGAACGAGACCGCCGCCTGCTAAATAG-TTCTACTAATGGTTTTTCATTG-GT-A-A-GAGCTTCTTAGAGGGACG--TT-CATT-CTACAAGATGAAGGAAGATGGCGGCAATAACAGGTCTGTGATGCCCTTAGATGTCCTGGGCCGCACGCGCGTT--ACACTGATGCACTCAACGAGCATATAACC-TTGGCCGAGAGGCCTGGGTAATCTTGTTAACATGCATCGTGATAGGGATAGATTATTGCAATTATTAATCTTGAACGAGGAATTCCTAGTAATCGCAGTTCATCAAACTGCAATGATTACGTCCCTGCCCTTTGTACACACCGCCCGTCGCACCTACCGATTGAATGGTCCGGTGAGGCCTCGGGATTGTGGTTTGGCTCCTTC-ATTGAGGCCCAACCGTGAGAACTTGTCCAAACCTTATCATTTAGAGGAAGGTGAAGTCGT--------------------------------------------------------------------------ATTCCCCTAGTAACGGCGAGTGAAGCGGGATGAGCTCATAATGCGAATCTGTGTAACT---------------------CACAAG------AGTGCACCGAATTGTGGTCTGGAGAA---GTATTGTTGGCCGAGTTTCCGGGCCAAGTCTCTTGGAAAAGGGCAGCTGAGAGGGTGAAACTCCCGTTCCTGCCTGGGAACTTTGTGCCT-T-GGCACATG-CATTCTACGAGTCGAGTTGCTTGGGATTGCAGCTCAAATTTGGTGGTAAATTCCATCTAAAGCTAAATATTGGTGGGATACCGATAGTGCACAAGTACCGTGAGGGAAAGATGCAAAGAACTTTGAAAAGAGAGTTAAAGAGTACCTGAAATTGTTGAAAGGGAAGCGAAGTAAACCAGTGTCCTAGCA-TAG-TCA-TACTTCTCTTGCCACTTGTGGTAA----GGGCGCT-GTGGCT--T-TGCGT-GAG-T-C--AGCATCGGCCCTT-TG-CCTGGGGTATAT--CTGCAGTGGGTAGGCGA--C---CTCTT--G--GGAG-GTGAGTGCCCGCTGTTTCTATCT-TGGGTCGGGCTGAGGTC-AGTCAC--TCTGTGC-TCGTGATGCTGTC------------------------------------------------------------------------------------------------------------------------------------------------------------CTGGTAAATTATTAGGTGCTCACGTAGCACATGCTGGTTTAATGGTATTTTGGGCTGGTGCAATGATATTATTTGAAGTATCACACTTTGTTCCTGAAAAACCTTTATATGAGCAAGGTTTTATTTGTATGCAACATTTAGCGACACTAGGCTATGGTATTGGACCCGGCGGTGATATCACCTCAACTGTTCCATATTTTGCAGTTGGTGTTATTCATTTAATTTCTTCTGCTGTATTAGGTTTTGGTGGAATTTATCATTCGTTATTAGGTCCGGATACTTTAGAAGAATCTTTCCCATTCTTTGGTTATGACTGGCGTGATAAAAATAAAATGACTACTATTTTAGGTATTCACTTATGTTTATTAGGCTTAGGTTCATTACTATTAGTTGCAAAAGCTATGTACTTAGGTGGTATCTATGATACATGGGCACCGGGTGGTGGAGATGTTCGTTATATTACGACACCAACGTTAAATCCAATTGTAATTTTTGGGTATGTTTTCCGTTCACCATTTGGTGGTGACGGTTGGGTAGTTTCTGTAAATAATATGGAAGATCTTATTGGTGGCCATATTTGGGTCGGTATTTTATGTATCGTTGGTGGTATATGGCATATCTTTACAAAACCATTCTCTTGGGCTCGTCGAGCTTTTGTGTGGTCCGGTGAAGCATATTTATCATATAGTTTAGCTGCTATATCATTAATGGGTTTCACTGCATCTTTATATTCATGGTATAATAATACTGCTTATCCTAGTGAGTTATATGGTCCTACAGGTCCAGAGGCATCACAATCTCAAGCGTTTACATTCTTAGTGCGAGATCAACGTTTAGGTG--CAAATGTATCATCTGCACAAGGTCCAACTGGTTTAGGGAAATACTTAATGCGTTCACCTAGTGGAGAAATTATTTTCGGTGGTGAAACCATGCGTTTCTGGGATTTACGTGCACCTTGGGTAGAACCATTGCGTGGTCCAAATGGGTTAGATATTAATAAAATTAAAAATGACATTCAACCTTGGCAAGAACGTCGTGCTGCAGAGTATATGACCCATGCACCATTAGGTTCATTAAACTCGGTAGGTGGTGTAGCGACAGAAATTAACTCAGTGAACTATGTATCACCTCGTTCATGGTTATGTTGT------------------------------------------------------------------------------------------------------------------------------------------ATGTCTCAATCTGTATCAGAACGGACTCGAATTAAAAGTGACCGTTACGAATCTGGTGTAATTCCATATGCTAAAATGGGTTACTGGGATGCTGCGTACACAGTAAAAGATACTGATGTATTAGCATTATTCCGTATCACACCACAACCAGGTGTAGATCCAGTAGAAGCTGCTGCTGCTGTAGCAGGTGAATCTTCTACTGCAACTTGGACTGTTGTATGGACAGATTTATTAACAGCTTGTGAACGCTACCGTGCTAAAGCTTATCGTGTAGATCCAGTGCCTAATTCAACAGACCAATACTTTGCATTTATCGCATACGAATGTGATTTATTTGAAGAAGGTTCTTTATCTAATTTAACAGCATCTATTATTGGTAACGTTTTCGGATTTAAAGCAGTTGCTGCTTTACGTTTAGAAGATATGCGTATTCCTCACTCATATTTAAAAACATTCCAAGGTCCTGCTACAGGTATCGTTGTAGAACGTGAACGTTTAAACAAATATGGTACTCCATTATTAGGTGCTACTGTAAAACCTAAATTAGGTCTTTCTGGCAAAAATTATGGTCGTGTAGTTTATGAAGGTTTAAAAGGTGGTTTAGACTTCTTAAAAGATGATGAAAACATTAACTCACAACCATTCATGCGTTGGAGAGAACGTTTCTTAAATTGTTTAGAAGGTATTAACCGTGCTTCTGCTGCAACTGGTGAAGTTAAAGGTTCTTACTTAAACGTTACAGCTGCTACGATGGAAGAAGTATACAAGCGTTCTGAGTACGCTAAAGCAATCGGTTCTGTAGTTATTATGATCGATTTAGTTATGGGTTACACTGCAATCCAATCGATTGCATACTGGGCTCGTGAAAATGATATGCTTTTACATTTACACCGTGCTGGTAACTCTACTTACGCTCGTCAAAAAAACCATGGTATTAATTTCCGTGTTATCTGCAAATGGATGCGTATGTCAGGTGTGGATCATATTCACGCTGGTACGGTTGTTGGTAAATTAGAAGGTGATCCTTTAATGATTAAAGGTTTCTACGATGTATTACGTTTAACTGAATTAGAAGTTAACTTACCTTTCGGCATCTTCTTCGAAATGGATTGGGCTAGTCTACGTCGTTGTATGCCCGTAGCTTCTGGTGGTATCCACTGTGGTCAAATGCACCAATTAATTCACTACTTAGGTGATGACGTTGTATTACAATTTGGTGGTGGTACTATTGGTCACCCTGACGGTATCCAAGCTGGTGCTACAGCAAACCGTGTTGCTTTAGAAGCAATGGTATTAGCTCGTAACGAAGGAGCGGATTACTTTAATAACCAAGTAGGTCCTCAAATTTTACGTGATGCAGCTAAAACATGTGGTCCTTTACAAACAGCTTTAGATCTATGGAAAGATATCAGTTTTAACTATACTTCTACGGATACAGCAGATTTCGCTGAAACAGCTACAGCAAACAGATAA
Cyclotella_choctawatcheeana_L1844 ------------------CAGTAGTCATACGCTCGTCTCA-A-GATTAAGCCATGCATGT-CTAAGTATAACCATTA-TAC-AGGAAAACTGCGAACGGCTCATTATATCAGTTATTGTTTCTTTGATAGTCCCTTACTACTTGGATACCTGTAGTAATTCTAGAGCTAATACATGCATCAATACCCGACT--TCT--GGAAGGGTAGTATTTATTAGGTATAGACCAA--CACCCTTCGGGGTTGCTTTGGTGATTCATAATAACTAATCGGATCGCA-TGGCTCAATGCCGGCGATGGATCATTCAAGTTTCTGCCCTATCAGTTTTGGTTGGGAGTGTATTGGACTCCCAAGACTTTGACGGGTAACGAATTGTTAGGGCAAGATTTCGGAGAGGGAGCCTGAGAGACGGCTACCACATCCAAGGAAGGCAGCAGGCGCGTAAATTACCCAATACTGAAACAGTGAGGTAGTGACAATAAATAACAATGCCGGGCCTTTACAGGTCTGGCAATTGGAATGAGAACAATTTAAATCCCTTATCGAGTATCAATTGGAGGGCAAGTCTGGTGCCAGCAGCCGCGGTAATTCCAGCTCCAATAGCGTATATTAAAGTTGTTGCAGTTAAAAAGCTCGTAGTTGGATTTCTGGCAGGAGCGTCCGGTCTCACACTCAGT--GCGG-GAACTTG-GATGTCTCTGGCCATCTTTGGG--GA-TATCCTGTTTGGCATTAAGTTGTCGGG-CAG-GGGACACCCATCGTTTACTGTGAAAAAATTAGAGTGTTTAAAGCAGGCTTATGCCGTTGAATATATTAGCATGGAATAATAAGATAGGACGTAGGTACTATTTTGTTGGTTTGCGCACCCACGTAATGATTAATAGAGACAGGCGGGGCTATTCGTATTGCATTGTCAGAGGTGAAATTCTTGGATTTCTGCAAGACGAACTACTGCGAAAGCATTTAGCAAGGATGTTTTCATTAATCAAGAACGAAAGTTAGGGGATCGAAGATGATTAGATACCATCGTAGTCTTAACCATAAACTATGCCGACTCGGGATTGGCAGT-TGTT-TTTTGACTCTGTCAGCACCGTATGAGAAATCA-AAGTCTTTGGGTTCCGGGGGGAGTATGGTCGCAAGGCTGAAACTTAAAGAAATTGACGGAAGGGCACCACCAGGAGTGGAACCTGCGGCTTAATTTGACTCAACACGGGAAAACTTACCAGGTCCAGACATAGTGAGGATTGACAGATTGAGAGTTCTTTCTTGATTCTATGGGTGGTGGTGCATGGCCGTTCTTAGTTGGTGGAGTGATTTGTCTGGTTAATTCCGTTAACGAACGAGACCGCCGCCTGCTAAATAG-TTCTGCGAATGGTTTTTCATTG-GC-A-A-GAGCTTCTTAGAGGGACG--TT-CATT-CTACAAGATGAAGGAAGATGGCGGCAATAACAGGTCTGTGATGCCCTTAGATGTCCTGGGCCGCACGCGCGTT--ACACTGATGCACTCAACGAGCATATAACC-TTGGCCGAGAGGCCTGGGTAATCTTGTTAACATGCATCGTGATAGGGATAGATTATTGCAATTATTAATCTTGAACGAGGAATTCCTAGTAATCGTGGATCATCAATCCACAATGATTACGTCCCTGCCCTTTGTACACACCGCCCGTCGCACCTACCGATTGGATGGTCCGGTGAGGAGTCGGGATTGCGGCTTGGTTCCTTT-ATTGGGATCAGGCTGCGAGAACCTCTCCAAA-----------------------------------------------------------------------------------------------------------CCCTAGTAACGGCGAGTGAAGCGGGATGAGCTCACCATGTGAATCTATGTAACC----GTGGAC-------T---GAAAAG-T-TCCGGTGCATCGAATTGTGGTCTGGAGAA---GTCTTGTCGGCCGTGGTTCCGGGCCAAGTCTCTTGGAAAAGAGCAGCTGAGAGGGTGAAACTCCCGTTCTTGCCTGGAAACATTGTGCTT-T-GGCATAAGTCTTTCTATGAGTCGAGTTGCTTGGGATTGCAGCTCAAATTTGGTGGTAAATTCCATCTAAAGCTAAATATTGGTGGGACACCGATAGTGCACAAGTACCGTGAGGGAAAGATGCAAAGAACTTTGAAAAGAGAGTTAAAGAGTACCTGAAATTGTCAAAAGGGAAGCGAAGGAAACCAGTGCCAACGTT-GTG-TCA-TACTTTCTCTGCCGCTTGCGGTAG----GGACGCT-GTGGCA--T-GACAT-GGG-T-C--AGCATCGACTCTG-TG-CCTGGGGCAAAC--GGACGGTTGGTAGGCGG--C----TCCT--C--GGA--GCGAGTGCCGGCTGTTCATGTCC-TGGGTTGGGTTGAGGTC-AGTCAC--TCTGTGC-TCGTGATGCTGGC------------------------------------------------------------------------------------------------------------------------------------------------------------CTGGTAAGTTATTAGGCGCTCATGTCGCACATGCGGGTTTAATGGTATTTTGGGCTGGTGCAATGATATTATTTGAAGTATCTCATTTTGTTCCTGAAAAACCATTATATGAACAAGGGTTCATTTGTATGCAACATTTAGCAACACTAGGGTATGGGATTGGTCCAGGTGGTGAAATTACATCTACTGTTCCATATTTTGCTGTTGGTGTTATTCATTTAATTTCTTCTGCTGTATTAGGGTTTGGAGGAATTTACCATTCTTTATTAGGGCCAGATACTTTAGAAGAATCTTTCCCATTCTTTGGATATGATTGGCGTGATAAAAATAAGATGACTACTATATTAGGTATTCATTTATGTTTATTAGGTTTAGGAGCATTATTACTAGTAGCCAAAGCTATGTATTTAGGTGGTATTTATGACACATGGGCACCAGGTGGTGGTGATGTGCGTTATATTACAACTCCAACATTAAATCCAATTGTAATTTTTGGCTATGTTTTCCGTTCACCATTTGGTGGTGATGGATGGATAGTTTCAGTTAATAATATGGAAGATCTTGTTGGTGGTCATATTTGGGTTGGTGTTTTATGTATTGTGGGTGGAGTATGGCACATTTTTACAAAACCATTCTCTTGGGCTCGTCGTGCATTTGTATGGTCAGGTGAAGCATATTTATCATATAGTTTAGCCGCAATTTCATTAATGGGATTTACTGCAGCTTTATATGCTTGGTATAATAATACAGCTTATCCAAGTGAATTATATGGTCCCACTGGTCCTGAAGCATCACAATCTCAAGCATTTACATTCTTAGTTCGTGACCAACGTTTAGGTG--CAAACGTTTCATCTGCGCAAGGTCCCACTGGGTTAGGTAAATACTTAATGCGTTCACCAAGTGGAGAAATTATCTTTGGTGGTGAAACAATGCGTTTTTGGGATTTACGTGCACCTTGGGTAGAACCATTACGTGGTCCAAATGGATTAGATATTAATAAAATTAAAAATGATATTCAACCGTGGCAAGAACGTCGTGCAGCTGAATATATGACGCATGCACCATTAGGGTCATTAAACTCTGTTGGTGGGGTAGTAACAGAAATTAACTCTGTTAATTATGTATCACCACGTTCATGGTTATGTTGCTCACATTTCTTCTTA---------------------------------------------------------------------------------------------------------------------------ATGTCTCAATCTGTATCAGAACGGACTCGAATTAAAAGTGACCGTTACGAATCTGGTGTAATTCCATACGCTAAAATGGGTTACTGGGATGCTGCGTACACAGTAAAAGATACTGATGTTCTAGCATTATTCCGTATCACTCCACAACCTGGTGTAGATCCAGTAGAAGCTGCTGCTGCTGTAGCTGGTGAATCTTCTACTGCTACTTGGACTGTTGTATGGACAGATTTATTAACAGCTTGTGAACGTTATCGTGCTAAAGCTTACCGTGTAGATCCAGTACCTAATGCAACAGATCAATACTTTGCATTTATTGCATATGAATGTGATTTATTTGAGGAAGCTTCTTTATCTAATTTAACAGCATCTATTATTGGTAACGTTTTTGGATTTAAAGCAGTTGCTGCTTTACGTTTAGAAGATATGCGTATTCCTCATTCATATTTAAAAACATTCCAAGGACCTGCAACAGGTATTATTGTAGAACGTGAGCGTTTAAACAAATATGGTACTCCATTATTAGGTGCTACTGTAAAACCTAAATTAGGTCTTTCTGGTAAAAACTACGGTCGTGTAGTTTATGAAGGTTTAAAAGGTGGTTTAGACTTTTTAAAAGATGATGAGAATATTAACTCTCAACCATTTATGCGTTGGAGAGAACGTTTCTTAAACTGTTTAGAAGGTATTAATCGTGCTTCTGCTGCAACTGGTGAAGTTAAAGGTTCTTACTTAAATGTTACAGCAGCCACAATGGAAGAAGTATACAAACGTGCTGAGTTTGCTAAAACTATCGGTTCTGTAATTATCATGATTGATTTAGTAATGGGCTATACTGCAATTCAATCAATTGCTTACTGGTGTCGTGAAAATGATATGCTTTTACACTTACACCGTGCAGGTAACTCTACTTACGCTCGTCAAAAAAATCATGGAATTAACTTCCGTGTTATTTGTAAATGGATGCGTATGGCTGGTGTAGATCATATCCATGCTGGTACAGTTGTTGGTAAATTAGAAGGTGATCCTTTAATGATTAAAGGTTTCTACGATATCTTACGTCTAACTGAATTAGAAGTTAATTTACCTTTTGGTATTTTCTTTGAAATGGATTGGGCAAGTTTACGTCGTTGTATGCCAGTAGCTTCAGGTGGTATTCACTGTGGTCAAATGCACCAATTAATTCACTATTTAGGTGATGATGTTGTATTACAATTTGGTGGTGGTACTATTGGTCACCCTGATGGTATTCAAGCTGGGGCTACAGCAAATCGTGTTGCTTTAGAAGCAATGGTATTAGCTCGTAATGAAGGGGTTGATTACTTTAACCAACAAGTAGGTCCTCAAATTTTACGTGATGCTGCTAAAACATGTGGTCCTTTACAAACAGCATTAGATTTATGGAAAGATATTAGTTTCAACTATACTTCTACTGATACTGCTGATTTTGCTGAAACAGCTACTGCAAACAGATAA
Cyclotella_cryptica_CCMP331 --------------------------------------------ATTAAGCCATGCATGT-CTAAGTATAACCATTA-TAC-AGGAAAACTGCGAACGGCTCATTATATCAGTTATTGTTTCTTTGATAGTCCCTTACTACTTGGATACCTGTAGTAATTCTAGAGCTAATACATGCATCAATACCCGACT--TCT--GGAAGGGTAGTATTTATTAGGTATAGACCAA--CACCCTTCGGGGTTGCTTTGGTGATTCATAATAACTAATCGGATCGCA-TGGCTCCACGCCGGCGATGGATCATTCAAGTTTCTGCCCTATCAGTTTTGGTTGGGAGTGTATTGGACTCCCAAGACTTTGACGGGTAACGAATTGTTAGGGCAAGATTTCGGAGAGGGAGCCTGAGAGACGGCTACCACATCCAAGGAAGGCAGCAGGCGCGTAAATTACCCAATACTGAAACAGTGAGGTAGTGACAATAAATAACAATGCCGGGCCTTTACAGGTCTGGCAATTGGAATGAGAACAATTTAAATCCCTTATCGAGTATCAATTGGAGGGCAAGTCTGGTGCCAGCAGCCGCGGTAATTCCAGCTCCAATAGCGTATATTAAAGTTGTTGCAGTTAAAAAGCTCGTAGTTGGATTTCTGGCAGGAGCGTCCGGTCTCACACTCTGT--GTGG-GAACTTG-GATGTCTCTGGCCATCTTTGGG--GA-TATCCTGTTTGGCATTAAGTTGTCGGG-CAG-GGGATACCCATCGTTTACTGTGAAAAAATTAGAGTGTTTAAAGCAGGCTTATGCCGTTGAATATATTAGCATGGAATAATAAGATAGGACCCTGGTACTATTTTGTTGGTTTGCGCACCTGGGTAATGATTAATAGAGACAGGCGGGGCTATTCGTATTGCATTGTCAGAGGTGAAATTCTTGGATTTCTGCAAGACGAACTACTGCGAAAGCATTTAGCAAGGATGTTTTCATTAATCAAGAACGAAAGTTAGGGGATCGAAGATGATTAGATACCATCGTAGTCTTAACCATAAACTATGCCGACTCGGGATTGGCAGT-TGTT-TTTTGACTCTGTCAGCACCGTATGAGAAATCA-AAGTCTTTGGGTTCCGGGGGGAGTATGGTCGCAAGGCTGAAACTTAAAGAAATTGACGGAAGGGCACCACCAGGAGTGGAGCCTGCGGCTTAATTTGACTCAACACGGGAAAACTTACCAGGTCCAGACATAGTGAGGATTGACAGATTGAGAGTTCTTTCTTGATTCTATGGGTGGTGGTGCATGGCCGTTCTTAGTTGGTGGAGTGATTTGTCTGGTTAATTCCGTTAACGAACGAGACCGCCGCCTGCTAAATAG-TTCTGCGAATGGTTTTTCATTG-GC-A-A-GAGCTTCTTAGAGGGACG--TT-CATT-CTACAAGATGAAGGAAGATGGCGGCAATAACAGGTCTGTGATGCCCTTAGATGTCCTGGGCCGCACGCGCGCT--ACACTGATGCACTCAACGAGCATATAACC-TTGGCCGAGAGGCCTGGGTAATCTTGTTAACATGCATCGTGATAGGGATAGATTATTGCAATTATTAATCTTGAACGAGGAATTCCTAGTAATCGCAGATCATCAATCTGCAATGATTACGTCCCTGCCCTTTGTACACACCGCCCGTCGCACCTACCGATTGGATGGTCCGGTGAGGAGTCGGGATTGTGGCTTGGTTCCTTC-ATTGGGATCTGGCCGCGAGAACCTCTCCAAACCTTATCATCTAGAGGAAG------------------------------------------------------------------------------------ATTCCCTTAGTAACGGCGAGTGAAGCGGGATGAGCTCACCATGTGAATCTATGCAACA----GCTGGC-------T---GCAAAG-C-TACTGTGCATCGAATTGTGGTCTGGAGAA---GTCTTGTCGGCCGTGGTTCCGGGCCAAGTCTCTTGGAAAAGAGCAGCTGAGAGGGTGAAACTCCCGTTCTTGCCTGGAAACACTGTGCCT-T-GGCATAAGGCTTTCTATGAGTCGAGTTGCTTGGGATTGCAGCTCAAATTGGGTGGTAAATTCCATCTAAAGCTAAATATTGGTGGGACACCGATAGTGCACAAGTACCGTGAGGGAAAGATGCAAAGAACTTTGAAAAGAGAGTTAAAGAGTACCTGAAATTGTCAAAAGGGAAGCGAAGGAAACCAGTGCCAACGTT-GTG-TCA-TACTTTCCTTGCCGCTTGCGGTCG----GGACGCT-GTGGCA--C-GACAT-GGG-T-C--AGCATCGGCTCTG-TG-CCTGGGGCAAAC--GGACGAAGGGTAGGCGG--C----TCCT--C--GGA--GTTAGTGCCCCTTGTTCATGTCC-TGGGTTGGGCTGAGGTC-AGTCAC--TCTGTGC-TCGTGATGCTGGC---------------------------------------------------------------------------------------------------------------------------------------------------TTAATGTCTCTGGTAAATTATTAGGTGCTCACGTAGCACATGCTGGTTTAATGGTATTTTGGGCTGGTGCAATGATCCTATTTGAAGTATCTCATTTTGTTCCAGAAAAACCATTGTATGAGCAAGGGTTTATTTGTATGCAACATTTAGCAACATTAGGGTATGGGATAGGCCCAGGTGGTGAAATTACATCTACTGTTCCATACTTTGCTGTTGGTGTCATTCATTTAATTTCTTCTGCTGTATTAGGATTTGGTGGAATTTATCATTCATTATTAGGTCCTGATACTTTAGAAGAATCATTCCCATTCTTCGGTTATGATTGGCGTGATAAAAATAAGATGACTACAATTTTAGGTATTCACTTATGTTTATTAGGTTTAGGTTCATTATTATTAGTAGCAAAAGCTATGTATTTAGGTGGTATTTATGACACATGGGCACCAGGTGGTGGTGATGTTCGTTATATTACAACACCAACATTAAATCCAATCGTAATTTTTGGTTATGTTTTCCGTTCGCCATTTGGTGGTGATGGATGGGTAGTTTCAGTAAATAATATGGAAGATCTTGTTGGTGGTCACATTTGGGTTGGTATTTTATGTATTGTAGGTGGTGTATGGCATATTTTTACAAAACCATTCTCTTGGGCACGTCGTGCATTCGTATGGTCTGGTGAAGCATATTTATCATACAGTTTAGCTGCAATTTCATTAATGGGATTCACTGCAGCGTTATATGCTTGGTATAATAATACAGCTTATCCTAGTGAATTATATGGTCCAACAGGTCCTGAAGCATCACAATCTCAAGCATTTACATTTTTAGTTCGTGACCAACGTTTAGGTG--CAAATGTTTCATCTGCACAAGGTCCAACTGGATTAGGTAAATATTTAATGCGTTCACCAAGTGGAGAAATTATCTTTGGTGGTGAAACAATGCGTTTTTGGGATTTACGTGCTCCTTGGGTAGAACCATTACGTGGTCCAAATGGATTAGATATTAATAAGATTAAAAATGATATTCAACCGTGGCAAGAACGTCGTGCAGCTGAATATATGACACATGCACCATTAGGTTCATTAAACTCTGTTGGTGGTGTAGTAACAGAAATCAATTCTGTGAATTACGTATCGCCACGTTCATGGTTATGTTGTTCTCATTTCTTCTTA?GTTTCTTCTTCTTAGTTGG-------------------------------------------------------------------------------------------------------------------------------------------AGTGACCGTTACGAATCTGGTGTAATTCCATATGCTAAAATGGGTTATTGGGATGCTGCATACACAGTAAAAGATACTGATGTTTTAGCATTATTCCGTATCACACCGCAACCAGGTGTAGATCCAGTAGAAGCTGCTGCTGCTGTAGCTGGTGAATCTTCTACTGCTACTTGGACTGTTGTATGGACAGATTTATTAACAGCTTGTGAGCGTTACCGTGCTAAAGCTTACCGTGTAGATCCAGTACCTAATGCAACAGACCAATATTTTGCGTTTATTGCATATGAATGTGATTTATTTGAAGAAAGTTCTTTATCTAATTTAACAGCATCTATTATTGGTAACGTTTTTGGATTTAAAGCAGTTGCTGCTTTACGTTTAGAAGATATGCGTATTCCTCACTCATACTTAAAAACATTCCAAGGTCCTGCTACAGGTATTGTTGTAGAACGTGAACGTTTAAACAAATATGGTACTCCATTATTAGGTGCTACTGTAAAACCTAAATTAGGTCTTTCTGGTAAAAACTATGGTCGTGTAGTTTATGAAGGTTTAAAAGGTGGTTTAGACTTCTTAAAAGATGATGAAAACATTAACTCTCAACCATTTATGCGTTGGAGAGAACGTTTCTTAAACTGTTTAGAAGGTATTAACCGTGCATCTGCTGCAACTGGTGAAGTTAAAGGTTCTTACTTAAACGTTACAGCAGCTACAATGGAAGAAGTATACAAACGTGCTGAGTATGCTAAAATGATCGGTTCTGTAATCATCATGATCGATTTAGTAATGGGTTACACTGCAATTCAATCAATTGCTTACTGGGCTCGTGAAAATGATATGATTTTACATTTACACCGTGCAGGTAACTCAACTTACGCTCGTCAAAAAAATCATGGTATTAACTTCCGTGTTATTTGTAAATGGATGCGTATGGCTGGTGTAGATCATATCCACGCTGGTACAGTTGTTGGTAAATTAGAAGGTGATCCTTTAATGATTAAAGGTTTCTATGATGTATTACGTTTAACTGAATTAGAAGTTAATTTACCTTATGGTATTTTCTTCGAAATGGATTGGGCGAGTTTACGTCGTTGTATGCCAGTAGCTTCAGGTGGTATTCATTGTGGTCAAATGCACCAATTAATTCATTACTTAGGTGATGATGTTGTATTACAATTTGGTGGTGGTACTATTGGTCACCCTGATGGTATTCAAGCTGGTGCTACAGCAAATCGTGTTGCTTTAGAAGCAATGGTATTAGCACGTAATGAAGGTGCTGATTACTTTAATCAACAAGTAGGTCCTCAAATCTTACGTGATGCTGCTAAAACATGTGGTCCTTTACAAACAGCATTAGATCTATGGAAAGATATTAGTTTCAACTATACTTCTACAGATACTGCTGATTTCGCTGAAACAGCTACTGCAAACCGATAA
Cyclotella_distinguenda_clnB ----CTTGGTTGATCTGCCAGTAGTCATACGCTCGTCTCAAA-GATTAAGCCATGCATGT-CTAAGTATAACCATTA-TAC-CGGAAAACTGCGAACGGCTCATTATATCAGTTATTGTTTCTTTGATAGTCCCTTACTACTTGGATACCTGTAGTAATTCTAGAGCTAATACATGCATCAATACCCGACT--TCT--GGAAGGGTAGTATTTATTAGGTATAGACCAA--CTCTCTTCGGAGATGCTTTGGTGATTCATAATAACTTATCGGATCGCA-TGGCTCCACGCCGGCGATGGATCATTCAAGTTTCTGCCCTATCAGTTTTGGTTGGGAGTGTATTGGACTCCCAAGACTTTGACGGGTAACGAATTGTTAGGGCAAGATTCCGGAGAGGGAGCCTGAGAGACGGCTACCACATCCAAGGAAGGCAGCAGGCGCGTAAATTACCCAATACTGACACAGTGAGGTAGTGACAATAAATAATAATGCTGTGCCTTTACAGGTTCGGCAATTGGAATGAGAACAATTTAAATCCCTTATCGAGTATCAATTGGTGGGCAAGTCTGGTGCCAGCAGCCGCGGTAATTCCAGCTCCAATAGCGTATATTAAAGTTGTTGCAGTTAAAAAGCTCGTAGTTGGATTTCTGGCAGGAGCATCCGGTCTCACACTCAGT--GTGG-GAACTTGCGATGTCTCTGGCCATCTTTGGG--GA-TATCCTGTTTGGCATTAAGTTGTCGGG-CAG-GGGATACCCATCGTTTACTGTGAAAAAATTAGAGTGTTTAAAGCAGGCTTATGCCGTTGAATATATTAGCATGGAATAATAAGATAGGACCCTGGTGCTATTTTGTTGGTTTGCGCACCAAGGTAATGACTAATAGAGACAGGCGGGGCTATTCGTATTGCATTGTCAGAGGTGAAATTCTTGGATTTCTGCAAGACGAACTACTGCGAAAGCATTTAGCAAGGATGTTTTCATTAATCAAGAACGAAAGTTAGGGGATCGAAGATGATTAGATACCATCGTAGTCTTAACCATAAACTATGCCGACTCGGGATTCGCGTT-TGTT-TTTTGACTACGTGAGCACCGTATGAGAAATCA-AAGTCTTTGGGTTCCGGGGGGAGTATGGTCGCAAGGCTGAAACTTAAAGAGATTGACGGAAGGGCACCACCAGGAGTGGAGCCTGCGGCTTAATTTGACTCAACACGGGAAAACTTACCAGGTCCAGACATAGTGAGGATTGACAGATTGAGAGTTCTTTCTTGATTCTATGGGTGGTGGTGCATGGCCGTTCTTAGTTGGTGGAGTGATTTGTCTGGTTAATTCCGTTAACGAACGAGACCGCCGCCTGCTAAATAG-TTCTGCGAATGTCTTTTCATTG-GC-A-A-GAACTTCTTAGAGGGACG--TT-CATT-CTACAAGATGAAGGAAGATGGCGGCAATAACAGGTCTGTGATGCCCTTAGATGTCCTGGGCCGCACGCGCGCT--ACACTGATGCACTCAACGAGCATATAACC-TTGGCCGAGAGGCCTGGGTAATCTTGTTAACATGCATCGTGATAGGGATAGATTATTGCAATTATTAATCTTGAACGAGGAATTCCTAGTAATCGCAGATCATCAATCTGCAATGATTACGTCCCTGCCCTTTGTACACACCGCCCGTCGCACCTACCGATTGGATGGTCCGGTGAGGAGTCGGGATTGTGGCCTGGTTCCTTC-ATTGGGATCTGGCCACGAGAACCTCTCCAAACCTTATCATCTAGAGGAAGGTGAAGTCGTAACAAGG-------------------------------------------------------------------ATTCCCCCAGTAACGGCGAGTGAAGCGGGAAGAGCTCATCATGTGAATCTATGTAACC-------CTG-------T---GCAA-G-C-TG-GGTGCATCGAATTGTGGTCTAAAGAA---GTCTTGTCGGCCGTGGTTTTGGGTCAAGTCTCTTGGAAAAGAGCAGCTGAGAGGGTGAAACTCCCGTTCTTGCCTGAAACCGCTGTGCCT-T-GGCATAAG-CTTTCTATGAGTCGAGTTGCTTGGGATTGCAGCTCAAATTTGGTGGTAAATTCCATCTAAAGCTAAATATTGGTGGGATACCGATAGTGCACAAGTACCGTGAGGGAAAGATGCAAAGAACTTTGAAAAGAGAGTTAAAGAGTACCTGAAATTGTTGAAAGGGAAGCGAAGGAAACCAGTGCCAACGTT-GAG-TCA-TACTTTCCTTGCCGCTTGCGGTTG----GGACGCT-GTGGCT--C-TACAT-GGG-T-C--AGCATTGGCTTTT-T---CTGGGTCATAC--GGGCAGTGGGTAGGCAG--C----TCTT--T---GA--GCAAGTGCCCATTGTCCATGTCC-TGGGTTGAGCTGAGGTC-AGTCAC--TATGTGC-TCGTGATGCTGAC--------------------------------------------------------------------------------------------------------------ACAGGATTCGCTTGGTGGAGTGGAAACGCTCGATTAATTAATGTCTCTGGTAAATTATTAGGTGCTCACGTAGCACACGCTGGTTTAATGGTATTTTGGGCTGGTGCAATGATATTGTTTGAAGTATCTCATTTCGTTCCCGAAAAACCATTGTATGAGCAAGGTTTTATTTGTATGCAACATTTGGCGACATTAGGATATGGAATTGGTCCAGGGGGCGAAATAATATCTACTGTTCCATATTTTGCTGTTGGGGTTATTCATTTAATTTCTTCTGCTGTATTAGGATTTGGCGGTATTTATCACGCTTTACTAGGACCAGATACTTTAGAAGAATCATTTCCATTTTTTGGTTATGACTGGCGTGATAAAAATAAGATGACGACTATATTAGGTATTCACTTATGTTTATTAGGATTAGGTTCATTATTATTAGTAGCGAAAGCTATGTATTTAGGTGGTATTTATGATACATGGGCACCGGGTGGTGGTGATGTACGTTATATAACAACACCAACATTAAATCCAATTGTAATTTTCGGGTACGTTTTCCGTTCACCATTTGGGGGTGATGGATGGGTCGTTTCAGTAAATAATATGGAAGATCTTGTTGGTGGTCATATATGGGTTGGTATTCTATGTATTGTCGGTGGCGTATGGCATATTTTTACAAAACCATTCTCTTGGGCTCGTCGCGCATTTGTATGGTCTGGTGAAGCATACTTATCATACAGTTTAGCTGCAATTTCATTAATGGGATTTACTGCCTCTTTATACTCTTGGTATAATAATACCGCTTATCCAAGTGAATTATATGGTCCAACAGGTCCAGAAGCATCACAATCTCAAGCATTTACATTTTTAGTTCGTGACCAACGTTTAGGTG--CAAATGTGTCATCTGCACAAGGTCCAACAGGTTTAGGTAAATACTTAATGCGCTCACCTAGTGGGGAAATTATTTTTGGTGGTGAAACAATGCGTTTTTGGGATCTACGTGCGCCTTGGGTAGAACCACTACGTGGTCCAAATGGATTAGATATTAATAAAATTAAAAATGATATTCAACCTTGGCAAGAACGTCGTGCAGCTGAGTATATGACACATGCCCCATTAGGGTCATTAAACTCTGTTGGTGGAGTAGCTACAGAAATCAACTCTGTTAACTATGTTTCACCACGTTCTTGGTTATGCTGTTCTCACTTCTTCTTAGATTTCTTTTTCTTAATTGGTCATTGGTGGCATTCTGGTCGT---------------------------------------------------------------------------------ATGTCTCAATCTGTATCAGAACGGACTCGAATCAAAAGTGACCGTTACGAATCTGGTGTAATTCCATATGCTAAAATGGGTTACTGGGATGCTGCGTACACAGTAAAAGATACTGATGTGTTAGCATTATTCCGTATTACACCACAACCAGGTGTAGATCCAGTAGAAGCAGCTGCTGCCGTAGCTGGTGAATCTTCTACTGCTACTTGGACTGTTGTATGGACAGATTTATTGACAGCTTGTGAGCGCTATCGTGCTAAAGCTTATCGTGTAGATCCAGTACCGAGTGCTACAGATCAATACTTTGCATTTATCGCATACGAATGTGATTTATTTGAAGAAGGTTCTTTATCTAATTTAACAGCATCTATTATCGGTAACGTTTTTGGATTTAAAGCCATTTCTGCTTTACGTTTAGAAGATATGCGGATTCCTCATTCATATTTAAAAACATTCCAAGGTCCTGCTACAGGTATTATTGTAGAACGGGAGCGTCTAAACAAATATGGTGCTCCGTTATTAGGTGCTACTGTAAAACCTAAGTTAGGTCTTTCTGGTAAAAACTATGGTCGTGTAGTTTATGAAGGTTTAAAAGGTGGCTTAGACTTCTTAAAAGATGATGAAAACATTAACTCACAACCATTCATGCGTTGGAGAGAACGTTACTTAAATTGTTTAGAAGGTATTAACCGTGCATGTGCTGCGACTGGTGAAGTTAAAGGTTCTTACTTAAATGTTACAGCGGCTACGATGACCGAAGTAATCAAACGTGCTGAATATGCTAAAGCGATCGGTTCTGTGATTATTATGATCGATTTAGTAATGGGTTACACTGCGATTCAATCAATTGCAATCTGGGCTCGTGAAAATGATTTAATTTTACATTTACACCGTGCTGGTAATTCTACATATGCGCGTCAAAAAAACCATGGGATTAATTTCCGTGTTATCTGTAAATGGATGCGTATGTCTGGTGTAGATCATATTCACGCTGGGACAGTTGTTGGTAAATTAGAAGGGGATCCTTTAATGATTAAAGGTTTCTACGATGTATTACGTTTAACTGAATTAGAAGTTAATTTACCTTTCGGTATCTTCTTCGAAATGGATTGGGCTAGTTTACGTAAATGTCTGCCAGTGGCTTCTGGTGGTATTCATTGTGGTCAAATGCACCAATTACTTCACTATTTAGGTGATGATGTTATATTACAGTTTGGTGGTGGTACTATTGGTCACCCTGATGGTATTCAAGCTGGTGCTACAGCAAACCGTGTTGCTTTAGAAGCAATGGTATTAGCACGTAATGAAGGTGCTGATTACTTTAACCAACAAGTAGGGCCTCAAATTTTACGTGATGCTGCTAAAACATGTGGTCCTTTACAAACAGCTCTAGATTTATGGAAAGATATTAGTTTCAACTATACTTCTACAGATACAGCTGATTTTGTTGAAACAGCTACTGCAAACAAATAA
Cyclotella_gamma_cygamma ---------------------TAGTCATACGCTTGTCTCAAA-GATTAAGCCATGCATGT-CTAAGTATAACCATTA-TAC-AGGGAAACTGCGAACGGCTCATTATATCAGTTATTGTTTCTTTGATAGTCCCTTACTACTTGGATACCTGTAGTAATTCTAGAGCTAATACATGCATCAATACCCAACT--TCT--GGAAGGGTAGTATTTATTAGGTATAGACCAA--CACCCCTTGGGGTTGCTTTGGTGATTCATAATAACTCATCGGATCGCA-TGGCTCCATGCCGGCGATGGATCATTCAAGTTTCTGCCCTATCAGTTTTGGTTGGGAGTGTATTGGACTCCCAAGACTTTGACGGGTAACGAATTGTTAGGGCAAGATTTCGGAGAGGGAGCCTGAGAGACGGCTACCACATCCAAGGAAGGCAGCAGGCGCGTAAATTACCCAATACTGAAACAGTGAGGTAGTGACAATAAATAACAATGCCGGGCCTTTACAGGTCCAGCAATTGGAATGAGAACAATTTAAATCCCTTATCAAGTATCAATTGGAGGGCAAGTCTGGTGCCAGCAGCCGCGGTAATTCCAGCTCCAATAGCGTATATTAAAGTTGTTGCAGTTAAAAAGCTCGTAGTTGGATTTCTGGCAGGAGCGTCTGGTCCTACACCATGT--GTGG-GAATTTG-GATGTCTCTAGCCATCTTTGGG--GA-TATCCTGGTTGGCATTAAGTTGTYGGG-CAG-GGGATACCCATCGTTTACTGTGAAAAAATTAGAGTGTTTAAAGCAGGCTTATGCCGTTGAATATATTAGCATGGAATAATAAGATAGGACCCTGGTACTATTTTGTTGGTTTGCGCACCTGGGTAATGATTAATAGAGATAGGCGGGGCTATTCGTATTGCATTGTCAGAGGTGAAATTCTTGGATTTTTGCAAGACGAACTACTGCGAAAGCATTTAGCAAGGATGTTTTCATTAATCAAGAACGAAAGTTAGGGGATCGAAGATGATTAGATACCATCGTAGTCTTAACCATAAACTATGCCGACTCGGGATTGGCAGT-TGTT-TTTTGACTCTGTCAGCACCGTATGAGAAATCA-AAGTCTTTGGGTTCCGGGGGGAGTATGGTCGCAAGGCTGAAACTTAAAGAAATTGACGGAAGGGCACCACCAGGAGTGGAGCCTGCGGCTTAATTTGACTCAACACGGGAAAACTTACCAGGTCCAGACATAGTGAGGATTGACAGATTGAGAGTTCTTTCTTGATTCTATGGGTGGTGGTGCATGGCCGTTCTTAGTTGGTGGAGTGATTTGTCTGGTTAATTCCGTTAACGAACGAGACCGCCGCCTGCTAAATAG-TTCTGCAAATGGCTTTTCATTG-GC-A-A-GAGCTTCTTAGAGGGACG--TT-CATT-CTACAAGATGAAGGAAGATGGCGGCAATAACAGGTCTGTGATGCCCTTAGATGTCCTGGGCCGCACGCGCGCT--ACACTGATGCACTCAACAAGCATATAACC-TTGGCCGAGAGGCCTGGGTAATCTTGTTAACATGCATCGTGATAGGGATAGATTATTGCAATTATTAATCTTGAACGAGGAATTCCTAGTAATTGCAGATCATCAATCTGCAATGATTACGTCCCTGCCCTTTGTACACACCGCCCGTCGCACCTACCGATTGGATGGTCCGGTGAGGAGTCAGGATTGTGGCTTGGTTCCTTA-ATTGGGATCAAACTGTGAGAACCTCTCCAAACCTTATCATCTAGAGGA--------------------------------------------------------------------------------------ATTCCCTTAGTAACGGCGAGTGAAGTGGGATGAGCTCACCATGTGAATCTATGCAACT----GTTTGC-------T---GAAAAG-C-GATGGTGCATCGAATTGTGGTCTGGAGAA---GTCTTGTCAGCCGTGTCTCTGGGCCAAGTCTCTTGGAAAAGAGCAGCCAAGAGGGTGAAACTCCCGTTCTTGCCTAGAAACATTGTGCTT-C-AGTATAAGACCTTCAATGAGTCGAGTTGCTTGGGATTGCAGCTCAAATTGGGTGGTAAATTCCACCCAAAGCTAAATATTGGTGGGACACCAATAGTGCACAAGTACCGTGAGGGAAAGATGCAAAGAACTTTGAAAAGAGAGTTAAAGAGTACCTGAAATTGTCAAAAGGGAAGCAAAGGAAACTAGTGCCAAAGTT-CTG-TCA-TACTTTCCCTGCTGCATGCAGTTG----GGATGCT-GTGACA--T-GACAT-GGG-T-C--AGCATAGGCTCTG-TG-CCTGGGACAAAT--GGATGGAAGGTAGACAG--C----TCCT--T--GGA--GTTAGTGCCTTCTGCTCATGTCA-CTGGCTGAGCTGAGGTC-AGTCAC--TCTGTGC-TCATGATGCTGGC------------------------------------------------------------------------------------------------------------------------------------------------------------------------------------------------------------------------------------------------------------------------------------------GTATGCAACATTTAGCAACATTAGGCTATGGTATCGGTCCAGGTGGTGAAATTACATCTACTGTTCCGTACTTTGCTGTTGGTGTTATCCATTTAATTTCTTCTGCTGTATTAGGATTTGGTGGAATTTATCATTCATTATTAGGTCCTGATACTTTAGAAGAATCATTCCCATTTTTTGGTTATGATTGGCGTGATAAAAATAAGATGACTACAATTTTAGGTATTCACTTATGTTTATTAGGTTTAGGTTCATTATTATTAGTAGCAAAAGCTATGTATTTAGGTGGTATCTATGACACATGGGCACCAGGTGGTGGAGATGTTCGTTATATTACAACACCAACATTAAATCCAATCGTAATTTTTGGTTATGTTTTCCGTTCGCCATTTGGTGGTGATGGATGGGTAGTATCAGTAAATAATATGGAAGATCTTGTTGGTGGTCATATTTGGGTTGGTATTTTATGTATTATAGGTGGTATATGGCATATTTTTACAAAACCATTTTCTTGGGCACGTCGTGCATTTGTATGGTCTGGTGAAGCATATTTATCATACAGTTTAGCTGCAATTTCACTAATGGGATTCACTGCATCTTTATATTCTTGGTATAATAATACGGCTTATCCTAGTGAATTATATGGTCCAACAGGTCCTGAAGCATCACAATCTCAAGCATTTACATTTTTAGTCCGTGATCAACGTTTAGGTG--CAAATGTATCATCTGCACAAGGTCCAACTGGATTAGGTAAATATTTAATGCGTTCGCCAAGTGGAGAAATTATATTTGGTGGTGAGACAATGCGTTTTTGGGATTTACGTGCGCCTTGGGTAGAACCATTACGTGGTCCAAATGGATTAGATATTAATAAGATTAAAAATGATATTCAACCGTGGCAAGAACGTCGTGCAGCGGAGTATATGACACATGCACCATTA---------------------------------------------------------------------------------------------------------------------------------------------------------------------------------------------------------------------------ATGTCTCAATCTGTATCAGAACGGACTCGAATTAAAAGTGACCGTTACGAATCTGGTGTAATTCCATATGCTAAAATGGGTTATTGGGATGCTGCATACTCAGTAAAAGATACTGATGTTTTAGCATTATTCCGTATCACACCGCAACCAGGTGTAGATCCAGTAGAAGCTGCTGCTGCAGTAGCTGGTGAATCTTCAACTGCTACTTGGACTGTTGTATGGACAGATTTGTTAACAGCTTGTGAGCGTTACCGTGCTAAAGCTTACCGTGTAGATCCAGTACCTAATGCAACAGATCAATATTTTGCGTTTATTGCATATGAATGTGATTTATTTGAAGAAAGTTCTTTATCTAATTTAACAGCGTCTATTATTGGTAACGTTTTTGGGTTTAAAGCAGTTGCTGCTTTACGTTTAGAAGATATGCGTATTCCTCATTCATACTTAAAAACATTCCAAGGTCCTGCTACAGGGATTGTTGTAGAACGTGAACGTTTAAACAAATATGGTACTCCATTATTAGGCGCGACTGTAAAACCTAAACTAGGTCTTTCTGGTAAAAACTATGGTCGTGTAGTTTATGAAGGTTTAAAAGGTGGTTTAGACTTCTTAAAGGATGATGAAAACATTAACTCTCAGCCATTTATGCGTTGGAGAGAACGTTTTTTAAACTGTTTAGAAGGTATTAACCGTGCATCTGCTGCAACTGGTGAAGTTAAAGGTTCTTACTTAAATGTTACAGCAGCTACAATGGAAGATGTATACAAACGTGCTGAGTATGCTAAAACGATCGGTTCTGTAATTATCATGATTGATTTAGTAATGGGTTACACTGCAATTCAATCAATTGCTTATTGGGCTCGTGAAAATGATATGATTTTACATTTACATCGTGCTGGTAACTCAACTTACGCTCGTCAAAAAAATCATGGTATTAATTTCCGTGTTATTTGTAAATGGATGCGTATGGCTGGTGTCGATCATATCCATGCTGGTACAGTTGTTGGTAAATTAGAAGGTGATCCTTTAATGATTAAAGGTTTTTATGATGTATTACGTTTAACTGAATTAGAAGTTAATTTGCCTTATGGTATTTTCTTCGAAATGGATTGGGCTAGTTTACGTCGTTGTATGCCAGTAGCGTCAGGTGGTATTCATTGTGGACAAATGCACCAATTACTTCATTACTTAGGTGATGATGTTGTATTACAATTTGGTGGTGGTACTATTGGTCACCCTGATGGTATTCAAGCTGGTGCTACAGCAAATCGTGTTGCTTTAGAAGCAATGGTATTAGCACGTAATGAAGGTGTTGATTATTTTAATCAACAAGTAGGTCCTCAAATCTTACGTGATGCTGCTAAGACATGTGGTCCTTTACAAACAGCATTAGATCTATGGAAAGATATTAGTTTCAATTATACTTCTACAGATACTGCCGATTTCGCTGAAACAGCTACAGCAAACAGATAA
Cyclotella_menegheniana_TI1 ----------------------------------------AG-AATTAAGCCATGCATGT-CTAAGTATAACCATTA-TAC-AGGAAAACTGCGAACGGCTCATTATATCAGTTATTGTTTCTKTGATAGTCCCTTACTACTTGGATACCTGTAGTAATTCTAGAGCTAATACATGCATCAATACCCGACT--TCT--GGAAGGGTAGTATWTATTAGGTATAGACCAA--CACCCCTCGGGGTTGCTTTGGTGATTCATAATAACTAATCGGATCGCA-TGGCTCCATGCCGGCGATGGATCATTCAAGTTTCTGCCCTATCAGTTTTGGTTGGGAGTGTATTGGACTCCCAAGACTTTGACGGGTAACGAATTGTTAGGGCAAGATTTCGGAGAGGGAGCCTGAGAGACGGCTACCACATCCAAGGAAGGCAGCAGGCGCGTAAATTACCCAATACTGAAACAGTGAGGTAGTGACAATAAATAACAATGCCGGGCCTTTACAGGTCTGGCAATTGGAATGAGAACAATTTAAATCCCTTATCGAGTATCAATTGGAGGGCAAGTCTGGTGCCAGCAGCCGCGGTAATTCCAGCTCCAATAGCGTATATTAAAGTTGTTGCAGTTAAAAAGCTCGTAGTTGGATTTCTGGCAGGAGCGTCCGGTCTTGCACTCTGT--GCGG-GAACTTG-GATGTCTCTGGCCATCTTTGGG--GA-TATCCTGTTTGGCATTAAGTTGTCGGG-CAG-GGGATACCCATCGTTTACTGTGAAAAAATTAGAGTGTTTAAAGCAGGCTTATGCCGTTGAATATATTAGCATGGAATAATAAGATAGGACCCTGGTACTATTTTGTTGGTTTGCGCACCTGGGTAATGATTAATAGAGACAGGCGGGGCTATTCGTATTGCATTGTCAGAGGTGAAATTCTTGGATTTCTGCAAGACGAACTACTGCGAAAGCATTTAGCAAGGATGTTTTCATTAATCAAGAACGAAAGTTAGGGGATCGAAGATGATTAGATACCATCGTAGTCTTAACCATAAACTATGCCAACTCGGGATTGGCAGT-TGTT-TTTTGACTCTGTCAGCACCGTATGAGAAATCA-AAGTCTTTGGGTTCCGGGGGGAGTATGGTCGCAAGGCTGAAACTTAAAGAAATTGACGGAAGGGCACCACCAGGAGTGGAGCCTGCGGCTTAATTTGACTCAACACGGGAAAACTTACCAGGTCCAGACATAGTGAGGATTGACAGATTGAGAGTTCTTTCTTGATTCTATGGGTGGTGGTGCATGGCCGTTCTTAGTTGGTGGAGTGATTTGTCTGGTTAATTCCGTTAACGAACGAGACCGCCGCCTGCTAAATAG-TTCTGCGAATGGTTTTTCATTG-GC-A-A-GAGCTTCTTAGAGGGACG--TT-CATT-CTACAAGATGAAGGAAGATGGCGGCAATAACAGGTCTGTGATGCCCTTAGATGTCCTGGGCCGCACGCGCGCT--ACACTGATGCACTCAACGAGCATATAACC-TTGGCCGAGAGGCCTGGGTAATCTTGTTAACATGCATCGTGATAGGGATAGATTATTGCAATTATTAATCTTGAACGAGGAATTCCTAGTAATCGCAGATCATCAATCTGCAATGATTACGTCCCTGCCCTTTGTACACACCGCCCGTCGCACCTACCGATTGGATGGTCCGGTGAGGAGTCGGGATTGTAGCTTGGTTCCTTC-ATTGGGATCTGGCCGCGAGAACCTCTCCAAACCTTATCATCTAGA-----------------------------------------------------------------------------------------ATTCCCCTAGTAACGGCGAGTGAAGCGGGATGAGCTCACCATGTGAATCTATGCAACC----GCTGGC-------T---GAAAAG-C-TACGGTGCATCGAATTGTGGTCTGGAGAA---GTCTTGTCGGCCGTGGTTCCGGGCCAAGTCTCTTGGAAAAGAGCAGCTGAGAGGGTGAAACTCCCGTTCTTGCCTGGAAACATTGTGCCT-T-CGCATAAGGCTTTCTATGAGTCGAGTTGCTTGGGATTGCAGCTCAAATTGGGTGGTAAATTCCATCTAAAGCTAAATATTGGTGGGACACCGATAGTGCACAAGTACCGTGAGGGAAAGATGCAAAGAACTTTGAAAAGAGAGTTAAAGAGTACCTGAAATTGTCAAAAGGGAAGCGAAGGAAACCAGTGCCAACGTT-GTG-TCA-TACTTTCCTTGCCGCTTGCGGTCG----GGACGCT-GTGGCG--C-AATAT-GGG-T-C--AGCATCGGCTCTG-TG-CCTGGGACAAAC--GGATGGAGGGTAGGCGG--C----TCCT--T--GGA--GTTAGTGCCTTCTGTTCATGTCC-CGGGTTGGGCTGAGGTC-AGTCAC--TCTGTGC-TCGTGATGCTG--------------------------------------------------------------------------------------------------------------------------------------------------TAATTAATGTCTCTGGTAAATTATTAGGTGCTCACGTAGCACATGCTGGTTTAATGGTATTTTGGGCTGGTGCAATGATCTTATTTGAAGTATCTCATTTTGTTCCAGAAAAACCATTATATGAGCAAGGGTTTATTTGTATGCAACATTTAGCAACATTAGGGTATGGTATCGGCCCAGGTGGTGAAATTACATCTACTGTTCCATACTTTGCTGTTGGTGTCATTCATTTAATTTCTTCTGCTGTATTAGGATTTGGTGGAATTTATCATTCATTATTAGGTCCTGATACGTTAGAAGAATCATTCCCATTCTTCGGTTATGATTGGCGTGATAAAAATAAGATGACTACAATTTTAGGTATTCACTTATGTTTATTAGGTTTAGGTTCATTACTATTAGTAGCAAAAGCTATGTATTTAGGTGGTATTTATGACACATGGGCACCAGGTGGTGGTGATGTTCGTTATATTACAACACCAACATTAAATCCAATTGTAATTTTTGGTTATGTTTTCCGTTCACCATTTGGTGGTGATGGATGGGTAGTTTCAGTAAATAATATGGAAGATCTTGTTGGTGGTCATATTTGGGTTGGTATTTTATGTATTGTAGGTGGTGTATGGCATATTTTTACAAAACCATTCTCTTGGGCACGTCGTGCATTTGTATGGTCTGGTGAAGCATATTTATCATACAGTTTAGCTGCAATTTCATTAATGGGATTCACTGCATCTTTATATTCTTGGTATAATAATACAGCTTATCCTAGTGAACTATATGGTCCAACAGGTCCGGAAGCATCACAATCTCAAGCATTTACATTTTTAGTTCGTGACCAACGTTTAGGTG--CAAATGTATCATCTGCACAAGGTCCAACTGGATTAGGTAAATATTTAATGCGTTCACCAAGTGGAGAAATTATCTTTGGTGGTGAGACAATGCGTTTTTGGGATTTACGTGCCCCTTGGGTAGAACCATTACGTGGTCCAAATGGATTAGATATTAATAAGATTAAAAATGATATTCAACCATGGCAAGAACGTCGTGCAGCTGAGTATATGACACACGCACCATTAGGTTCATTAAACTCTGTTGGTGGTGTAGCAACAGAAATCAATTCTGTGAATTATGTATCTCCACGTTCATGGTTATGTTGTTCTCATTTCTTCTTA?GTTTCTTCTTCTTAGTTGGTCATTGGTGG---------------------------------------------------------------------------------------------ATGTCTCAATCTGTATCAGAACGGACTCGAATTAWWAGTGACCGTTACGAATCTGGTGTAATTCCATATGCTAAAATGGGTTATTGGGATGCTGCATACACAGTAAAAGATACTGATGTTTTAGCATTATTCCGTATCACACCACAACCAGGTGTAGATCCAGTAGAAGCTGCTGCTGCTGTAGCCGGTGAATCTTCAACTGCTACTTGGACTGTTGTATGGACAGATTTATTAACAGCTTGTGAGCGTTACCGTGCTAAAGCTTACCGTGTAGATCCAGTACCTAATGCAACAGACCAATATTTTGCGTTTATTGCATATGAATGTGATTTATTTGAAGAAAGTTCTTTATCTAATTTAACAGCATCTATTATTGGTAACGTTTTTGGATTTAAAGCAGTTGCTGCTTTACGTTTAGAAGATATGCGTATTCCTCACTCATACTTAAAAACATTCCAAGGTCCTGCTACAGGTATTGTTGTAGAACGTGAACGTTTAAACAAATATGGTACTCCATTATTAGGTGCTACTGTAAAACCTAAATTAGGTCTTTCTGGTAAAAACTATGGTCGTGTAGTTTATGAAGGTTTAAAAGGTGGTTTAGACTTCTTAAAAGATGATGAAAACATTAACTCTCAACCATTTATGCGTTGGAGAGAACGTTTCTTAAACTGTTTAGAAGGTATTAACCGTGCATCTGCTGCAACTGGTGAAGTTAAAGGTTCTTACTTAAACGTTACAGCAGCTACAATGGAAGAAGTATACAAACGTGCTGAGTATGCTAAAATGATCGGTTCTGTAATTATCATGATCGATTTAGTAATGGGTTACACTGCAATTCAATCAATTGCTTACTGGGCTCGTGAAAATGATATGATTTTACATTTACACCGTGCTGGTAACTCAACTTACGCTCGTCAAAAAAATCATGGTATTAACTTCCGTGTTATTTGTAAATGGATGCGTATGGCTGGTGTAGATCATATCCACGCTGGTACAGTTGTTGGTAAATTAGAAGGTGATCCTTTAATGATTAAAGGTTTCTATGATGTATTACGTTTAACTGAATTAGAAGTTAATTTACCTTATGGTATTTTCTTCGAAATGGATTGGGCGAGTTTACGTCGTTGTATGCCAGTAGCTTCAGGTGGTATTCATTGTGGTCAAATGCACCAATTAATTCATTACTTAGGTGATGATGTTGTATTACAATTTGGTGGTGGTACTATTGGTCACCCTGATGGTATTCAAGCTGGTGCTACAGCAAACCGTGTTGCTTTAGAAGCAATGGTATTAGCACGTAATGAAGGTGCTGATTACTTCAATCAACAAGTAGGTCCTCAAATCTTACGTGATGCTGCTAAAACATGTGGTCCTTTACAAACAGCATTAGATCTATGGAAAGATATTAGTTTCAACTATACTTCTACAGATACTGCTGATTTCGCTGAAACAGCTACTGCAAACCGATAA
Cyclotella_menegheniana_WC03_01 --------------------------------------CAAA-GATTAAGCCATGCATGT-CTAAGTATAACCATTA-TAC-AGGAAAACTGCGAACGGCTCATTATATCAGTTATTGTTTCTTTGATAGTCCCTTACTACTTGGATACCTGTAGTAATTCTAGAGCTAATACATGCATCAATACCCGACT--TCT--GGAAGGGTAGTATTTATTAGGTTTAAACCAA--CACCCCTCGGGGTTGCTTTGGTGATTCATAATAACTTATCGGATCGCA-TGGCTCCACGCCGGCGATGGATCATTCAAGTTTCTGCCCTATCAGTTTTGGTTGGGAGTGTATTGGACTCCCAAGACTTTGACGGGTAACGAATTGTTAGGGCAAGATTTCGGAGAGGGAGCCTGAGAGACGGCTACCACATCCAAGGAAGGCAGCAGGCGCGTAAATTACCCAATACTGAAACAGTGAGGTAGTGACAATAAATAACAATGCCGGGCCTTTACAGGTCTGGCAATTGGAATGAGAACAATTTAAATCCCTTATCGAGTATCAATTGGAGGGCAAGTCTGGTGCCAGCAGCCGCGGTAATTCCAGCTCCAATAGCGTATATTAAAGTTGTTGCAGTTAAAAAGCTCGTAGTTGGATTTCTGGCAGGAGCGTCCGGTCTCACACTCTGT--GCGG-GAACTTG-GATGWCTCTGGCCATCTTTGGG--GA-TATCCTGTTTGGCATTAAGTTGTCGGG-CAG-GGGATACCCATCGTTTACTGTGAAAAAATTAGAGTGTTTAAAGCAGGCTTATGCCGTTGAATATATTAGCATGGAATAATAAGATAGGACCCTGGTACTATTTTGTTGGTTTGCGCACCTGGGTAATGATTAATAGAGACAGGCGGGGCTATTCGTATTGCATTGTCAGAGGTGAAATTCTTGGATTTCTGCAAGACGAACTACTGCGAAAGCATTTAGCAAGGATGTTTTCATTAATCAAGAACGAAAGTTAGGGGATCGAAGATGATTAGATACCATCGTAGTCTTAACCATAAACTATGCCGACTCGGGATTGGCAGT-TGTT-TTTTGACTCTGTCAGCACCGTATGAGAAATCA-AAGTCTTTGGGTTCCGGGGGGAGTATGGTCGCAAGGCTGAAACTTAAAGAAATTGACGGAAGGGCACCACCAGGAGTGGAGCCTGCGGCTTAATTTGACTCAACACGGGAAAACTTACCAGGTCCAGACATAGTGAGGATTGACAGATTGAGAGTTCTTTCTTGATTCTATGGGTGGTGGTGCATGGCCGTTCTTAGTTGGTGGAGTGATTTGTCTGGTTAATTCCGTTAACGAACGAGACCGCCGCCTGCTAAATAG-TTCTGCGAATGGTTTTTCATTG-GC-A-A-GAGCTTCTTAGAGGGACG--TT-CATT-CTACAAGATGAAGGAAGATGGCGGCAATAACAGGTCTGTGATGCCCTTAGATGTCCTGGGCCGCACGCGCGCT--ACACTGATGCACTCAACGAGCATATAACC-TTGGCCGAGAGGCCTGGGTAATCTTGTTAACATGCATCGTGATAGGGATAGATTATTGCAATTATTAATCTTGAACGAGGAATTCCTAGTAATCGCAGATCATCAATCTGCAATGATTACGTCCCTGCCCTTTGTACACACCGCCCGTCGCACCTACCGATTGGATGGTCCGGTGAGGAGTCGGGATTGTGGCTTGGTTCCTTC-ATTGGGATCAGGCCGCGAGAACCTCTCCAAACCTTATCATCTAGAGGAAGGTGAAG------------------------------------------------------------------------------ATTCCCTTAGTAACGGCGAGTGAAGCGGGATGAGCTCACCATGTGAATCTATGCAACT----GTTGGC-------C---GAAAAG-C-CATGGTGCATCGAATTGTGGTCTGGAGAA---GTCTTGTCGGCCGTGGTTCCGGGCCAAGTCTCTTGGAAAAGAGCAGCTGAGAGGGTGAAACTCCCGTTCTTGCCTGGAAACACTGTGCCT-T-GGCATAAGTCTTTCTACGAGTCGAGTTGCTTGGGATTGCAGCTCAAATTGGGTGGTAAATTCCATCTAAAGCTAAATATTGGTGGGACACCGATAGTGCACAAGTACCGTGAGGGAAAGATGCAAAGAACTTTGAAAAGAGAGTTAAAGAGTACCTGAAATTGTCAAAAGGGAAGCGAAGGAAACCAGTGCCAAGGTT-GCG-TCA-TACTTTCCTTGCCGCTTGCGGTCG----GGACGCT-GTGGCG--C-AACGT-GGG-T-C--AGCATCGGCTCTG-TG-CCTGGGGCAAAC--GGATGAAGGGTAGGCGG--C----TCCT--C--GGA--GTTAGTGCCCTTTGTTCATGTCC-TGGGTTGGGCTGAGGTC-AGTCAC--TCTGTGC-TCGTGATGCTGGC-----------------------------------------------------------------------------------------------------------------------------------------------------------------------------GCTCATGTAGCACATGCTGGTTTAATGGTATTTTGGGCTGGTGCAATGATTTTATTTGAAGTCTCTCATTTTGTTCCAGAAAAACCATTATATGAGCAAGGGTTTATTTGTATGCAACATTTAGCAACATTAGGGTATGGTATTGGCCCAGGTGGTGAAATCACCTCTACTGTTCCATATTTTGCTGTTGGTGTAATTCATTTAATTTCTTCTGCTGTATTAGGATTTGGTGGAATTTATCATTCATTATTAGGTCCTGATACTTTAGAAGAATCATTCCCATTCTTCGGTTATGACTGGCGTGATAAAAATAAGATGACTACAATTTTAGGTATTCACTTATGTTTATTAGGTTTAGGTTCATTATTATTAGTAGCAAAAGCTATGTATTTAGGTGGTATTTATGACACATGGGCACCAGGTGGTGGTGATGTTCGTTATATTACAACACCAACATTAAATCCAATCGTAATTTTTGGTTATGTTTTCCGTTCGCCATTTGGTGGTGATGGATGGGTAGTTTCAGTAAATAATATGGAAGATCTTGTTGGTGGCCATATTTGGGTTGGTATTTTATGTATTGTAGGTGGTGTATGGCATATTTTCACAAAACCATTCTCTTGGGCACGTCGTGCATTCGTATGGTCTGGTGAAGCATATTTATCATACAGTTTAGCTGCAATTTCATTAATGGGATTCACTGCAGCTTTATATGCTTGGTATAATAATACAGCTTATCCTAGTGAATTATATGGTCCAACAGGTCCTGAAGCATCACAATCTCAAGCATTTACATTTTTAGTTCGTGACCAACGTTTAGGTG--CAAATGTATCATCTGCACAAGGTCCAACTGGATTAGGTAAATATTTAATGCGTTCACCAAGTGGAGAAATTATCTTTGGAGGTGAAACAATGCGTTTTTGGGATTTACGTGCCCCTTGGGTAGAACCATTACGTGGTCCAAATGGATTAGATATTAATAAGATTAAAAATGATATTCAACCATGGCAAGAACGTCGTGCAGCTGAGTATATGACACATGCACCATTAGGTTCATTAAACTCTGTTGGTGGTGTAGTAACAGAGATCAATTCTGTGAATTATGTATCTCCACGTT--------------------------------------------------------------------------------------------------------------------------------------------------------ATGTCTCAATCTGTATCAGAACGGACTCGAATTAAAAGTGACCGTTACGAATCTGGTGTAATTCCATATGCTAAAATGGGTTATTGGGATGCTGCATACACAGTAAAAGATACTGATGTTTTAGCATTATTCCGTATTACACCACAACCAGGTGTAGATCCGGTAGAAGCTGCTGCTGCTGTAGCTGGTGAATCTTCAACTGCTACTTGGACTGTTGTATGGACAGATTTATTAACAGCTTGTGAGCGTTACCGTGCTAAAGCTTACCGTGTAGATCCAGTACCAAATGCAACAGATCAATATTTTGCTTTTATTGCATATGAATGTGATTTATTTGAAGAAAGTTCTTTATCTAATTTAACAGCATCTATTATTGGTAACGTTTTTGGATTTAAAGCAGTTGCTGCTTTACGTTTAGAAGATATGCGTATTCCTCACTCATACTTAAAAACATTCCAAGGTCCTGCTACAGGTATTGTTGTAGAACGTGAACGTTTAAACAAATATGGTACTCCATTATTAGGTGCTACTGTAAAACCTAAATTAGGTCTTTCTGGTAAAAACTATGGTCGTGTAGTTTATGAAGGTTTAAAAGGTGGATTAGACTTCTTAAAAGATGATGAAAACATTAACTCTCAACCATTTATGCGTTGGAGAGAACGTTTCTTAAACTGTTTAGAAGGTATTAACCGTGCATCTGCTGCAACTGGTGAAGTTAAAGGTTCTTACTTAAACGTTACAGCAGCTACAATGGAAGACGTATACAAACGTGCTGAGTATGCTAAAATGATCGGTTCTGTAATTATCATGATCGATTTAGTAATGGGTTACACTGCAATTCAATCAATTGCTTACTGGGCTCGTGAAAATGATATGATTTTACATTTACACCGTGCTGGTAACTCAACTTACGCTCGTCAAAAAAATCATGGGATTAACTTCCGTGTTATTTGTAAATGGATGCGTATGGCTGGTGTAGATCATATCCACGCTGGTACAGTTGTTGGTAAATTAGAAGGTGATCCTTTAATGATTAAAGGTTTCTACGATGTATTACGTTTAACTGAATTAGAAGTTAATTTACCTTACGGTATTTTCTTTGAAATGGATTGGGCAAGTTTACGTCGTTGTATGCCAGTAGCTTCAGGTGGTATCCATTGTGGTCAAATGCACCAATTAATTCATTACTTAGGTGATGATGTTGTATTACAATTTGGTGGTGGTACAATTGGTCACCCTGATGGTATTCAAGCTGGTGCTACAGCAAACCGTGTTGCTTTAGAAGCAATGGTATTAGCTCGTAATGAAGGTGCTGACTACTTCAATCAACAAGTAGGTCCTCAAATCTTACGTGATGCTGCTAAAACATGTGGTCCTTTACAAACAGCATTAGATCTATGGAAAGATATTAGTTTCAACTATACTTCTACAGATACTGCTGATTTCGCTGAAACAGCTACTGCAAACCGATAA
Cyclotella_mengheniana_F8 ------------------CAGTAGTCATACGCTCGTCTCAAA-GATTAAGCCATGCATGT-CTAAGTATAACCATTA-TAC-AGGAAAACTGCGAACGGCTCATTATATCAGTTATTGTTTCTTTGATAGTCCCTTACTACTTGGATACCTGTAGTAATTCTAGAGCTAATACATGCATCAATACCCGACT--TCT--GGAAGGGTAGTATTTATTAGGTATAGACCAA--CACCCCTCGGGGTTGCTTTGGTGATTCATAATAACTAATCGGATCGCA-TGGCTCCATGCCGGCGATGGATCATTCAAGTTTCTGCCCTATCAGTTTTGGTTGGGAGTGTATTGGACTCCCAAGACTTTGACGGGTAACGAATTGTTAGGGCAAGATTTCGGAGAGGGAGCCTGAGAGACGGCTACCACATCCAAGGAAGGCAGCAGGCGCGTAAATTACCCAATACTGAAACAGTGAGGTAGTGACAATAAATAACAATGCCGGGCCTTTACAGGTCTGGCAATTGGAATGAGAACAATTTAAATCCCTTATCGAGTATCAATTGGAGGGCAAGTCTGGTGCCAGCAGCCGCGGTAATTCCAGCTCCAATAGCGTATATTAAAGTTGTTGCAGTTAAAAAGCTCGTAGTTGGATTTCTGGCAGGAGCGTCCGGTCTTGCACTCTGT--GCGG-GAACTTG-GATGTCTCTGGCCATCTTTGGG--GA-TATCCTGTTTGGCATTAAGTTGTCGGG-CAG-GGGATACCCATCGTTTACTGTGAAAAAATTAGAGTGTTTAAAGCAGGCTTATGCCGTTGAATATATTAGCATGGAATAATAAGATAGGACCCTGGTACTATTTTGTTGGTTTGCGCACCTGGGTAATGATTAATAGAGACAGGCGGGGCTATTCGTATTGCATTGTCAGAGGTGAAATTCTTGGATTTCTGCAAGACGAACTACTGCGAAAGCATTTAGCAAGGATGTTTTCATTAATCAAGAACGAAAGTTAGGGGATCGAAGATGATTAGATACCATCGTAGTCTTAACCATAAACTATGCCGACTCGGGATTGGCAGT-TGTT-TTTTGACTCTGTCAGCACCGTATGAGAAATCA-AAGTCTTTGGGTTCCGGGGGGAGTATGGTCGCAAGGCTGAAACTTAAAGAAATTGACGGAAGGGCACCACCAGGAGTGGAGCCTGCGGCTTAATTTGACTCAACACGGGAAAACTTACCAGGTCCAGACATAGTGAGGATTGACAGATTGAGAGTTCTTTCTTGATTCTATGGGTGGTGGTGCATGGCCGTTCTTAGTTGGTGGAGTGATTTGTCTGGTTAATTCCGTTAACGAACGAGACCGCCGCCTGCTAAATAG-TTCTGCGAATGGTTTTTCATTG-GC-A-A-GAGCTTCTTAGAGGGACG--TT-CATT-CTACAAGATGAAGGAAGATGGCGGCAATAACAGGTCTGTGATGCCCTTAGATGTCCTGGGCCGCACGCGCGCT--ACACTGATGCACTCAACGAGCATATAACC-TTGGCCGAGAGGCCTGGGTAATCTTGTTAACATGCATCGTGATAGGGATAGATTATTGCAATTATTAATCTTGAACGAGGAATTCCTAGTAATCGCAGATCATCAATCTGCAATGATTACGTCCCTGCCCTTTGTACACACCGCCCGTCGCACCTACCGATTGGATGGTCCGGTGAGGAGTCGGGATTGTGGCTTGGTTCCTTC-ATTGGGATCTGGCCGCGAGAACCTCTCCAAACCTTATCATCTAGAG----------------------------------------------------------------------------------------ATTCCCTTAGTAACGGCGAGTGAAGCGGGATGAGCTCACCATGTGAATCTGTGTAACT----GCTGGC-------T---GAAAAG-C-TACGGTGCATCGAATTGTGGTCTGGAGAA---GTCTTGTCGGCCGTGGTTCCGGGCCAAGTCTCTTGGAAAAGAGCAGCTGAGAGGGTGAAACTCCCGTTCTTGCCTGGAAACATTGTGCCT-T-GGCATAAGGCTTTCTATGAGTCGAGTTGCTTGGGATTGCAGCTCAAATTGGGTGGTAAATTCCATCTAAAGCTAAATATTGGTGGGACACCGATAGTGCACAAGTACCGTGAGGGAAAGATGCAAAGAACTTTGAAAAGAGAGTTAAAGAGTACCTGAAATTGTCAAAAGGGAAGCGAAGGAAACCAGTGCCAACGTT-GCG-TCA-TATTTTCCTTGCCGCTTGCGGTCG----GGACGCT-GTGGCG--T-GACAT-GGG-T-C--AGCATCGGCTCTG-TG-CCTGGGGCAAAC--GGATGGAGGGTAGGCGG--C----TCCT--T--GGA--GTTAGTGCCTTCTGTTCATGTCC-TGGGTTGGGCTGAGGTC-AGTCAC--TCTGTGC-TCGTGATGCTG------------------------------------------------------------------------------------------------------------------------------------------------------------------TAAATTATTAGGTGCTCACGTAGCACATGCTGGTTTAATGGTATTTTGGGCTGGTGCAATGATCTTATTTGAAGTATCTCATTTTGTTCCAGAAAAACCGTTATATGAGCAAGGGTTTATTTGTATGCAACATTTAGCAACATTAGGGTATGGTATCGGCCCAGGTGGTGAAATTACATCTACTGTTCCATACTTTGCTGTTGGTGTCATTCATTTAATTTCTTCTGCTGTATTAGGATTTGGTGGAATTTATCATTCATTATTAGGTCCTGATACGTTAGAAGAATCATTCCCATTCTTCGGTTATGATTGGCGTGATAAAAATAAGATGACTACAATTTTAGGTATTCACTTATGTTTATTAGGTTTAGGTTCATTATTATTAGTAGCAAAAGCTATGTATTTAGGTGGTATTTATGACACATGGGCACCAGGTGGTGGTGATGTTCGTTATATTACAACACCAACATTAAATCCAATCGTAATTTTTGGTTATGTTTTCCGTTCACCATTTGGTGGTGATGGATGGGTAGTTTCAGTAAATAATATGGAAGATCTTGTTGGTGGTCATATTTGGGTTGGTATTTTATGTATTGTAGGTGGTGTATGGCATATTTTTACAAAACCATTCTCTTGGGCACGTCGTGCATTTGTATGGTCTGGTGAAGCATATTTATCATACAGTTTAGCTGCAATTTCATTAATGGGATTCACTGCATCTTTATATTCTTGGTATAATAATACAGCTTATCCTAGTGAATTATATGGTCCAACAGGTCCGGAAGCATCACAATCTCAAGCATTTACATTTTTAGTTCGTGACCAACGTTTAGGTG--CAAATGTATCATCTGCACAAGGTCCAACTGGATTAGGTAAATATTTAATGCGTTCACCAAGTGGAGAAATTATCTTTGGTGGTGAAACAATGCGTTTTTGGGATTTACGTGCCCCTTGGGTAGAACCGTTACGTGGTCCAAATGGATTAGATATTAATAAGATTAAAAATGATATTCAACCATGGCAAGAACGTCGTGCAGCTGAGTATATGACACACGCACCATTAGGTTCATTAAACTCTGTTGGTGGTGTAGCAACAGAAATCAATTCTGTGAATTATGTATCTCCACGTTCATGGTTATGT----------------------------------------------------------------------------------------------------------------------------------------------------------------------------TTAAAAGTGACCGTTACGAATCTGGTGTAATTCCATATGCTAAAATGGGTTATTGGGATGCTGCATACACAGTAAAAGATACTGATGTTTTAGCATTATTCCGTATCACACCACAACCAGGTGTAGATCCAGTAGAAGCTGCTGCTGCTGTAGCTGGTGAATCTTCTACTGCTACTTGGACTGTTGTATGGACAGATTTATTAACAGCTTGTGAGCGTTACCGTGCTAAAGCTTACCGTGTAGATCCAGTACCTAATGCAACAGACCAATATTTTGCGTTTATTGCATATGAATGTGATTTATTTGAAGAAAGTTCTTTATCTAATTTAACAGCATCTATTATTGGTAACGTTTTTGGATTTAAAGCAGTTGCTGCTTTACGTTTAGAAGATATGCGTATTCCTCACTCATACTTAAAAACATTCCAAGGTCCTGCTACAGGTATTGTTGTAGAACGTGAACGTTTAAACAAATATGGTACTCCGTTATTAGGTGCTACTGTAAAACCTAAATTAGGTCTTTCTGGTAAAAACTATGGTCGTGTAGTTTATGAAGGTTTAAAAGGTGGTTTAGACTTCTTAAAAGATGATGAAAACATTAACTCTCAACCATTTATGCGTTGGAGAGAACGTTTCTTAAACTGTTTAGAAGGTATTAACCGTGCATCTGCTGCAACTGGTGAAGTTAAAGGTTCTTACTTAAACGTTACAGCAGCTACAATGGAAGAAGTATACAAACGTGCTGAGTATGCTAAAATGATCGGTTCTGTAATTATCATGATCGATTTAGTAATGGGTTACACTGCAATTCAATCAATTGCTTACTGGGCTCGTGAAAATGATATGATTTTACATTTACACCGTGCTGGTAACTCAACTTACGCTCGTCAAAAAAATCATGGTATTAATTTCCGTGTTATTTGTAAATGGATGCGTATGGCTGGTGTAGATCATATCCACGCTGGTACAGTTGTTGGTAAATTAGAAGGTGATCCTTTAATGATTAAAGGTTTCTATGATGTATTACGTTTAACTGAATTAGAAGTTAATTTACCTTATGGTATTTTCTTCGAAATGGATTGGGCGAGTTTACGTCGTTGTATGCCAGTAGCTTCAGGTGGTATCCATTGTGGTCAAATGCACCAATTAATTCATTACTTAGGTGATGATGTTGTATTACAATTTGGTGGTGGTACTATTGGTCACCCTGATGGTATTCAAGCTGGTGCTACAGCAAACCGTGTTGCTTTAGAAGCAATGGTATTAGCACGTAACGAAGGTGCTGATTACTTTAACCAACAAGTAGGTCCTCAAATCTTACGTGATGCTGCTAAAACATGCGGTCCGTTACAAACAGCATTAGATCTATGGAAAGATATTAGTTTCAACTATACTTCTACAGATACTGCTGATTTCGCTGAAACAGCTACTGCAAACCGATAA
Cyclotella_nana_CCMP1057 ------------TCCTGCCAGTAGTCATACGCTCGTCTCAAA-GATTAAGCCATGCATGT-CTAAGTATAACCATTA-TAC-AGGAAAACTGCGAACGGCTCATTATATCAGTTATTGTTTCTTTGATAGTCCCTTACTACTTGGATACCTGTAGTAATTCTAGAGCTAATACATGCATCAATACCCGACTG-TTCGCGGAAGGGTAGTATTTATTAGGTATAGACCAA--CCGTCTTCGGACGTGCTTTGGTGATTCATAATAACTTATCGGATCGCA-TGGCTCCATGCCGGCGATGGATCATTCAAGTTTCTGCCCTATCAGCTTTGGATGGTAGTGTATTGGACTACCATGGCTTTAACGGGTAACGAATTGTTAGGGCAAGATTTCGGAGAGGGAGCCTGAGAGACGGCTACCACATCCAAGGAAGGCAGCAGGCGCGTAAATTACCCAATACTGAAACAGTGAGGTAGTGACAATAAATAACAATGCCGGGCCTTTACAGGTCTGGCAATTGGAATGAGAACAATTTAAATCCCTTATCGAGTATCAATTGGAGGGCAAGTCTGGTGCCAGCAGCCGCGGTAATTCCAGCTCCAATAGCGTATATTAAAGTTGTTGCAGTTAAAAAGCTCGTAGTTGGATTTCTGGCAGGAGCGACCGGTCTCACACTCAGT--GCGA-GAACTCGTGTTGTCTCTGGCCATCCTTGGG--GA-TATCCTGTTTGGCATTAAGTTGTCGGG-CAG-GGGATACCCATCGTTTACTGTGAAAAAATTAGAGTGTTTAAAGCAGGCTTATGCCGTTGAATATATTAGCATGGAATAATAAGATAGGACCCTGGTACTATTTTGTTGGTTTGCGCACCGAGGTAATGATTAAAAGAGACAGGCGGGGCTATTCGTATTGCATTGTCAGAGGTGAAATTCTTGGATTTCTGCAAGACGAACTACTGCGAAAGCATTTAGCAAGGATGTTTTCATTAATCAAGAACGAAAGTTAGGGGATCGAAGATGATTAGATACCATCGTAGTCTTAACCATAAACTATGCCGACTCGGGATTGGCGGT-TGTT-TTTTGACTCCGCCAGCACCGTATGAGAAATCA-AAGTCTTTGGGTTCCGGGGGGAGTATGGTCGCAAGGCTGAAACTTAAAGAAATTGACGGAAGGGCACCACCAGGAGTGGAGCCTGCGGCTTAATTTGACTCAACACGGGAAAACTTACCAGGTCCAGACATAGTGAGGATTGACAGATTGAGAGTTCTTTCTTGATTCTATGGGTGGTGGTGCATGGCCGTTCTTAGTTGGTGGAGTGATTTGTCTGGTTAATTCCGTTAACGAACGAGACCGCCGCCTGCTAAATAG-TTCTGCGAATGGTTTTTCATTG-GC-A-A-GAGCTTCTTAGAGGGACG--TT-CATT-CTACAAGATGAAGGAAGATGGCGGCAATAACAGGTCTGTGATGCCCTTAGATGTCCTGGGCCGCACGCGCGCT--ACACTGATGCACTCAACGAGCATATAACC-TTGGCCGAGAGGCCTGGGTAATCTTGTTAACATGCATCGTGATAGGGATAGATTATTGCAATTATTAATCTTGAACGAGGAATTCCTAGTAATCGCAGATCATCAATCTGCAATGATTACGTCCCTGCCCTTTGTACACACCGCCCGTCGCACCTACCGATTGGATGGTCCGGTGAGGAGTCGAGATTGTGGCCTGGTTCCTTT-ATTGGGATTTGGCTACGAGAACTTCTCCAAACCTTATCATCTAGAGGAAGGTGAA-------------------------------------------------------------------------------ATTCCCCTAGTAACGGCGAGTGAAGCGGGAAGAGCTCACCATGTGAATCTATGTAACC-------C-T-------T---CGK---------GGTGCATCGAATTGTGGTCTGGAGAA---GTACTGTCGGCCGTGGTTCCGGGCCAAGTCTCTTGGAAAAGAGCAGCTGAGAGGGTGAAACTCCCGTTCTTGCCTGGAAACATTGTGCCT-T-GGCATATG-CTTTCTATGAGTCGAGTTGCTTGGGATTGCAGCTCAAATTTGGTGGTAAATTCCATCTAAAGCTAAATATTGGTGGGATACCGATAGTGCACAAGTACCGTGAGGGAAAGATGCAAAGAACTTTGAAAAGAGAGTTAAAGAGTACCTGAAATTGTTGAAAGGGAAGCGAAGGAAACCAGTGCCAACGTT-GTG-TCA-TACTTTCTCTGCCGCTTGCGGTAG----GGACGCT-GTGGCG--C-TACAT-GGG-T-C--AGCATCGGCTTTG-TG-CTTGGGTCAAAC--GTTCAGTTGGTAGGCGG--C----TCCT--C--GGA--GTTAGTGCCTTCTGTTCATGTCC-TGGGTCGGGCTGAGGTC-AGTCAC--TATGTGC-TCGTGATGCTGAC-------------------------------------------------------------------------------------------------------------------------------------------------------------------------------------------------------------------------------------------------------TCCAGAAAAACCTTTATATGAGCAAGGTTTTATTTGTATGCAACATTTAGCAACATTAGGCTATGGTATTGGCCCAGGTGGTGAAATTACATCAACTGTTCCATACTTTGCTGTTGGTGTTATTCACTTAATTTCTTCTGCTGTATTAGGTTTTGGTGGTATTTACCACTCATTATTAGGTCCAGATACTTTAGAAGAATCATTCCCGTTCTTCGGTTATGACTGGCGTGATAAAAATAAGATGACTACTATTTTAGGTATTCACTTATGTTTATTAGGTTTAGGTGCATTATTATTAGTTGCAAAAGCTATGTACTTAGGTGGTGTTTACGATACATGGGCACCGGGTGGTGGTGATGTTCGTTATATTACAACTCCAACATTAAATCCAATCGTAATTTTCGGTTACGTTTTCCGTTCACCTTTTGGTGGCGACGGCTGGGTAGTTTCTGTAAATAATATGGAAGATCTTGTTGGTGGTCATATTTGGGTAGGAATCTTATGTATTGTTGGTGGTGTATGGCATATCTTTACAAAACCATTCTCTTGGGCTCGTCGAGCTTTTGTATGGTCTGGTGAAGCATATTTATCATACAGTTTAGCTGCAATTTCATTAATGGGATTCACTGCATCTTTATATGCTTGGTATAACAATACTGCTTATCCTAGTGAATTATATGGTCCAACAGGTCCTGAAGCATCACAATCTCAAGCGTTTACATTCTTAGTACGTGATCAACGTTTAGGTG--CTAATGTATCATCTGCACAAGGTCCAACTGGTTTAGGTAAATACTTAATGCGTTCACCAAGTGGAGAAATTATCTTTGGTGGTGAAACTATGCGTTTCTGGGATTTACGTGCACCTTGGGTTGAACCATTACGTGGTCCAAATGGATTAGATATTAATAAAATTAAAAATGACATTCAACCTTGGCAAGAACGTCGTGCTGCTGAATATATGACGCATGCACCATTAGGTTCATTAAACTCGGTTGGTGGTGTAGCAACAGAAATTAACTCGGTGAACTATGTATCACCACGTTCATGGTTAT-------------------------------------------------------------------------------------------------------------------------------------------------------------------ACGGACTCGAATTAAAAGTGACCGTTACGAATCTGGTGTAATTCCATACGCTAAAATGGGTTACTGGGATGCTGCATACACAGTAAAAGATACTGATGTATTAGCTTTATTCCGTATCACACCACAACCAGGTGTAGATCCAGTAGAAGCTGCTGCAGCTGTAGCAGGTGAATCTTCTACTGCAACTTGGACTGTTGTATGGACAGATTTATTAACAGCTTGTGAGCGCTACCGTGCTAAAGCTTACCGTGTAGATCCAGTGCCAAGTGCAACAGATCAATACTTTGCATTTATCGCATACGAATGTGATTTATTTGAAGAAGCTTCTTTATCTAACTTAACAGCTTCTATCATCGGTAACGTTTTTGGATTCAAAGCAATTTCTGCTTTACGTTTAGAAGATATGCGTATTCCTCACTCATATTTAAAAACATTCCAAGGTCCTGCTACAGGTATCGTTGTAGAACGTGAACGTTTAAACAAATATGGTACTCCATTATTAGGTGCTACTGTAAAACCTAAATTAGGTCTTTCTGGTAAAAACTATGGTCGTGTAGTTTATGAAGGTTTAAAAGGTGGTTTAGACTTCTTAAAAGATGATGAAAACATTAACTCTCAACCATTCATGCGTTGGAGAGAGCGTTTCTTAAACTGTTTAGAAGGTATTAACCGTGCATCTGCTGCAACTGGTGAAGTTAAAGGTTCTTACTTAAACATTACAGCTGCAACGATGGAAGAAGTATACAAACGTGCTGAGTATGCTAAAATGATCGGTTCTGTAATTGTGATGATCGATTTAGTAATGGGTTACACTGCAATTCAATCAATTGCTTACTGGGCTCGTGAAAACGATATGTTATTACATTTACACCGTGCTGGTAACTCTACTTACGCTCGTCAAAAAAATCATGGTATTAACTTCCGTGTAATTTGTAAATGGATGCGTATGTCTGGTGTAGATCATATCCACGCTGGTACAGTTGTTGGTAAATTAGAAGGTGATCCTTTAATGATTAAAGGTTTCTACGACATTTTACGTTTAACTGAATTAGAAGTTAACTTACCTTTCGGTATCTTCTTCGAAATGGATTGGGCTAGTTTACGTCGTTGTATGCCAGTAGCTTCTGGTGGTATTCACTGTGGTCAAATGCACCAATTAATTCACTATTTAGGTGATGATGTTGTATTACAATTCGGTGGTGGTACTATTGGTCACCCTGATGGTATTCAAGCTGGTGCTACAGCAAACCGTGTTGCTTTAGAAGCAATGGTATTAGCACGTAATGAAGGTTTAGATTACTTTAACCAACAAGTAGGTCCTCAAATCTTACGTGATGCTGCTAAAACATGTGGTCCTTTACAAACAGCTTTAGATCTATGGAAAGATATTAGTTTCAACTATACTTCTACAGATACAGCTGATTTTGCTGAAACAGCTACTGCAAACAGATAA
Cyclotella_nana_ETC1 ------------------CAGTAGTCATACGCTCGTCTCAAA-GATTAAGCCATGCATGT-CTAAGTATAACCATTA-TAC-AGGAAAACTGCGAACGGCTCATTATATCAGTTATTGTTTCTTTGATAGTCCCTTACTACTTGGATACCTGTAGTAATTCTAGAGCTAATACATGCATCAATACCCGACTG-TTCGCGGAAGGGTAGTATTTATTAGGTATAGACCAA--CCGTCTTCGGACGTGCTTTGGTGATTCATAATAACTTATCGGATCGCA-TGGCTCCATGCCGGCGATGGATCATTCAAGTTTCTGCCCTATCAGCTTTGGATGGTAGTGTATTGGACTACCATGGCTTTAACGGGTAACGAATTGTTAGGGCAAGATTTCGGAGAGGGAGCCTGAGAGACGGCTACCACATCCAAGGAAGGCAGCAGGCGCGTAAATTACCCAATACTGAAACAGTGAGGTAGTGACAATAAATAACAATGCCGGGCCTTTACAGGTCTGGCAATTGGAATGAGAACAATTTAAATCCCTTATCGAGTATCAATTGGAGGGCAAGTCTGGTGCCAGCAGCCGCGGTAATTCCAGCTCCAATAGCGTATATTAAAGTTGTTGCAGTTAAAAAGCTCGTAGTTGGATTTCTGGCAGGAGCGACCGGTCTCACACTCAGT--GCGA-GAACTCGTGTTGTCTCTGGCCATCCTTGGG--GA-TATCCTGTTTGGCATTAAGTTGTCGGG-CAG-GGGATACCCATCGTTTACTGTGAAAAAATTAGAGTGTTTAAAGCAGGCTTATGCCGTTGAATATATTAGCATGGAATAATAAGATAGGACCCTGGTACTATTTTGTTGGTTTGCGCACCGAGGTAATGATTAAAAGAGACAGGCGGGGCTATTCGTATTGCATTGTCAGAGGTGAAATTCTTGGATTTCTGCAAGACGAACTACTGCGAAAGCATTTAGCAAGGATGTTTTCATTAATCAAGAACGAAAGTTAGGGGATCGAAGATGATTAGATACCATCGTAGTCTTAACCATAAACTATGCCGACTCGGGATTGGCGGT-TGTT-TTTTGACTCCGCCAGCACCGTATGAGAAATCA-AAGTCTTTGGGTTCCGGGGGGAGTATGGTCGCAAGGCTGAAACTTAAAGAAATTGACGGAAGGGCACCACCAGGAGTGGAGCCTGCGGCTTAATTTGACTCAACACGGGAAAACTTACCAGGTCCAGACATAGTGAGGATTGACAGATTGAGAGTTCTTTCTTGATTCTATGGGTGGTGGTGCATGGCCGTTCTTAGTTGGTGGAGTGATTTGTCTGGTTAATTCCGTTAACGAACGAGACCGCCGCCTGCTAAATAG-TTCTGCGAATGGTTTTTCATTG-GC-A-A-GAGCTTCTTAGAGGGACG--TT-CATT-CTACAAGATGAAGGAAGATGGCGGCAATAACAGGTCTGTGATGCCCTTAGATGTCCTGGGCCGCACGCGCGCT--ACACTGATGCACTCAACGAGCATATAACC-TTGGCCGAGAGGCCTGGGTAATCTTGTTAACATGCATCGTGATAGGGATAGATTATTGCAATTATTAATCTTGAACGAGGAATTCCTAGTAATCGCAGATCATCAATCTGCAATGATTACGTCCCTGCCCTTTGTACACACCGCCCGTCGCACCTACCGATTGGATGGTCCGGTGAGGAGTCGAGATTGTGGCCTGGTTCCTTT-ATTGGGATTTGGCTACGAGAACTTCTCCAAACCTTATCATCTAGAG----------------------------------------------------------------------------------------ATTCCCCTAGTAACGGCGAGTGAAGCGGGAAGAGCTCACCATGTGAATCTATGTAACC-------C-T-------T---CGG---------GGTGCATCGAATTGTGGTCTGGAGAA---GTACTGTCGGCCGTGGTTCCGGGCCAAGTCTCTTGGAAAAGAGCAGCTGAGAGGGTGAAACTCCCGTTCTTGCCTGGAAACATTGTGCCT-T-GGCATATG-CTTTCTATGAGTCGAGTTGCTTGGGATTGCAGCTCAAATTTGGTGGTAAATTCCATCTAAAGCTAAATATTGGTGGGATACCGATAGTGCACAAGTACCGTGAGGGAAAGATGCAAAGAACTT-GAAAAGAGAGTTAAAGAGTACCTGAAATTGTTGAAAGGGAAGCGAAGGAGACCAGTGCCAACGTT-GTG-TCA-TACTTTCTCTGCCGCTTGCGGTAG----GGACGCT-GTGGCG--C-TACAT-GGG-T-C--AGCATCGGCTTTG-TG-CTTGGGTCAAAC--GTTCAGTTGGTAGGCGG--C----TCCT--C--GGA--GTTAGTGCCTTCTGTTCATGTCC-TGGGTCGGGCTGAGGTC-AGTCAC--TATGTGC-TCGTGATGCTGAC-------------------------------------------------------------------------------------------------------------------------------------------------AATTAATGTCTCTGGTAAATTATTAGGTGCTCACGTAGCACATGCTGGTTTAATGGTATTTTGGGCTGGTGCAATGATCTTATTTGAAGTATCACACTTTGTTCCAGAAAAACCTTTATATGAGCAAGGTTTTATTTGTATGCAACATTTAGCAACATTAGGCTATGGTATTGGCCCAGGTGGTGAAATTACATCAACTGTTCCATACTTTGCTGTTGGTGTTATTCACTTAATTTCTTCTGCTGTATTAGGTTTTGGTGGTATTTACCACTCATTATTAGGTCCAGATACTTTAGAAGAATCATTCCCGTTCTTCGGTTATGACTGGCGTGATAAAAATAAGATGACTACTATTTTAGGTATTCACTTATGTTTATTAGGTTTAGGTGCATTATTATTAGTTGCAAAAGCTATGTACTTAGGTGGTGTTTACGATACATGGGCACCGGGTGGTGGTGATGTTCGTTATATTACAACTCCAACATTAAATCCAATCGTAATTTTCGGTTACGTTTTCCGTTCACCTTTTGGTGGCGACGGCTGGGTAGTTTCTGTAAATAATATGGAAGATCTTGTTGGTGGTCATATTTGGGTAGGAATCTTATGTATTGTTGGTGGTGTATGGCATATCTTTACAAAACCATTCTCTTGGGCTCGTCGAGCTTTTGTATGGTCTGGTGAAGCATATTTATCATACAGTTTAGCTGCAATTTCATTAATGGGATTCACTGCATCTTTATATGCTTGGTATAACAATACTGCTTATCCTAGTGAATTATATGGTCCAACAGGTCCTGAAGCATCACAATCTCAAGCGTTTACATTCTTAGTACGTGATCAACGTTTAGGTG--CTAATGTATCATCTGCACAAGGTCCAACTGGTTTAGGTAAATACTTAATGCGTTCACCAAGTGGAGAAATTATCTTTGGTGGTGAAACTATGCGTTTCTGGGATTTACGTGCACCTTGGGTTGAACCATTACGTGGTCCAAATGGATTAGATATTAATAAAATTAAAAATGACATTCAACCTTGGCAAGAACGTCGTGCTGCTGAATATATGACGCATGCACCATTAGGTTCATTAAACTCGGTTGGTGGTGTAGCAACAGAAATTAACTCGGTGAACTATGTATCACCACGTTCATGGTTATGTTGTTCTCATTTCTTCTTAGGCTTCTTCTTTTTAATTGGTCATTGGT-----------------------------------------------------------------------------------------------ATGTCTCAATCTGTATCAGAACGGACTCGAATTAWWAGTGACCGTTACGAATCTGGTGTAATTCCATACGCTAAAATGGGTTACTGGGATGCTGCATACACAGTAAAAGATACTGATGTATTAGCTTTATTCCGTATCACACCACAACCAGGTGTAGATCCAGTAGAAGCTGCTGCAGCTGTAGCAGGTGAATCTTCTACTGCAACTTGGACTGTTGTATGGACAGATTTATTAACAGCTTGTGAGCGCTACCGTGCTAAAGCTTACCGTGTAGATCCAGTGCCAAGTGCAACAGATCAATACTTTGCATTTATCGCATACGAATGTGATTTATTTGAAGAAGCTTCTTTATCTAACTTAACAGCTTCTATCATCGGTAACGTTTTTGGATTCAAAGCAATTTCTGCTTTACGTTTAGAAGATATGCGTATTCCTCACTCATATTTAAAAACATTCCAAGGTCCTGCTACAGGTATCGTTGTAGAACGTGAACGTTTAAACAAATATGGTACTCCATTATTAGGTGCTACTGTAAAACCTAAATTAGGTCTTTCTGGTAAAAACTATGGTCGTGTAGTTTATGAAGGTTTAAAAGGTGGTTTAGACTTCTTAAAAGATGATGAAAACATTAACTCTCAACCATTCATGCGTTGGAGAGAGCGTTTCTTAAACTGTTTAGAAGGTATTAACCGTGCATCTGCTGCAACTGGTGAAGTTAAAGGTTCTTACTTAAACATTACAGCTGCAACGATGGAAGAAGTATACAAACGTGCTGAGTATGCTAAAATGATCGGTTCTGTAATTGTGATGATCGATTTAGTAATGGGTTACACTGCAATTCAATCAATTGCTTACTGGGCTCGTGAAAACGATATGTTATTACATTTACACCGTGCTGGTAACTCTACTTACGCTCGTCAAAAAAATCATGGTATTAACTTCCGTGTAATTTGTAAATGGATGCGTATGTCTGGTGTAGATCATATCCACGCTGGTACAGTTGTTGGTAAATTAGAAGGTGATCCTTTAATGATTAAAGGTTTCTACGACATTTTACGTTTAACTGAATTAGAAGTTAACTTACCTTTCGGTATCTTCTTCGAAATGGATTGGGCTAGTTTACGTCGTTGTATGCCAGTAGCTTCTGGTGGTATTCACTGTGGTCAAATGCACCAATTAATTCACTATTTAGGTGATGATGTTGTATTACAATTCGGTGGTGGTACTATTGGTCACCCTGATGGTATTCAAGCTGGTGCTACAGCAAACCGTGTTGCTTTAGAAGCAATGGTATTAGCACGTAATGAAGGTGTAGATTACTTTAACCAACAAGTAGGTCCTCAAATCTTACGTGATGCTGCTAAAACATGTGGTCCTTTACAAACAGCTTTAGATCTATGGAAAGATATTAGTTTCAACTATACTTCTACAGATACAGCTGATTTTGCTGAAACAGCTACTGCAAACAGATAA
Cyclotella_ocellata_LB8 --------------------------------------------------CCATGCATGT-CTAAGTATAACTCTTT-TACTTTGAAACCTGCGAACGGCTCATTATATCAGTTATAGTTTCTTCGATAGTCCCTTACTACTTGGATACCCGTAGTAATTCTAGAGCTAATACATGCATCAATACCCAACTG-TTCGCGGAAGGGTAGTATTTATTAGGTATAGACAAA--CCCTCCTCGGAGGTGCTTTGGTGACTCATAATAACTTTTCGAATCGCA-TGGCCTTGTGCCGGCGATGGATCATTCAAGTTTCTGCCCTATCAGCTTTGGATGGTAGTGTATTGGACTACCATGGCTTTAACGGGTAACGAATTGTTAGGGCAAGATTTCGGAGAGGGAGCCTGAGAGACGGCTACCACATCCAAGGAAGGCAGCAGGCGCGTAAATTACCCAATCCTGACACAGGGAGGTAGTGACAATAAATAACAATGCCAGGCCTTTACAGGTCTGGCAATTGGAATGAGAACAATTTAAATCCCTTATCGAGTATCAATTGGAGGGCAGGTCTGGTGCCAGCAGCCGCGGTAATTCCAGCTCCAATAGCGTATATTAAAGTTGTTGCAGTTAAAAAGCTCGTAGTTGGATTTCTGGCAGGAGCGACCGGTCGCGCACTCTGT--GCGT-GAACTTG-GTTGTCTCTGGCCATCCTTGGG--GA-GATCCTGTTTGGCATTCAGTTGTCGGG-CAG-GGGATACCCATCGTTTACTGTGAAAAAATTAGAGTGTTTAAAGCAGGCTTATGCCGTTGAATATATTAGCATGGAATAATAAGATAGGACTTTGGAACTATTTTGTTGGTTTGCGTTACAAAATAATGATTAATAGGGACAGTTGGGGGTATTCGTATTCCGTTGTCAGAGGTGAAATTCTTGGATTTCCGGAAGACGAACTACTGCGAAAGCATTTACCAAGGATGTTTTCATTAATCAAGAACGAAAGTTAGGGGATCGAAGATGATTAGATACCATCGTAGTCTTAACCATAAACTATGCCGACTCGGGATTGGTGGT-TGTT-TTTTGACTCCATCAGCACCGTATGAGAAATCA-AAGTCTTTGGGTTCCGGGGGGAGTATGGTCGCAAGGCTGAAACTTAAAGAAATTGACGGAAGGGCACCACCAGGAGTGGAATCTGCGGCTTAATTTGACTCAACACGGGAAAACTTACCAGGTCCAGACATAGTGAGGATTGACAGATTGAGAGTTCTTTCTTGATTCTATGGGTGGTGGTGCATGGCCGTTCTTAGTTGGTGGAGTGATTTGTCTGGTTAATTCCGTTAACGAACGAGACCGCCGCCTGCTAAATAG-TTCTACTAATGGTTTTTCATTG-GT-A-A-GAGCTTCTTAGAGGGACG--TT-CATT-CTACAAGATGAAGGAAGATGGCGGCAATAACAGGTCTGTGATGCCCTTAGATGTCCTGGGCCGCACGCGCGTT--ACACTGATGCACTCAACGAGCATATAACC-TTGGCCGAGAGGCCTGGGTAATCTTGTTAACATGCATCGTGATAGGGGTAGATTATTGCAATTATTAATCTTGAACGAGGAATTCCTAGTAATCGCAGTTCATCAAACTGCAATGATTACGTCCCTGCCCTTTGTACACACCGCCCGTCGCACCTACCGATTGAATGGTCCGGTGAGGACTCGGGATTGTGGTTTGGCTCCTTC-ATTGGGGCCAGACCGTGAGAACTCGTCCAAACCTTATCATTTAGAGGAAGGTGAAGTCGTAACAAGG-------------------------------------------------------------------ATTCCCCTAGTAACGGCGAGTGAAGCGGGAAGAGCTCATAATGTGAATCTGTGTAACC---------------------CGCAAG------GGTGCACCGAATTGTGGTCTGGAGAA---GTATTGTCGGCCGAGTTTCCGGGCCAAGTCTCTTGGAAAAGGGCAGCTGAGAGGGTGAAACTCCCGTTCTTGCCTGGGAACTTTGTGCCT-T-GGCACATG-CTTTCTACGAGTCGAGTTGCTTGGGATTGCAGCTCAAATTTGGTGGTAAATTCCATCTAAAGCTAAATATTGGTGGGATACCGATAGTGCACAAGTACCGTGAGGGAAAGATGCAAAGAACTTTGAAAAGAGAGTTAAAGAGTACCTGAAATTGTTGAAAGGGAAGCGAAGGAAATCAGTGTCTTAGCT-TAG-TCA-TACTTCTCTTGCCACTTGTGGTAC----GAGCGCT-GTGGCT--T-TGCGT-GAG-T-C--AGCATCGGCTCTT-CG-CCTGGGGTAAAT--CGATAGTGGGTAGGCGA--C---CTCTT--T---GAG-GTGAGTGCCCGCTGTTGCTATCC-TGGGTCGGGCTGAGGTC-AGTCAC--TCTGTGC-TCGTGATGCTGGC---------------------------------------------------------------------------------------------------------------------------GGTGGAGTGGAAACGCTCGTTTAATTAATGTCTCTGGTAAATTATTAGGTGCTCACGTAGCACACGCTGGTTTAATGGTATTTTGGGCTGGTGCAATGATATTATTTGAAGTATCACACTTTGTTCCTGAAAAACCTTTATATGAACAAGGTTTTATTTGTATGCAACACTTAGCGACACTAGGCTATGGTATTGGACCTGGTGGTGATATTACGTCGACTGTTCCATATTTTGCAGTTGGTGTTATTCATTTAATTTCTTCTGCTGTATTAGGCTTCGGTGGAATTTACCACTCGTTATTAGGTCCAGATACTTTAGAAGAATCTTTCCCATTCTTTGGTTATGATTGGCGTGATAAGAATAAGATGACTACTATTTTAGGTATTCACTTATGTTTATTAGGTTTAGGTTCATTATTATTAGTTGCAAAAGCTATGTACTTAGGTGGTATTTACGATACATGGGCACCGGGTGGTGGAGATGTTCGTTATATTACGACACCAACGTTAAATCCAATTGTAATTTTTGGGTATGTTTTCCGTTCACCATTTGGTGGTGATGGTTGGGTAGTTTCTGTAAACAATATGGAAGATCTTGTTGGTGGCCATATTTGGGTTGGTATTTTATGTATTGTTGGTGGTATCTGGCATATCTTTACAAAACCATTCTCTTGGGCTCGTCGAGCGTTTGTGTGGTCTGGTGAAGCATACTTATCATATAGTTTAGCTGCCATATCGTTAATGGGTTTTACTGCATCTTTATATTCGTGGTATAATAATACTGCTTATCCTAGTGAATTATACGGTCCTACAGGTCCAGAGGCTTCACAATCACAAGCGTTTACGTTTTTAGTACGTGATCAACGTTTAGGTG--CAAATGTGTCATCTGCACAAGGTCCGACTGGTTTAGGTAAATACTTAATGCGTTCACCTAGTGGTGAAATTATTTTTGGTGGTGAAACTATGCGTTTTTGGGATTTACGTGCACCTTGGGTAGAACCATTACGTGGTCCAAATGGGTTAGATATTAATAAAATTAAAAATGATATTCAACCTTGGCAAGAGCGTCGTGCTGCAGAATATATGACTCATGCGCCGTTAGGTTCATTAAACTCTGTGGGTGGTGTAGCAACAGAAATTAACTCAGTGAATTATGTATCACCGCGTTCATGGTTATGTTGTTCTCACTTCATCTTAGGCTTCTTCTTCTTAGTTGGCCATTGGTGGCATT-----------------------------------------------------------------------------------------ATGTCTCAATCTGTATCAGAACGGACTCGAATTAAAAGTGACCGTTACGAATCTGGTGTAATTCCATATGCTAAAATGGGTTACTGGGATGCTGCGTACACAGTAAAAGATACTGATGTATTAGCATTATTCCGTATCACACCACAACCAGGTGTAGATCCAGTAGAAGCTGCTGCGGCTGTAGCAGGTGAATCTTCGACTGCAACTTGGACTGTTGTATGGACAGATTTATTAACAGCTTGTGAACGCTACCGTGCTAAAGCTTATCGTGTAGATCCAGTGCCTAATGCAACAGATCAATACTTTGCATTTATCGCATACGAATGTGATTTATTTGAAGAGGGTTCTTTATCTAATTTAACAGCATCTATTATTGGTAACGTTTTTGGATTTAAAGCAGTTGCTGCATTACGTCTAGAAGATATGCGTATTCCTCACTCATATTTAAAAACATTCCAGGGCCCTGCTACAGGTATCGTTGTAGAACGTGAACGTTTAAACAAATACGGTACTCCATTATTAGGTGCTACTGTAAAACCTAAATTAGGTCTTTCTGGTAAAAACTATGGTCGTGTAGTTTATGAAGGTTTAAAAGGTGGGTTAGACTTCTTAAAAGATGATGAAAACATTAACTCTCAACCATTCATGCGTTGGAGAGAACGTTTCTTAAATTGTTTAGAAGGTATTAACCGTGCATCTGCTGCAACTGGTGAAGTTAAAGGTTCTTACTTAAACGTTACTGCGGCTACGATGGAAGAAGTATACAAGCGCTCTGAGTATGCTAAAGCAATCGGTTCTGTAGTTATTATGATCGATTTAGTTATGGGTTACACTGCAATTCAATCAATCGCATACTGGGCTCGTGAAAACGATATGCTTTTACATTTACACCGTGCGGGTAACTCTACTTATGCTCGTCAAAAAAACCATGGTATTAACTTCCGTGTTATTTGTAAATGGATGCGTATGTCAGGTGTGGATCATATCCATGCTGGTACAGTTGTTGGTAAATTAGAAGGTGATCCTTTAATGATTAAAGGTTTCTATGATGTATTACGTTTAACTGAATTAGAAGTTAACTTACCTTTCGGTATCTTCTTCGAAATGGATTGGGCTAGTTTACGCCGTTGTATGCCAGTAGCTTCTGGTGGTATCCACTGTGGTCAAATGCACCAATTAATTCACTATTTAGGTGATGATGTTGTATTACAATTTGGTGGTGGTACTATTGGTCACCCTGATGGTATCCAAGCTGGTGCTACAGCAAACCGTGTTGCTTTAGAAGCAATGGTATTAGCTCGTAACGAAGGAGCTGATTACTTTAATAACCAAGTAGGCCCTCAAATCTTACGTGATGCAGCTAAAACATGTGGTCCTTTACAAACAGCTTTAGATTTATGGAAAGATATTAGTTTTAACTATACTTCTACAGATACAGCTGATTTCGCTGAAACAGCTACTGCAAACAGATAA
Cyclotella_quillensis_L1263 -------------CCTGCCAGTAGTCATACGCTCGTCTCAAA-GATTAAGCCATGCATGT-CTAAGTATAACCATTA-TAC-AGGAAAACTGCGAACGGCTCATTATATCAGTTATTGTTTCTTTGATAGTCCCTTACTACTTGGATACCTGTAGTAATTCTAGAGCTAATACATGCATCAATACCCAACT--TCT--GGAAGGGTAGTATTTATTAGGTAAAAACCAA--CACCCTTCGGGGTTGCTTTGGTGATTCATAATAACTAATCGGATCGCA-TGGCTCCATGCCGGCGATGGATCATTCAAGTTTCTGCCCTATCAGTTTTGGTTGGGAGTGTATTGGACTCCCAAGACTTTGACGGGTAACGAATTGTTAGGGCAAGATTTCGGAGAGGGAGCCTGAGAGACGGCTACCACATCCAAGGAAGGCAGCAGGCGCGTAAATTACCCAATACTGAAACAGTGAGGTAGTGACAATAAATAACAATGCCGGGCCTTTACAGGTCTGGCAATTGGAATGAGAACAATTTAAATCCCTTATCGAGTATCAATTGGAGGGCAAGTCTGGTGCCAGCAGCCGCGGTAATTCCAGCTCCAATAGCGTATATTAAAGTTGTTGCAGTTAAAAAGCTCGTAGTTGGATTTCTGGCAGGAGCGTCCGGTCTCGCACTCTGT--GCGG-GAACTTG-GATGTCTCTGGCCATCTTTGGG--GA-TATCTTGTTTGGCATTGAGTTGTCGGG-CAG-GGGATACCCATCGTTTACTGTGAAAAAATTAGAGTGTTTAAAGCAGGCTTATGCCGTTGAATATATTAGCATGGAATAATAAGATAGGACCCTGGTACTATTTTGTTGGTTTGCGCACCCGGGTAATGATTAATAGAGACAGGCGGGGCTATTCGTATTGCATTGTCAGAGGTGAAATTCTTGGATTTCTGCAAGACGAACTACTGCGAAAGCATTTAGCAAGGATGTTTTCACTAATCAAGAACGAAAGTTAGGGGATCGAAGATGATTAGACACCATCGTAGTCTTAACCWTAAACTATGCCATCTCGGGATTGGCAGT-TGTT-TTTTGACTCTGTCAGCACCGTATGAGAAATCA-AAGTCTTTGGGTTCCGGGGGGAGTATGGTCGCAAGGCTGAAACTTAAAGAAATTGACGGAAGGGCACCACCAGGAGTGGAGCCTGCGGCTTAATTTGACTCAACACGGGAAAACTTACCAGGTCCAGACATAGTGAGGATTGACAGATTGAGAGTTCTTTCTTGATTCTATGGGTGGTGGTGCATGGCCGTTCTTAGTTGGTGGAGTGATTTGTCTGGTTAATTCCGTTAACGAACGAGACCGCCGCCTGCTAAATAG-TTCTGCGAATGGTTTTCCATTG-GC-A-A-GAGCTTCTTAGAGGGACG--TT-CATT-CTACAAGATGAAGGAAGATGGCGGCAATAACAGGTCTGTGATGCCCTTAGATGTCCTGGGCCGCACGCGCGCT--ACACTGATGCACTCAACGAGCATATAACC-TTGGCCGAGAGGCCTGGGTAATCTTGTTAACATGCATCGTGATAGGGATAGATTATTGCAATTATTAATCTTGAACGAGGAATTCCTAGTAATTGCAGATCATCAATCTGCAATGATTACGTCCCTGCCCTTTGTACACACCGCCCGTCGCACCTACCGATTGGATGGTCCGGTGAGGAGTCGGGATTGTGGCTTGGTTCCTTC-ATTGGGATCTGGCTGCGAGAACCTCTCCAAACCTTATCATCTAGAGGAAGGTGAAG------------------------------------------------------------------------------ATTCCCTTAGTAACGGCGAGTGAAGCGGGATGAGCTCACCATGTGAATCTATGCAACT----GCTGGC-------T---GAAAAG-C-TACGGTGCATCGAATTGTGGTCTGGAGAA---GTCTTGTCGGCCATGGTTCTGGGCCAAGTCTCTTGGAAAAGAGCAGCTGAGAGGGTGAAACTCCCGTTCTTGCCTGGAAACATTGTGCCT-T-GGCATAAGGCTTTCTATGAGTCGAGTTGCTTGGGATTGCAGCTCAAATTGGGTGGTAAATTCCATCTAAAGCTAAATATTGGTGGGACACCGATAGTGCACAAGTACCGTGAGGGAAAGATGCAAAGAACTTTGAAAAGAGAGTTAAAGAGTACCTGAAATTGTCAAAAGGGAAGCGAAGGAAACCAGTGCCAACGTT-GTG-TCA-TACTTTCCTTGCCGCCTGCGGTCA----GGACGCT-GTGGTG--C-AACAT-GGG-T-C--AGCATCGGCTCTG-TG-CTTGGGGCAAAC--GGATAGAGGGTAGGCGG--C----TCCT--T--GGA--GTTAGTGCCTTCTGTTCATGTTC-TGAGTTGGGCTGAGGTC-AGTCAC--ACTGTGC-TCGTGATGCTGGC---------------------------------------------------------------------------------------------------------------------------------------------------TTAATGTCTCTGGTAAATTATTAGGTGCTCACGTAGCACATGCTGGTTTAATGGTTTTTTGGGCTGGTGCAATGATTTTATTTGAAGTATCTCATTTTGTTCCAGAAAAACCATTATATGAGCAAGGGTTTATTTGTATGCAACATTTAGCAACATTAGGGTATGGTATCGGACCAGGTGGTGAAATTACATCTACTGTTCCATACTTTGCTGTTGGTGTCATTCATTTAATTTCTTCTGCTGTATTAGGATTTGGTGGAATTTATCATTCATTATTAGGTCCTGATACTTTAGAAGAATCATTCCCATTCTTCGGTTATGATTGGCGTGATAAAAATAAGATGACTACAATTTTAGGTATTCACTTATGTTTATTAGGTTTAGGTTCATTATTATTAGTAGCAAAAGCTATGTATTTAGGTGGTATTTATGACACATGGGCACCGGGTGGTGGTGATGTACGTTATATTACAACACCAACATTAAATCCAATCGTAATTTTTGGTTATGTTTTCCGTTCGCCATTTGGTGGTGATGGATGGGTAGTTTCAGTAAATAATATGGAAGATCTTGTTGGTGGTCATATTTGGGTTGGTATTTTATGTATTGTAGGTGGTGTATGGCATATTTTTACAAAACCATTTTCTTGGGCACGTCGTGCATTTGTATGGTCTGGTGAAGCATATTTATCATACAGTTTAGCTGCAATTTCATTAATGGGATTCACTGCATCTTTATATTCTTGGTATAATAATACAGCTTATCCTAGTGAATTATATGGTCCAACAGGTCCGGAAGCATCCCAATCTCAAGCATTTACGTTTTTAGTTCGTGACCAACGTTTAGGTG--CAAATGTATCATCTGCACAAGGTCCAACTGGATTAGGTAAATATCTAATGCGTTCACCAAGTGGAGAAATTATCTTTGGTGGTGAAACAATGCGTTTTTGGGATTTACGTGCTCCTTGGGTAGAACCATTACGTGGTCCAAATGGATTAGATATTAATAAGATTAAAAATGATATTCAACCATGGCAAGAACGTCGTGCAGCTGAGTATATGACACATGCACCATTAGGTTCATTAAACTCTGTTGGTGGGGTAGCAACAGAAATCAATTCTGTGAATTATGTATCTCCACGTTCATGGTTATGTTGTTCTCATTTCTTCTTA---------------------------------------------------------------------------------------------------------------------------ATGTCTCAATCTGTATCAGAACGGACTCGAATTAWWAGTGACCGTTACGAATCTGGTGTAATTCCATATGCTAAAATGGGTTATTGGGATGCTGCATACACAGTAAAAGATACTGATGTTTTAGCATTATTCCGTATCACACCACAACCAGGTGTAGATCCAGTAGAAGCTGCTGCTGCTGTAGCTGGTGAATCTTCAACTGCTACTTGGACTGTTGTATGGACAGATTTATTAACAGCTTGTGAGCGTTACCGTGCTAAAGCTTACCGTGTAGATCCAGTACCTAGTGCAACAGATCAATATTTTGCGTTTATTGCATATGAATGTGATTTATTTGAAGAAAGTTCTTTATCTAATTTAACAGCATCTATTATTGGTAACGTTTTTGGATTTAAAGCAGTTGCTGCTTTACGTTTAGAAGATATGCGTATTCCTCACTCATACTTAAAAACATTCCAAGGTCCTGCTACAGGTATTGTTGTAGAACGTGAACGTTTAAACAAATATGGTACTCCATTATTAGGTGCTACTGTAAAACCTAAATTAGGTCTTTCTGGTAAAAACTATGGTCGTGTAGTTTATGAAGGTTTAAAAGGTGGTTTAGACTTCTTAAAAGATGATGAAAACATTAACTCTCAACCATTTATGCGTTGGAGAGAACGTTTTTTAAACTGTTTAGAAGGTATTAACCGTGCATCTGCTGCAACTGGTGAAGTTAAAGGTTCTTACTTAAACGTTACAGCAGCTACAATGGAAGAAGTATACAAACGTGCTGAGTATGCTAAAATGATCGGTTCTGTAATTATCATGATCGATTTAGTAATGGGTTACACTGCAATTCAATCAATTGCTTACTGGGCTCGTGAAAATGATATGATTTTACATTTACACCGTGCTGGTAACTCAACTTACGCTCGTCAAAAAAATCATGGTATTAACTTCCGTGTTATTTGTAAATGGATGCGTATGGCTGGTGTAGATCATATCCACGCTGGTACAGTTGTTGGTAAATTAGAAGGTGATCCTTTAATGATTAAAGGTTTCTATGATGTATTACGTTTAACTGAATTAGAAGTTAATTTACCTTATGGTATTTTCTTCGAAATGGATTGGGCGAGTTTACGTCGTTGTATGCCAGTAGCTTCAGGTGGTATTCATTGTGGTCAAATGCACCAATTAATTCATTACTTAGGTGATGATGTTGTATTACAATTTGGTGGTGGTACTATTGGTCACCCTGATGGTATTCAAGCTGGTGCTACAGCAAACCGTGTTGCTTTAGAAGCAATGGTATTAGCGCGTAATGAAGGTGCTGATTACTTCAATCAACAAGTAGGTCCTCAAATCTTACGTGATGCTGCTAAAACATGTGGTCCTTTACAAACAGCATTAGATCTATGGAAAGATATTAGTTTCAACTATACTTCTACAGATACTGCTGATTTCGCTGAAACAGCTACTGCAAACCGATAA
Cyclotella_sp_MC01 ----------------GCCAGTAGTCATACGCTCGTCTCAAA-GATTAAGCCATGCATGT-CTAAGTATAACCATTA-TAC-AGGAAAACTGCGAACGGCTCATTATATCAGTTATTGTTTCTTTGATAGTCCCTTACTACTTGGATACCTGTAGTAATTCTAGAGCTAATACATGCATCAATACCCGACT--TCT--GGAAGGGTAGTATTTATTAGGTATAGACCAA--CACCCTTCGGGGTTGCTTTGGTGATTCATAATAACTAATCGGATCGCA-TGGCTCAATGCCGGCGATGGATCATTCAAGTTTCTGCCCTATCAGTTTTGGTTGGGAGTGTATTGGACTCCCAAGACTTTGACGGGTAACGAATTGTTAGGGCAAGATTTCGGAGAGGGAGCCTGAGAGACGGCTACCACATCCAAGGAAGGCAGCAGGCGCGTAAATTACCCAATACTGAAACAGTGAGGTAGTGACAATAAATAACAATGCCGGGCCTTTACAGGTCTGGCAATTGGAATGAGAACAATTTAAATCCCTTATCGAGTATCAATTGGAGGGCAAGTCTGGTGCCAGCAGCCGCGGTAATTCCAGCTCCAATAGCGTATATTAAAGTTGTTGCAGTTAAAAAGCTCGTAGTTGGATTTCTGGCAGGAGCGTCCGGTCTCACACTCAGT--GCGG-GAACTTG-GATGTCTCTGGCCATCTTTGGG--GA-TATCCTGTTTGGCATTAAGTTGTCGGG-CAG-GGGACACCCATCGTTTACTGTGAAAAAATTAGAGTGTTTAAAGCAGGCTTATGCCGTTGAATATATTAGCATGGAATAATAAGATAGGACGTAGGTACTATTTTGTTGGTTTGCGCACCCACGTAATGATTAATAGAGACAGGCGGGGCTATTCGTATTGCATTGTCAGAGGTGAAATTCTTGGATTTCTGCAAGACGAACTACTGCGAAAGCATTTAGCAAGGATGTTTTCATTAATCAAGAACGAAAGTTAGGGGATCGAAGATGATTAGATACCATCGTAGTCTTAACCATAAACTATGCCGACTCGGGATTGGCAGT-TGTT-TTTTGACTCTGTCAGCACCGTATGAGAAATCA-AAGTCTTTGGGTTCCGGGGGGAGTATGGTCGCAAGGCTGAAACTTAAAGAAATTGACGGAAGGGCACCACCAGGAGTGGAACCTGCGGCTTAATTTGACTCAACACGGGAAAACTTACCAGGTCCAGACATAGTGAGGATTGACAGATTGAGAGTTCTTTCTTGATTCTATGGGTGGTGGTGCATGGCCGTTCTTAGTTGGTGGAGTGATTTGTCTGGTTAATTCCGTTAACGAACGAGACCGCCGCCTGCTAAATAG-TTCTGCGAATGGTTTTTCATTG-GC-A-A-GAGCTTCTTAGAGGGACG--TT-CATT-CTACAAGATGAAGGAAGATGGCGGCAATAACAGGTCTGTGATGCCCTTAGATGTCCTGGGCCGCACGCGCGTT--ACACTGATGCACTCAACGAGCATATAACC-TTGGCCGAGAGGCCTGGGTAATCTTGTTAACATGCATCGTGATAGGGATAGATTATTGCAATTATTAATCTTGAACGAGGAATTCCTAGTAATCGTGGATCATCAATCCACAATGATTACGTCCCTGCCCTTTGTACACACCGCCCGTCGCACCTACCGATTGGATGGTCCGGTGAGGAGTCGGGATTGCGGCTTGGTTCCTTT-ATTGGGATCAGGCTGCGAGAACCTCTCCAAACCTTATCATCTAGAGGAAGGTGAAGTCGTAACAA---------------------------------------------------------------------ATTCCCCTAGTAACGGCGAGTGAAGCGGGATGAGCTCACCATGTGAATCTATGTAACT----GTGGAC-------T---GAAAAG-T-TCCGGTGCATCGAATTGTGGTCTGGAGAA---GTCTTGTCGGCCGTGGTTCCGGGCCAAGTCTCTTGGAAAAGAGCAGCTGAGAGGGTGAAACTCCCGTTCTTGCCTGGAAACATTGTGCTT-T-GGCATAAGTCTTTCTATGAGTCGAGTTGCTTGGGATTGCAGCTCAAATTTGGTGGTAAATTCCATCTAAAGCTAAATATTGGTGGGACACCGATAGTGCACAAGTACCGTGAGGGAAAGATGCAAAGAACTTTGAAAAGAGAGTTAAAGAGTACCTGAAATTGTCAAAAGGGAAGCGAAGGAAACCAGTGCCAACGTT-GTG-TCA-TACTTTCTCTGCCGCTTGCGGTAG----GGACGCT-GTGGCA--T-GACAT-GGG-T-C--AGCATCGACTCTG-TG-CCTGGGGCAAAC--GGACGGTTGGTAGGCGG--C----TCCT--C--GGA--GTGAGTGCCGGCTGTTCATGTCC-TGGGTTGGGTTGAGGTC-AGTCA--------------------------------------------------------------------------------------------------------------------------------------------------------------------------------------GGTAAGTTATTAGGCGCTCATGTCGCACATGCGGGTTTAATGGTATTTTGGGCTGGTGCAATGATATTATTTGAAGTATCTCATTTTGTCCCTGAAAAACCATTATATGAACAAGGGTTCATTTGTATGCAACATTTAGCAACACTAGGGTATGGGATTGGTCCAGGTGGTGAAATTACATCTACTGTTCCATATTTTGCTGTTGGTGTTATTCATTTAATTTCTTCTGCTGTATTAGGGTTTGGAGGAATTTACCATTCTTTATTAGGACCAGATACTTTAGAAGAATCTTTCCCATTCTTTGGATATGATTGGCGTGATAAAAATAAGATGACTACTATATTAGGTATTCATTTATGTTTATTAGGTTTAGGAGCATTATTATTAGTAGCCAAAGCTATGTATTTAGGTGGTATTTATGACACATGGGCACCAGGTGGTGGTGATGTGCGTTATATTACAACTCCAACATTAAATCCAATTGTAATTTTTGGCTACGTTTTCCGTTCACCATTTGGTGGTGATGGATGGATAGTTTCAGTTAATAATATGGAAGATCTTGTTGGTGGTCACATTTGGGTTGGTGTTTTATGTATTGTGGGTGGAGTATGGCACATTTTTACAAAACCATTCTCTTGGGCTCGTCGTGCATTTGTATGGTCAGGTGAAGCATATTTATCATATAGTTTAGCCGCAATTTCATTAATGGGATTTACTGCAGCTTTATATGCTTGGTATAATAATACAGCTTATCCAAGTGAATTATATGGTCCCACTGGTCCTGAAGCATCACAATCTCAAGCATTTACATTCTTAGTTCGTGACCAACGTTTAGGTG--CAAATGTTTCATCTGCGCAAGGTCCCACTGGGTTAGGTAAATACTTAATGCGTTCACCAAGTGGAGAAATTATCTTTGGTGGTGAAACAATGCGTTTTTGGGATTTACGTGCACCTTGGGTAGAACCATTACGTGGTCCAAATGGATTAGATATTAATAAAATTAAAAATGATATTCAACCGTGGCAAGAACGTCGTGCAGCTGAATATATGACACATGCACCATTAGGGTCATTAAACTCTGTTGGTGGGGTAGTAACCGAAATTAACTCTGTTAATTATGTATCACCACGTTCATGGTTATGCTGCTCACATTTCTTCTTA---------------------------------------------------------------------------------------------------------------------------ATGTCTCATTCTGTATCAGAACGGACTCGAATTAAAAGTGACCGTTACGAATCTGGTGTAATTCCATACGCTAAAATGGGTTACTGGGATGCTGCGTACACAGTAAAAGATACTGATGTTCTAGCATTATTCCGTATCACTCCACAACCCGGTGTAGATCCAGTAGAAGCTGCTGCTGCTGTAGCTGGTGAATCTTCTACTGCTACTTGGACTGTTGTATGGACAGATTTATTAACAGCTTGTGAACGTTATCGTGCTAAAGCTTACCGTGTGGATCCAGTACCTAATGCAACAGATCAATATTTTGCATTTATTGCATATGAATGTGATTTATTTGAGGAAGCTTCTTTATCTAATTTAACAGCATCTATCATTGGTAACGTTTTTGGATTTAAAGCAGTTGCTGCTTTACGTTTAGAAGATATGCGTATTCCTCATTCATATTTAAAAACATTCCAAGGACCTGCAACAGGTATTATTGTAGAACGTGAGCGTTTAAACAAATATGGTACTCCATTATTAGGTGCTACTGTAAAACCTAAATTAGGTCTTTCTGGTAAAAACTACGGTCGTGTAGTTTATGAAGGTTTAAAAGGTGGTTTAGACTTTTTAAAAGATGATGAGAATATTAACTCTCAACCATTTATGCGTTGGAGAGAACGTTTCTTAAACTGTTTAGAAGGTATTAATCGTGCTTCTGCTGCAACTGGTGAAGTTAAAGGTTCTTACTTAAATGTTACAGCGGCCACAATGGAAGAAGTATACAAACGTGCTGAGTTTGCTAAAACTATCGGTTCTGTAATTATCATGATTGATTTAGTAATGGGCTATACTGCAATTCAGTCAATTGCTTACTGGTGTCGTGAAAATGATATGCTTTTACATTTACACCGTGCAGGTAACTCTACTTACGCTCGTCAAAAAAATCATGGAATTAACTTCCGTGTTATTTGTAAATGGATGCGTATGGCTGGTGTAGATCATATCCATGCTGGTACAGTTGTTGGTAAATTAGAAGGTGATCCTTTAATGATTAAAGGTTTCTACGATATCTTACGTCTAACTGAATTAGAAGTTAATTTACCTTTTGGTATTTTCTTTGAAATGGATTGGGCGAGTTTACGTCGTTGTATGCCAGTAGCTTCAGGTGGTATTCACTGTGGTCAAATGCACCAATTAATTCACTATTTAGGTGATGATGTTGTATTACAATTTGGTGGTGGTACTATTGGTCACCCTGATGGTATTCAAGCTGGGGCTACAGCAAATCGTGTTGCTTTAGAAGCAATGGTATTAGCTCGTAATGAAGGGGTTGATTACTTTAATCAACAAGTAGGTCCTCAAATTTTACGTGATGCTGCTAAAACATGTGGTCCTTTACAAACAGCATTAGATTTATGGAAAGATATTAGTTTCAACTATACTTCTACTGATACTGCTGATTTTGCTGAAACAGCTACTGCAAACAGATAA
Cyclotella_striata_CCMP1586 -------------------------------------------------GCCATGCATGTTCTAAGTATAACCATTA-TAC-AGGAAAACTGCGAACGGCTCATTATATCAGTTATTGTTTCTTTGATAGTCCCTTACTACTTGGATACCTGTAGTAATTCTAGAGCTAATACATGCATCAATACCCGACT--TCT--GGAAGGGTAGTATTTATTAGGTATAGACCAA--CACCCCTCGGGGTTGCTTTGGTGATTCATAATAACTTATCGGATCGCA-TGGCTCCACGCCGGCGATGGATCATTCAAGTTTCTGCCCTATCAGTTTTGGTTGGGAGTGTATTGGACTCCCAAGACTTTGACGGGTAACGAATTGTTAGGGCAAGATTTCGGAGAGGGAGCCTGAGAGACGGCTACCACATCCAAGGAAGGCAGCAGGCGCGTAAATTACCCAATACTGAAACAGTGAGGTAGTGACAATAAATAACAATGCCGGGCCTTTACAGGTCTGGCAATTGGAATGAGAACAATTTAAATCCCTTATCGAGTATCAATTGGAGGGCAAGTCTGGTGCCAGCAGCCGCGGTAATTCCAGCTCCAATAGCGTATATTAAAGTTGTTGCAGTTAAAAAGCTCGTAGTTGGATTTCTGGCAGGAGCGTCCGGTCTCACACTCAGT--GCGG-GAACTTG-GATGTCTCTGGCCATCTTTGGG--GA-TATCCTGTTTGGCATTAAGTTGTCGGG-CAG-GGGATACCCATCGTTTACTGTGAAAAAATTAGAGTGTTTAAAGCAGGCTTATGCCGTTGAATATATTAGCATGGAATAATAAGATAGGACCCAGGTACTATTTTGTTGGTTTGCGCACCCGGGTAATGATTAATAGAGACAGGCGGGGCTATTCGTATTGCATTGTCAGAGGTGAAATTCTTGGATTTCTGCAAGACGAACTACTGCGAAAGCATTTAGCAAGGATGTTTTCATTAATCAAGAACGAAAGTTAGGGGATCGAAGATGATTAGATACCATCGTAGTCTTAACCATAAACTATGCCGACTCGGGATTGGCAGT-TGTT-TTTTGACTCTGTCAGCACCGTATGAGAAATCA-AAGTCTTTGGGTTCCGGGGGGAGTATGGTCGCAAGGCTGAAACTTAAAGAAATTGACGGAAGGGCACCACCAGGAGTGGAACCTGCGGCTTAATTTGACTCAACACGGGAAAACTTACCAGGTCCAGACATAGTGAGGATTGACAGATTGAGAGTTCTTTCTTGATTCTATGGGTGGTGGTGCATGGCCGTTCTTAGTTGGTGGAGTGATTTGTCTGGTTAATTCCGTTAACGAACGAGACCGCCGCCTGCTAAATAG-TTCTGCGAATGGCTTTTCATTG-GC-A-A-GAGCTTCTTAGAGGGACG--TT-CATT-CTACAAGATGAAGGAAGATGGCGGCAATAACAGGTCTGTGATGCCCTTAGATGTCCTGGGCCGCACGCGCGTT--ACACTGATGCACTCAACGAGCATATAACC-TTGGCCGAGAGGCCTGGGTAATCTTGTTAACATGCATCGTGATAGGGATAGATTATTGCAATTATTAATCTTGAACGAGGAATTCCTAGTAATCGCGGATCATCAATCCGCAATGATTACGTCCCTGCCCTTTGTACACACCGCCCGTCGCACCTACCGATTGGATGGTCCGGTGAGGAGTCGGGATTGTGGCTTGGTTCCTTC-ATTGGGATCTGGCCGCGAGAACCTCTCCAAACCTTATCATCTAGAGGAAGGTGAAGTCGTAACAAGG-------------------------------------------------------------------ATTCCCCTAGTAACGGCGAGTGAAGCGGGATGAGCTCACCATGTGAATCTATGTAACT----GCTGAC-------T---GAAAAG-T-TACGGTGCATCGAATTGTGGTCTGGAGAA---GTCTTGTCGGCCGTGTTTCCGGGCCAAGTCTCTTGGAAAAGAGCAGCTGAGAGGGTGAAACTCCCGTTCTTGCCTGGAAACATTGTGCTT-T-GGCATAAGGCTTTCTATGAGTCGAGTTGCTTGGGATTGCAGCTCAAATTTGGTGGTAAATTCCATCTAAAGCTAAATATTGGTGGGACACCGATAGTGCACAAGTACCGTGAGGGAAAGATGCAAAGAACTTTGAAAAGAGAGTTAAAGAGTACCTGAAATTGTCATAAGGGAAGCGAAGGAAACCAGTGCCAAGGCT-GTG-TCA-TATTTTCCTAGCCGCTTGCGGTCG----GGACGCT-GTGGCA--T-GGCAT-GGG-T-C--AGCATCAACTCTG-TG-CCTGGGGCAAAC--GGATGGTTGGTAGGCGG--C----TCTT--C--GGA--GTTAGTGCCGACTGTTCATGTCC-TGGGTTGGGTTGAGGTC-AGTCAC--TCTGTGC-TCGTGATGCTGG------------------------------------------------------------------------------------------------------------------------------------------------------------------------------------------CATGCCGGTTTAATGGTATTTTGGGCTGGTGCAATGATATTATTTGAAGTATCACACTTTGTTCCCGAAAAGCCATTATATGAGCAAGGGTTTATTTGTATGCAACATTTAGCAACATTAGGGTATGGTATTGGTCCAGGTGGAGAAATTACTTCTACTGTCCCATATTTTGCTGTTGGTGTAATTCATTTAATTTCTTCTGCTGTTTTAGGATTTGGAGGAATTTATCATTCATTATTAGGCCCAGATACATTAGAAGAATCATTCCCATTCTTTGGCTATGATTGGCGTGATAAAAATAAAATGACGACAATCTTAGGTATTCATTTATGTTTATTAGGTTTAGGGTCATTATTATTAGTAGCGAAAGCTATGTATCTAGGTGGTATTTATGACACATGGGCTCCAGGTGGAGGTGATGTTCGTTATATTACAACTCCAACATTAAATCCAATTGTGATTTTTGGCTATGTCTTCCGTTCTCCATTTGGAGGTGATGGATGGATAGTTTCAGTAAATAATATGGAGGATCTTGTTGGGGGTCATATTTGGGTTGGTATTTTATGTCTTGTAGGTGGAGTATGGCATATTTTTACAAAACCATTTTCTTGGGCTCGTCGTGCATTTGTATGGTCGGGTGAAGCATATTTATCATATAGTTTAGCTGCAATTTCATTAATGGGATTCACTGCAGCTTTATATGCTTGGTATAATAATACAGCCTATCCAAGTGAGTTATATGGTCCAACAGGTCCTGAAGCATCACAATCTCAAGCATTCACATTTTTAGTACGTGATCAACGTTTAGGTG--CAAATGTATCATCTGCACAAGGTCCAACTGGATTAGGTAAATATTTAATGCGTTCACCAAGTGGGGAGATTATTTTTGGTGGTGAAACAATGCGTTTTTGGGATTTACGTGCACCTTGGGTAGAACCATTACGTGGACCAAATGGATTAGATATTAATAAAATTAAAAATGATATTCAACCATGGCAAGAACGTCGTGCAGCAGAATATATGACACATGCACCATTAGGGTCGTTAAATTCTGTTGGAGGGGTAGTAACAGAAATCAATTCTGTTAACTATGTTTCACCGCGTTCATGGTTATGTTGTTCACATTTCTTCCTAGGTTTCTTCTTTTTAGTAGGTCATTGGTGGC-----------------------------------------------------------------------------------------------------------------CGGACTCGAATTAAAAGTGACCGTTACGAATCTGGTGTAATTCCATATGCTAAAATGGGTTATTGGGATGCTGCATACACAGTAAAAGATACTGATGTTTTAGCATTATTCCGTATCACACCACAACCAGGTGTAGATCCAGTAGAAGCAGCTGCTGCTGTCGCTGGTGAATCTTCTACTGCTACTTGGACTGTGGTATGGACAGATTTATTAACAGCTTGTGAGCGTTATCGTGCAAAAGCTTACCGTGTAGATCCAGTACCTAATGCGACAGATCAATATTTTGCATTTATCGCATATGAATGTGATCTATTTGAAGAAGCTTCTTTATCGAATTTAACAGCGTCTATCATTGGAAACGTTTTTGGGTTTAAAGCAGTTGCTGCTTTACGTTTAGAGGATATGCGTATTCCTCATTCATATTTAAAAACATTCCAAGGTCCGGCTACAGGTATTGTTGTAGAACGTGAACGTTTAAACAAATACGGTACTCCATTATTAGGTGCAACTGTAAAACCTAAATTAGGTCTTTCTGGTAAAAACTATGGTCGTGTAGTTTATGAAGGTTTAAAAGGTGGTTTAGACTTCTTAAAAGATGATGAGAATATTAACTCTCAACCATTTATGCGTTGGCGAGAACGTTTCTTAAACTGTTTAGAAGGTATTAACCGTGCATCTGCTGCGACTGGAGAAGTTAAAGGTTCTTACTTAAACGTTACAGCTGCTACGATGGAAGAGGTTTACAAACGTGCTGAGTATGCTAAAAATATCGGTTCTGTAATTATTATGATCGATTTAGTAATGGGTTATACTGCAATTCAATCAATTGCGTACTGGTGTCGTGAAAATGATATGCTTTTACATTTACACCGTGCTGGTAACTCTACTTACGCTCGTCAAAAAAATCATGGTATTAACTTCCGTGTTATCTGTAAATGGATGCGTATGGCTGGGGTAGATCATATTCACGCTGGTACAGTTGTGGGTAAATTAGAAGGGGATCCTTTAATGATTAAAGGTTTCTATGATGTATTACGTTTAACAGAATTAGAAGTTAATTTACCTTTTGGTGTTTTCTTCGAAATGGATTGGGCTAGTTTACGTCGTTGTATGCCAGTTGCTTCAGGTGGTATCCACTGTGGTCAAATGCACCAATTAATTCACTATTTAGGTGACGATGTTGTATTACAATTTGGTGGTGGTACTATTGGTCACCCTGATGGTATTCAAGCTGGTGCAACAGCAAATCGTGTTGCTTTAGAAGCAATGGTATTAGCGCGTAATGAAGGCGCAGATTACTTCAATCAGCAAGTAGGTCCTCAAATTTTACGTGATGCTGCTAAAACATGTGGCCCTTTACAAACAGCATTAGATCTATGGAAAGATATTAGTTTCAACTATACTTCTACTGATACTGCTGATTTCGCTGAAACACCAACTGCAAACAGATAA
Cyclotella_stylorum_DA04_06 -------------------------------------------------------------------------------------------------------------------------------------------------------------------------------------------------------------------------------------------------------------------------------------------------------------------------------------------------------------------------------------------------------------------------------------------------------------------------------------------------------------------------------------------------------------------------------------------------------------------------------------------------------------------------------------------------------------------------------------------------------------------------------------------------------------------------------------------------------------------------------------------------------------------------------------------------------------------------------------------------------------------------------------------------------------------------------------------------------------------------------------------------------------------------------------------------------------------------------------------------------------------------------------------------------------------------------------------------------------------------------------------------------------------------------------------------------------------------------------------------------------------------------------------------------------------------------------------------------------------------------------------------------------------------------------------------------------------------------------------------------------------------------------------------------------------------------------------------------------------------------------------------------------------------------------------------ATTCCCCTAGTAACGGCGAGTGAAGCGGGATGAGCTCACCATGTGAATCTATGTAACT----GCTGGC-------C---GAAAAG-C-TACGGTGCATCGAATTGTGGTCTGGAGAA---GTCTTGTCGGCCGTGTTTCCGGGCCAAGTCTCTTGGAAAAGAGCAGCTGAGAGGGTGAAACTCCCGTTCTTGCCTGGAAACATTGTGCTT-T-GGCATAAGGCTTTCTATGAGTCGAGTTGCTTGGGATTGCAGCTCAAATTTGGTGGTAAATTCCATCTAAAGCTAAATATTGGTGGGATACCGATAGTGCACAAGTACCGTGAGGGAAAGATGCAAAGAACTTTGAAAAGAGAGTTAAAGAGTACCTGAAATTGTCATAAGGGAAGCGAAGGAAACCAGTGCCAAGGCT-GTG-TCA-TATTTTCCTAGCCGCTTGCGGTTA----GGACGCT-GTGGCA--T-GGCAT-GGG-T-C--AGCATCAACTCTG-TG-CTTGGGGCAAAC--GGATGGTTGGTAGGCGG--C----TCTT--C--GGA--GTTAGTGCCGGCTGTTCATGTCC-TGGGTTGGGTTGAGGTC-AGTCAC--TCTGTGC-TCGTGATGCTGGC-----------------------------------------------------------------------------------------------------------------------------TGGAGTGGAAACGCCCGTTTAATTAATGTTTCTGGTAAATTGTTAGGTGCGCATGTCGCACATGCTGGTTTAATGGTATTTTGGGCTGGTGCAATGATATTATTTGAAGTATCACACTTTGTTCCTGAAAAGCCATTATATGAGCAAGGGTTTATTTGTATGCAACATTTAGCAACATTAGGATATGGTATTGGTCCAGGTGGAGAAATTACTTCTACTGTCCCATATTTTGCTGTTGGTGTAATTCATTTAATTTCTTCTGCTGTTTTAGGATTTGGAGGAATTTATCATTCATTATTAGGCCCAGATACGTTAGAAGAATCATTCCCATTCTTTGGCTATGATTGGCGTGATAAAAATAAAATGACTACGATCTTAGGTATTCATTTATGTTTATTAGGTTTAGGTTCATTATTATTAGTAGCGAAAGCTATGTATCTAGGTGGTATTTATGACACATGGGCTCCAGGTGGAGGTGATGTTCGTTATATTACAACTCCAACATTAAATCCAATTGTAATTTTTGGCTACGTTTTCCGTTCTCCATTTGGGGGTGATGGATGGATAGTTTCAGTAAATAATATGGAAGATCTTGTTGGGGGTCATATTTGGGTTGGGATTTTATGTCTGGTAGGTGGAGTATGGCATATTTTTACAAAACCATTTTCTTGGGCTCGTCGTGCATTTGTATGGTCGGGTGAGGCATATTTATCATATAGTTTAGCTGCAATTTCATTAATGGGACTTACTGCAGCTTTATATGCTTGGTATAATAATACAGCCTATCCAAGTGAGTTATATGGCCCAACAGGTCCTGAAGCATCACAATCTCAAGCATTCACATTTTTAGTACGTGATCAACGTTTAGGTG--CAAATGTATCATCTGCACAAGGTCCAACTGGGTTAGGTAAATATTTAATGCGCTCACCAAGTGGAGAGATTATTTTTGGTGGTGAAACAATGCGTTTTTGGGATTTACGTGCTCCTTGGGTAGAACCATTACGTGGTCCAAATGGATTAGATATTAATAAGATTAAAAATGATATTCAACCATGGCAAGAACGTCGTGCAGCAGAATATATGACACATGCACCATTAGGGTCGTTAAATTCTGTTGGAGGGGTAGTAACAGAAATCAATTCTGTTAACTATGTTTCACCGCGTTCATGGTTATGTTGTTCACATTTCTTCCTAGGTTTCTTCTTTTTAGTTGGTCATTGGTGGCAT------------------------------------------------------------------------------------------ATGTCTCAATCTGTATCAGAACGGACTCGAATTAAAAGTGACCGTTACGAATCTGGTGTAATTCCATATGCTAAAATGGGTTATTGGGATGCTGCATACACAGTAAAAGATACTGATGTTTTAGCATTATTCCGTATCACACCACAACCAGGTGTAGATCCAGTAGAAGCTGCTGCTGCTGTAGCTGGTGAATCTTCTACTGCTACTTGGACTGTGGTATGGACAGATTTATTAACAGCTTGTGAGCGTTATCGTGCAAAAGCTTACCGTGTAGATCCAGTGCCTAATGCGACAGATCAATATTTTGCATTTATCGCATATGAATGTGATCTATTTGAAGAAGCTTCTTTATCTAATTTAACAGCGTCTATCATTGGAAACGTTTTTGGGTTTAAAGCAGTTGCTGCTTTACGTTTAGAGGATATGCGTATTCCTCATTCATATTTAAAAACATTCCAAGGTCCGGCTACAGGTATTGTTGTAGAACGTGAACGTTTAAACAAATACGGTACTCCATTATTAGGTGCGACTGTAAAACCTAAATTAGGTCTTTCTGGTAAAAACTATGGTCGTGTAGTTTATGAAGGTTTAAAAGGTGGTTTAGACTTCTTAAAAGATGATGAGAATATTAACTCTCAACCATTTATGCGTTGGCGAGAACGTTTCTTAAACTGTTTAGAAGGTATTAACCGTGCATCTGCTGCGACTGGAGAAGTTAAAGGCTCTTACTTAAACGTTACAGCTGCTACAATGGAAGAGGTGTACAAACGCGCTGAGTATGCTAAAAATATCGGTTCTGTAATTATTATGATCGATTTAGTAATGGGTTATACTGCAATTCAATCAATTGCGTACTGGTGTCGTGAAAATGATATGCTTTTACATTTACACCGTGCTGGTAACTCTACTTACGCTCGTCAAAAAAATCATGGTATCAATTTCCGTGTTATTTGTAAATGGATGCGTATGGCTGGGGTAGACCATATTCACGCTGGTACAGTTGTTGGTAAATTAGAAGGGGATCCTTTAATGATTAAAGGTTTCTATGATGTATTACGTTTAACAGAATTAGAAGTTAATTTACCTTTTGGTGTTTTCTTCGAAATGGATTGGGCTAGTTTACGTCGTTGTATGCCGGTTGCTTCAGGTGGTATTCACTGTGGTCAAATGCACCAATTAATTCACTATCTAGGTGACGATGTTGTATTACAATTTGGTGGTGGTACTATTGGTCACCCCGATGGTATTCAGGCTGGTGCGACAGCAAATCGTGTTGCTTTAGAAGCAATGGTATTAGCGCGTAACGAAGGCGCAGATTACTTTAACCAACAAGTAGGCCCTCAAATTTTACGTGATGCTGCTAAAACATGTGGTCCTTTACAAACAGCATTAGATCTATGGAAAGATATTAGTTTCAACTATACTTCTACTGATACTGCTGATTTCGCTGAAACACCAACTGCAAACAGATAA
Detonula_pumila_NB48 ----------------GCCAGTAGTCATACGCTCGTCTCAAA-GATTAAGCCATGCATGT-CTAAGTATAACTCTTT-TACTTTGAAAACTGCGAACGGCTCATTATATCAGTTATAGTTTATTTGATAGTCCCTTACTACTTGGATACCCGTAGTAATTCTAGAGCTAATACATGCATCAATACCCAACTG-TTCGCGGAAGGGTAGTATTTATTAGGTATAAACCAA--CCGTCTTCGGACGTGCTTTGGTGATTCATAATAACTTTTCGAATCGCA-TGGCTCCATGCCGGCGATGGATCATTCAAGTTTCTGCCCTATCAGCTTTGGATGGTAGTGTATTGGACTACCATGGCGTTAACGGGTAACGAATTGTTAGGGCAAGATTTCGGAGAGGGAGCCTGAGAGACGGCTACCACATCCAAGGAAGGCAGCAGGCGCGTAAATTACCCAATCCTGACACAGGGAGGTAGTGACAATAAATAACAATGCCGGGCCTATACAGGTCTGGCAATTGGAATGAGAACAATTTAAATCCCTTATCGAGTATCAATTGGAGGGCAAGTCTGGTGCCAGCAGCCGCGGTAATTCCAGCTCCAATAGCGTATATTAAAGTTGTTGCAGTTAAAAAGCTCGTAGTTGGATTTCTGGCAGGAGCGGCCGGTCGCGCACTCTGT--GCGT-GAACTTGTGCTGTCTCTGGCCATCCTCGGG--GA-GATCCTATTTGGCATTAAGTTGTCGGG-TAG-GGGATACCCGTCGTTTACTGTGAAAAAATTAGAGTGTTTAAAGCAGGCTTATGCCGTTGAATATATTAGCATGGAATAATAAGATAGGACTTCGGAACTATTTTGTTGGTTTGCGTTACGAAGTAATGATTAATAGGGACAGTTGGGGGTATTCGTATTTCGTTGTCAGAGGTGAAATTCTTGGATTTCCGAAAGACGAACTACTGCGAAAGCATTTACCAAGGATGTTTTCATTAATCAAGAACGAAAGTTAGGGGATCGAAGATGATTAGATACCATCGTAGTCTTAACCATAAACTATGCCGACTCAGGATTGGCGGT-TGTT-TTTTGACTCCGTCAGCACTGTATGAGAAATCA-AAGTCTTTGGGTTCCGGGGGGAGTATGGTCGCAAGGCTGAAACTTAAAGAAATTGACGGAAGGGCACCACCAGGAGTGGAACCTGCGGCTTAATTTGACTCAACACGGGAAAACTTACCAGGTCCAGACATAGTGAGGATTGACAGATTGAGAGTTCTTTCTTGATTCTATGGGTGGTGGTGCATGGCCGTTCTTAGTTGGTGGAGTGATTTGTCTGGTTAATTCCGTTAACGAACGAGACCGCCGCCTGCTAAATAG-TTCTACTAATGGTTTTTCATTG-GT-A-A-GAGCTTCTTAGAGGGACG--TT-CATT-CTACAAGATGAAGGAAGATGGCGGCAATAACAGGTCTGTGATGCCCTTAGATGTCCTGGGCCGCACGCGCGTT--ACACTGATGCACTCAACGAGCATATAACC-TTGGCCGAGAGGCCTGGGTAATCTTGTTAACTTGCATCGTGATAGGGATAGATTATTGCAATTATTAATCTTGAACGAGGAATTCCTAGTAATCGCAGTTCATCAAACTGCAATGATTACGTCCCTGCCCTTTGTACACACCGCCCGTCGCACCTACCGATTGAATGGTCCGGTGAGGACTCGGGATTGTGGTTTGGCTCCTTA-ATTGGGGCCTGACTGCGAGAACTTGTCCAAACCTTATCATTTAGAGGAAGGTGAAGTCGTAACAAGG-------------------------------------------------------------------ATTCCCCTAGTAACGGCGAGTGAAGAGGGAAGAGCTCACCATGTGAATCTGCGTAACC---------T-------T---TG----------GGTGCGCCGAATTGTGGTCTGGAGAA---GTATTGTCGGCCGAGTTTCCGGGCCAAGTCCCTTGGAAAAGGGCAGCTGAGAGGGTGAAACTCCCGTTCTTGCCTGGAAACTTTGTGTCA-T-GGCACATG-CTTTCTATGAGTCGAGTTGCTTGGGATTGCAGCTCAAATTTGGTGGTAAATTCCATCTAAAGCTAAATATTGGTGGGATACCGATAGTGCACAAGTACCGTGAGGGAAAGATGCAAAGAACTTTGAAAAGAGAGTTAAAGAGTACCTGAAATTGTCGAAAGGGAAGCGAAGGAAACCAGTGCCGAAGCT-TTG-TCA-TACTTCTCTTGCTACTTGTGGTAA----GGGCGCT-GTGGCA--T-TGCGT-GGG-T-C--AGCATCGGCTCTT-TG-CCTGGGGTATAT--CTTCAGTAGGTAGACGA--C---ACCTT--C--GGGT-GTGAGTGCCTTCTGTTGCTATCC-TGGGTGGGGCTGAGGTC-AGTCAC--TCTGTGC-TCGTGATGCTGG-------------------------------------------------------------------------------------------------------------------------------------------------------------------------------------------------------------------------------------------------------TTCCAGAAAAACCTTTATATGAGCAAGGTTTTATTTGTATGCAGCATTTAGCAACACTAGGCTATGGTATTGGTCCCGGTGGTGAAATTACATCAACTGTTCCATACTTTGCTGTTGGTGTTATTCATTTAATTTCTTCTGCTGTATTAGGATTTGGTGGAATCTACCACTCATTATTAGGTCCAGATACTTTAGAAGAATCTTTCCCATTCTTTGGTTATGACTGGCGTGATAAAAATAAGATGACTACTATTTTAGGTATTCACTTATGTTTATTAGGTTTAGGTTCATTATTATTAGTTGCAAAAGCTATGTACTTAGGTGGTGTTTACGATACATGGGCACCAGGTGGTGGTGATGTTCGTTATATTACAACACCAACTTTAAATCCAATCGTAATTTTTGGTTACGTTTTCCGTTCACCATTTGGTGGAGACGGTTGGGTAGTTTCTGTAAATAATATGGAAGATCTTGTTGGTGGTCACATTTGGGTTGGTATTTTATGTCTTGTTGGTGGTGTATGGCATATCTTTACAAAACCATTCTCTTGGGCTCGTCGAGCGTTTGTATGGTCTGGTGAAGCATATTTATCATACAGTTTAGCTGCCATTTCATTAATGGGCTTCACTGCGTCTTTATACGCATGGTATAACAATACTGCTTACCCTAGTGAATTATATGGTCCGACAGGTCCAGAAGCTTCACAATCTCAAGCATTTACATTCTTAGTACGTGATCAACGTTTAGGTG--CAAATGTATCATCTGCTCAAGGTCCAACTGGTTTAGGTAAATACTTAATGCGTTCACCAAGTGGGGAAATTATCTTTGGTGGTGAAACTATGCGTTTCTGGGATTTACGTGCTCCATGGGTAGAACCATTACGTGGTCCAAATGGTTTAGATATTAACAAAATTAAAAATGATATCCAACCTTGGCAAGAACGTCGTGCTGCAGAATATATGACTCATGCACCATTAGGTTCATTAAACTCTGTAGGTGGTGTAGCAACAGAAATTAACTCGGTGAACTATGTATCACCACGTTCATGGTTATG----------------------------------------------------------------------------------------------------------------------------------------------ATGTCTCATCCTGTATCAGAACGGACTCGAATTAAAAGTGACCGTTACGAATCTGGTGTAATTCCATATGCTAAAATGGGTTACTGGGATGCTGCGTACACAGTAAAAGATACTGATGTATTAGCATTATTCCGTATCACACCACAACCAGGTGTAGATCCAGTAGAAGCTGCTGCTGCTGTAGCAGGTGAATCTTCAACTGCAACTTGGACTGTTGTATGGACAGATTTATTAACAGCTTGTGAACGCTACCGTGCTAAAGCTTACCGTGTAGATCCAGTACCAAATTCACCAGATGTATACTTTGCATTTATCGCATATGAATGTGATTTATTTGAAGAAGCTTCTTTATCTAATTTAACAGCGTCTATTATTGGTAACGTTTTTGGATTTAAAGCAGTTGCTGCTTTACGTTTAGAAGATATGCGTATTCCTCACTCATACTTAAAAACATTCCAAGGTCCTGCTACAGGTATTGTTGTAGAACGTGAACGTTTAAACAAATATGGTACTCCTTTATTAGGTGCTACTGTAAAACCTAAATTAGGTCTTTCTGGTAAAAACTATGGTCGTGTAGTTTATGAAGGTTTAAAAGGTGGTTTAGACTTCTTAAAAGATGATGAAAACATTAACTCTCAACCATTCATGCGTTGGAGAGAACGTTTCTTAAACTGTTTAGAAGGTATCAACCGTGCATCTGCTGCAACTGGTGAAGTTAAAGGTTCTTACTTAAACATTACTGCTGCTACAATGGAAGAAGTATACAAACGTGCTGAGTATGCTAAAGCTATTGGTTCTGTAGTTGTAATGATCGATTTAGTAATGGGTTACACTGCAATTCAATCAATTGCATACTGGGCTCGTGAAAACGATATGTTATTACACTTACACCGTGCTGGTAACTCTACTTACGCTCGTCAAAAGAATCACGGTATTAACTTCCGTGTTATCTGTAAATGGATGCGTATGTCAGGTGTAGATCACATCCACGCTGGTACAGTTGTTGGTAAATTAGAAGGTGATCCTTTAATGATTAAAGGTTTCTACGACATCTTACGTTTAACTGAATTAGAAGTTAACTTACCGTTTGGTGTATTCTTCGAAATGGATTGGGCTAGTTTACGTCGTTGTATGCCAGTAGCTTCTGGTGGTATCCACTGTGGTCAAATGCACCAATTAATTCACTATTTAGGTGATGATGTTGTATTACAATTCGGTGGTGGTACTATTGGTCACCCTGATGGTATTCAAGCTGGTGCTACAGCAAACCGTGTTGCTTTAGAAGCAATGGTATTAGCTCGTAACGAAGGTGCAGATTTCTTCAATAACCAAGTAGGTCCTCAAATTTTACGTGATGCAGCTAAAACATGTGGTCCTTTACAAACTGCTTTAGATCTATGGAAAGATATTAGTTTTAACTATACTTCTACAGATACAGCTGATTTCGCTGAAACAGCTACTGCAAACAGATAA
Discostella_woltereckii_L435 ------------------CAGTAGTCATACGCTCGTCTC-AA-GATTAAGCCATGCATGT-CTAAGTATAACTCTTT-TACTTTGAAAACTGCGAACGGCTCATTATATCAGTTATAGTTTCTTTGATAGTCCCTTACTACTTGGATACCCGTAGTAATTCTAGAGCTAATACATGCATCAATACCCGACT--TTCTTGGAAGGGTAGTATTTATTAGGTATAGACCAA--CCCTCCTCGGAGGTGCTTTGGTGATTCATAATAACTTTTCGAATCGCA-TGGCTCCATGCCGGCGATGGATCATTCAAGTTTCTGCCCTATCAGCTTTGGATGGTAGTGTATTGGACTACCATGGCTTTAACGGGTAACGAATTGTTAGGGCAAGATTTCGGAGAGGGAGCCTGAGAGACGGCTACCACATCCAAGGAAGGCAGCAGGCGCGTAAATTACCCAATCCTGACACAGGGAGGTAGTGACAATAAATAACAATGCCGGGCCTTTACAGGTCTGGCAATTGGAATGAGAACAATTTAAATCCCTTATCGAGTATCAATTGGAGGGCAAGTCTGGTGCCAGCAGCCGCGGTAATTCCAGCTCCAATAGCGTATATTAAAGTTGTTGCAGTTAAAAAGCTCGTAGTTGGATTTCTGGCAGGAGCGACGGGTCGCGCACTCTGT--GCGT-GAACTTG-GTTGTCTCTGGCCATCCTTGGG--GA-GATCCTGTTTGGCATTAAGTTGTCGGG-CAG-GGGATACCCATCGTTTACTGTGAAAAAATTAGAGTGTTTAAAGCAGGCTTATGCCGTTGAATATATTAGCATGGAATAATAAGATAGGACTTTGAAACTATCTTGTTGGTTTGAGTTACAAAGTAATGATTAATAGGGACAGTTGGGGGTATTCGTATTTCGTTGTCAGAGGTGAAATTCTTGGATTTCCGAAAGACGAACTACTGCGAAAGCATTTACCAAGGATGTTTTCATTAATCAAGAACGAAAGTTAGGGGATCGAAGATGATTAGATACCATCGTAGTCTTAACCATAAACTATGCCGACTCGGGATTGGAGGT-TGTT-TCTTGACTCCTTCAGCACCGTATGAGAAATCA-AAGTCTTTGGGTTCCGGGGGGAGTATGGTCGCAAGGCTGAAACTTAAAGAAATTGACGGAAGGGCACCACCAGGAGTGGAACCTGCGGCTTAATTTGACTCAACACGGGAAAACTTACCAGGTCCAGACATAGTGAGGATTGACAGATTGAGAGTTCTTTCTTGATTCTATGGGTGGTGGTGCATGGCCGTTCTTAGTTGGTGGAGTGATTTGTCTGGTTAATTCCGTTAACGAACGAGACCTCCGCCTGCTAAATAG-CTCTGCTAATGGTTTTTCATTG-GC-A-A-GAGCTTCTTAGAGGGACG--TT-CATACTTACAAGATGAAGGAAGATGGCGGCAATAACAGGTCTGTGATGCCCTTAGATGTCCTGGGCCGCACGCGCGTT--ACACTGATGCACTCAACGAGCATATAACC-TTGGCCGAGAGGCCTGGGTAATCTTGTTAACATGCATCGTGATAGGGATAGATTATTGCAATTATTAATCTTGAACGAGGAATTCCTAGTAATCGCAGTTCATCAAACTGCAATGATTACGTCCCTGCCCTTTGTACACACCGCCCGTCGCACCTACCGATTGAATGGTCCGGTGAGGACTCGGGATTGTGGTCTGGCTCCTTC-ATTGGGGCCTGACTGTGAGAACTTGTCCAAACCTTATCATTTAGAGGAA-----------------------------------------------------------------------------------------CCCTAGTAACGGCGAGTGAAGCGGGAAGAGCTCATAATGTGAATCTGTGCAACC-------C---------T---GCA--G-T-G--GGTGCATCGAATTGTGGTCTGGAGAA---GCATTGTCGGTCGAGTTTCTGGGCCAAGTCTCTTGGAAAAGGGCAGCAGAGAGGGTGAAACTCCCGTTCTTGCCTAGAAACTTTGCGCCT-T-GGCACATG-CCTTCTACGAGTCGAGTTGCTTGGGATTGCAGCTCAAATTGGGTGGTAAATTCCATCTAAAGCTAAATATTGGTGGGATACCGATAGTGCACAAGTACCGTGAGGGAAAGATGCAAAGAACTTTGAAAAGAGAGTTAAAGAGTACCTGAAATTGTTGAAAGGGAAGCGAAGGAAACCAGTGCCGAAGCT-TTG-TCA-TACTTCTCCTGCCACCTGTGGCGT----GGGCGCT-GTGGCA--T-TGCAT-GGG-T-C--AGCATTGGCTCCA-AA-CCTGGGGTATAT--CTGTGGTGGGTAGGCGA--C---CTCCT--C--GGAG-GTGAGTGCCCTCCACTGGTATCC-TGGGTGGGGCTGAGGTC-AGTCAC--TCTGTGC-TCGTGATGCT---------------------------------------------------------------------------------------------------------------------------------------------------------ATGTCTCTGGTAA?TTATTAGGTGCTCACGTAGCACATGCTGGTTTAATGGTATTTTGGGCTGGTGCAATGATATTATTTGAAGTATCTCACTTTGTTCCAGAAAAACCGCTATATGAGCAAGGTTTTATTTGTATGCAGCATTTAGCAACATTAGGCTATGGTATTGGCCCAGGTGGTGAAATTACATCAACTGTTCCATATTTTGCTGTTGGTGTTATTCATTTAATTTCTTCTGCTGTATTAGGTTTTGGTGGTATTTACCATTCATTATTAGGTCCAGACACTTTAGAAGAATCGTTCCCATTCTTTGGGTATGACTGGCGTGATAAAAATAAAATGACTACTATTTTAGGTATTCATTTATGTTTATTAGGTTTAGGTTCATTATTATTAGTTGCAAAAGCTATGTATTTAGGTGGTATTTACGATACATGGGCACCGGGTGGTGGCGATGTTCGTTATATTACAACACCAACATTAAATCCAATTGTAATTTTTGGTTATGTTTTCCGTTCACCTTTTGGTGGTGACGGTTGGGTAGTTTCTGTAAATAATATGGAAGATCTTGTTGGTGGTCATATTTGGGTTGGTATTTTATGTATCCTTGGTGGTATCTGGCATATCTTTACAAAACCATTCTCTTGGGCTCGTCGCGCATTTGTATGGTCTGGTGAAGCATATTTATCATACAGTTTAGCTGCTATTTCATTAATGGGCTTCACTGCATCTTTATACTCATGGTATAATAATACTGCTTATCCTAGTGAATTATATGGTCCTACAGGTCCAGAAGCATCACAATCTCAAGCATTTACATTCTTAGTACGAGATCAACGTTTAGGTG--CAAACGTATCATCTGCACAAGGTCCAACTGGTTTAGGTAAATATTTAATGCGTTCACCTAGTGGAGAAATTATTTTTGGTGGTGAGACTATGCGTTTCTGGGATTTACGTGCTCCTTGGGTAGAACCATTACGTGGTCCAAACGGGTTAGATATTAATAAAATTAAAAATGATATTCAACCTTGGCAAGAACGCCGTGCTGCAGAATATATGACTCATGCACCATTAGGTTCATTAAACTCTGTAGGTGGCGTAGCAACAGAAATTAACTCTGTGAACTATGTATCACCGCGTTCATGGTTATG--------------------------------------------------------------------------------------------------------------------------------------------------------------CAGAACGGACTCGAATTAAAAGTGACCGTTACGAATCTGGTGTAATTCCGTATGCTAAAATGGGTTACTGGGATGCTGCGTATTCAGTAAAAGATACTGACGTTCTAGCATTATTCCGTATCACACCACAACCAGGTGTAGATCCAGTAGAAGCTGCTGCTGCTGTAGCAGGTGAGTCTTCTACTGCAACTTGGACTGTTGTATGGACAGATTTATTAACAGCTTGTGAACGCTACCGTGCTAAAGCTTACCGTGTAGATCCAGTGCCTAACGCAACTGATCAATACTTTGCATTTATCGCATATGAATGTGATTTATTTGAAGAAGCTTCTTTATCTAATTTAACAGCATCTATTATTGGTAACGTTTTTGGATTTAAAGCAATCTCTGCTTTACGTTTAGAAGATATGCGTATTCCTCACTCATATTTAAAAACATTCCAAGGTCCTGCTACAGGTATCGTTGTAGAACGTGAACGTTTAAACAAATACGGTACTCCATTATTAGGTGCAACTGTAAAACCTAAATTAGGTCTTTCTGGTAAAAACTATGGTCGTGTAGTTTATGAAGGTTTAAAAGGTGGTTTAGACTTCTTAAAAGATGATGAAAACATTAACTCTCAACCATTCATGCGTTGGAGAGAACGTTTCTTAAATTGTTTAGAAGGTATTAACCGTGCATCAGCTGCAACAGGTGAAGTTAAAGGTTCTTACTTAAACATCACAGCTTCTACTATGGAAGAAGTATACAAACGTGCTGAGTATGCTAAAGCAATCGGTTCTGTAATTGTTATGATCGATTTAGTTATGGGTTACACTGCAATTCAATCAATTGCATACTGGGCTCGTGAAAACGATATGCTTTTACACTTACACCGTGCTGGTAACTCTACTTACGCTCGTCAAAAAAACCATGGTATTAACTTCCGTGTTATTTGTAAATGGATGCGTATGTCAGGTGTAGATCATATCCACGCTGGTACAGTTGTTGGTAAATTAGAAGGGGATCCTTTAATGATTAAAGGTTTCTACGATATTTTACGTTTAACTGAATTAGAAGTTAACTTACCTTTCGGTATTTTCTTCGAAATGGATTGGGCTAGTTTACGCCGTTGTATGCCAGTAGCTTCTGGTGGTATTCACTGTGGTCAAATGCACCAATTAATTCACTATTTAGGTGATGATGTTGTATTACAATTCGGTGGTGGTACTATTGGTCACCCTGATGGTATTCAAGCTGGTGCTACAGCAAACCGTGTTGCGTTAGAAGCAATGGTATTAGCTCGTAACGAAGGTTGTGATTATTTCAACAACCAAGTAGGTCCTCAAATTTTACGTGATGCAGCTAAAACATGTGGTCCTTTACAAACAGCTTTAGATCTATGGAAAGATATTAGTTTTAACTACACTTCTACAGATACAGCTGATTTTGCTCAAACAGCTACTGCAAACAGATAA
Discotella_pseudostelligera_ROR01_1 ---------------TGCCAGTAGTCATACGCTCGTCTCAAA-GATTAAGCCATGCATGT-CTAAGTATAACTCTTT-TACTTTGAAAACTGCGAACGGCTCATTATATCAGTTATAGTTTCTTTGATAGTCCCTTACTACTTGGATACCCGTAGTAATTCTAGAGCTAATACATGCATAAATACCCAACTG-CTCGCGGAAGGGTAGTATTTATTAGGTATAGACCAA--CCCTCCTCGGAGGTGCTTTGGTGATTCATAATAACTTTTCGAATCGCA-TGGCTCCACGCCGGCGATGGATCATTCAAGTTTCTGCCCTATCAGCTTTGGATGGTAGTGTATTGGACTACCATGGCTTTAACGGGTAACGAATTGTTAGGGCAAGATTTCGGAGAGGGAGCCTGAGAGACGGCTACCACATCCAAGGAAGGCAGCAGGCGCGTAAATTACCCAATCCTGACACAGGGAGGTAGTGACAATAAATAACAATGCCGGGCCTTTACAGGTCTGGCAATTGGAATGAGAACAATTTAAATCCCTTATCGAGTATCAATTGGAGGGCAAGTCTGGTGCCAGCAGCCGCGGTAATTCCAGCTCCAATAGCGTATATTAAAGTTGTTGCAGTTAAAAAGCTCGTAGTTGGATTTCTGGCAGGAGCGACGGGTGGCGCACTCTGT--GCGT-GAACTTG-GTTGTCTCTGGCCATCCTTGGG--GA-GATCCTGTTTGGCATTAAGTTGTCGGG-CAG-GGGATACCCATCGTTTACTGTGAAAAAATTAGAGTGTTTAAAGCAGGCTTATGCCGTTGAATATATTAGCATGGAATAATAAGATAGGACTTTGGAACTATTTTGTTGGTTTGCGTTACAAAGTAATGATTAATAGGGACAGTTGGGGGTATTCGTATTTCGTTGTCAGAGGTGAAATTCTTGGATTTCCGAAAGACGAACTACTGCGAAAGCATTTACCAAGGATGTTTTCATTAATCAAGAACGAAAGTTAGGGGATCGAAGATGATTAGATACCATCGTAGTCTTAACCATAAACTATGCCGACTCGGGATTGGAGGT-TGTT-TTTTGACTCCTTCAGCACCGTATGAGAAATCA-AAGTCTTTGGGTTCCGGGGGGAGTATGGTCGCAAGGCTGAAACTTAAAGAAATTGACGGAAGGGCACCACCAGGAGTGGAACCTGCGGCTTAATTTGACTCAACACGGGAAAACTTACCAGGTCCAGACATAGTGAGGATTGACAGATTGAGAGTTCTTTCTTGATTCTATGGGTGGTGGTGCATGGCCGTTCTTAGTTGGTGGAGTGATTTGTCTGGTTAATTCCGTTAACGAACGAGACCGCCGCCTGCTAAATAG-CTCTGCTAATGGTTTTTCATTG-GC-A-A-GAGCTTCTTAGAGGGACG--TT-CATT-TTCTAAGATGAAGGAAGATGGCGGCAATAACAGGTCTGTGATGCCCTTAGATGTCCTGGGCCGCACGCGCGTT--ACACTGATGCACTCAACGAGCATATAACC-TTGGCCGAGAGGCCTGGGTAATCTTGTTAACATGCATCGTGATAGGGATAGATTATTGCAATTATTAATCTTGAACGAGGAATTCCTAGTAATCGCAGTTCATCAAACTGCAATGATTACGTCCCTGCCCTTTGTACACACCGCCCGTCGCACCTACCGATTGAATGGTCCGGTGAGGACTCGGGATTGTGGTCTGGCTCCTTC-ACTGGGGCCTGACCGTGAGAACTTGTCCAAACCTTATCATTTAGAGGAAGGTGAAGT------------------------------------------------------------------------------------------CGGCGAGTGAAGCGGGAAGAGCTCATAATGTGAATCTGTGCAACC-------C-G-------T---GCGG--------GGTGCATCGAATTGTGGTCTGGAGAA---GCCGTGTCGGCCGAGTTTCTGGGCCAAGTCTCTTGGAAAAGGGCAGCTGAGAGGGTGAAACTCCCGTTCTTGCCTGGGAACTCTGCGCCT-T-GGCACACG-CTTTCTATGAGTCGAGTTGCTTGGGATTGCAGCTCAAATTTGGTGGTAAATTCCATCTAAAGCTAAATATTGGTGGGATACCGATAGTGCACAAGTACCGTGAGGGAAAGATGCAAAGAACTTTGAAAAGAGAGTTAAAGAGTACCTGAAATTGTTGAAAGGGAAGCGAAGGAAACCAGTGCCGAAGCT-TTG-TCA-TACTTCCCCCGCCACATGTGGCGA----GGGCGCT-GTGGCA--T-TGCAT-GGG-T-C--AGCATTGGCTCTT-GA-CCTGGGATATAT--GTTTGTTGGGTAGGCGA--C---CTCCT--C--GGAG-GTGAGTGCCCTCCAAAGGCATCC-TGGGTGGGGCTGAGGTC-AGTCAC--TCTGTGC-TCGTGATGCTGGC-------------------------------------------------------------------------------------------------------------------------------GAGTGGAAACGCTCGTCTTATCAATGTTTCTGGTAAATTATTAGGTGCTCACGTAGCACATGCTGGTTTAATGGTCTTTTGGGCTGGTGCAATGATACTATTTGAAGTATCTCATTTTGTTCCAGAAAAACCACTATACGAGCAAGGTTTTATTTGTATGCAGCATTTAGCAACTTTAGGTTATGGTATTGGCCCAGGTGGTGAAATAACATCAACTGTTCCTTACTTTGCTGTTGGTGTTATTCATTTAATTTCTTCTGCTGTATTAGGTTTTGGTGGTATATACCACTCATTATTAGGTCCAGACACTTTAGAAGAATCTTTCCCATTCTTTGGATATGACTGGCGTGATAAAAATAAAATGACTACTATTTTAGGTATTCATTTATGTTTATTAGGTTTAGGTTCATTATTATTAGTTGCAAAAGCTATGTATTTAGGTGGTATTTACGATACATGGGCACCGGGTGGTGGCGATGTTCGTTACATTACAACACCAACATTAAATCCAATTGTAATTTTTGGTTACGTTTTCCGTTCACCGTTTGGTGGTGACGGTTGGGTAGTTTCTGTAAATAATATGGAAGATCTTGTTGGTGGCCATATCTGGGTTGGTATTTTATGTATCGTTGGTGGTATCTGGCATATCTTCACAAAACCATTCTCTTGGGCTCGTCGAGCATTTGTATGGTCTGGCGAAGCATACTTATCATATAGTTTAGCTGCTATTTCATTAATGGGCTTCACTGCGTCTTTATACTCATGGTATAATAACACTGCTTACCCTAGTGAATTATATGGTCCTACAGGTCCAGAAGCATCACAATCTCAAGCATTCACATTCTTAGTACGAGATCAACGTTTAGGTG--CAAATGTTTCATCTGCGCAAGGTCCAACTGGTTTAGGTAAATACTTAATGCGTTCACCTAGTGGAGAAATTATTTTCGGTGGTGAAACTATGCGTTTCTGGGATTTACGTGCACCTTGGGTAGAACCATTACGTGGTCCAAACGGATTAGATATTAATAAAATTAAAAATGATATTCAACCTTGGCAAGAACGTCGTGCTGCAGAATATATGACTCATGCACCATTAGGTTCATTAAACTCTGTAGGTGGTGTAGCAACAGAAATTAACTCTGTAAACTATGTATCACCACGTTCATGGTTATGTTGTTCTCATTTCATTTTA---------------------------------------------------------------------------------------------------------------------------ATGTCTCAATCTGTATCAGAACGGACTCGAATTAAAAGTGACCGTTACGAATCTGGTGTAATTCCGTATGCTAAAATGGGTTACTGGGATGCTGCGTATTCAGTAAAAGATACTGACGTTCTAGCATTATTCCGTATCACACCACAACCAGGTGTAGATCCAGTAGAAGCTGCTGCTGCTGTAGCAGGTGAATCTTCTACTGCAACTTGGACTGTTGTATGGACAGATTTATTAACAGCTTGTGAACGCTACCGTGCTAAAGCTTATCGTGTAGATCCAGTGCCTAACGCAACTGATCAATACTTTGCATTTATCGCATATGAATGTGATTTATTTGAAGAATCTTCTTTATCTAATTTAACAGCATCTATTATTGGTAACGTTTTTGGATTTAAAGCAATTTCTGCTTTACGTTTAGAAGATATGCGTATTCCTCACTCATATTTAAAAACATTCCAAGGTCCTGCTACAGGTATCGTTGTAGAACGTGAACGTTTAAACAAATACGGTACTCCATTATTAGGTGCAACTGTAAAACCTAAATTAGGTCTTTCTGGTAAAAACTATGGTCGTGTAGTTTATGAAGGTTTAAAAGGTGGTTTAGACTTCTTAAAAGATGATGAAAACATTAACTCTCAACCATTCATGCGTTGGAGAGAGCGTTTCTTAAATTGTTTAGAAGGTATTAACCGTGCATCAGCTGCAACAGGTGAAGTTAAAGGTTCTTACTTAAACATCACAGCTGCTACTATGGAAGAAGTATACAAACGTGCTGAGTATGCTAAAGCAATTGGTTCTGTAATTGTTATGATCGATTTAGTTATGGGTTACACTGCAATCCAATCAATTGCATACTGGGCTCGTGAAAACGACATGCTTTTACACTTACACCGTGCTGGTAACTCTACTTACGCTCGTCAAAAAAACCATGGTATTAACTTCCGTGTTATCTGTAAATGGATGCGTATGTCAGGCGTAGATCACATCCACGCTGGTACAGTTGTTGGTAAATTAGAAGGTGATCCTTTAATGATTAAAGGTTTCTACGATATTTTACGTTTAACTGAGTTAGAAGTTAACTTACCTTTCGGTATTTTCTTCGAAATGGATTGGGCTAGTTTACGCCGTTGTATGCCAGTAGCTTCTGGTGGTATTCACTGTGGTCAAATGCACCAATTAATTCACTATTTAGGTGATGATGTTGTATTACAATTCGGTGGTGGTACTATTGGTCACCCTGATGGTATTCAAGCTGGTGCTACAGCAAACCGTGTTGCTTTAGAAGCAATGGTATTAGCTCGTAACGAAGGTGCTGATTACTTCAATAACCAAGTAGGCCCTCAAATCCTACGCGATGCAGCTAAAACATGTGGCCCTTTACAAACAGCTTTAGATTTATGGAAAGATATTAGTTTTAACTATACTTCTACAGATACAGCTGATTTTGCTCAAACAGCTACTGCAAACAGATAA
Discostella_stelligera_L1360 ------------------------------------CTC-AA-GA-TAAGCCATGCATGT-CTAAGTATAACTCCTT-TACTTTGAAAACTGCGAACGGCTCATTATATCAGTTATAGTTTCTTTGATAGTCCCTTACTACTTGGATATCCGTAGTAATKCTAGAGCTAATACATGCATCAACACCCGACC--TTCCTGGAAGGGTGGTATTTATTAGGTATAGACCAA--CCCTCTTCGGAGGTGCTTTGGTGATTCATAATAACTGTTCGAATCGCA-TGGCTCCATGCCGGCGATGGATCATTCAAGTTTCTGCCCTATCAGCTTTGGATGGTAGTGTATTGGACTACCATGGCTTTAACGGGTAACGAATTGTTAGGGCAAGATTTCGGAGAGGGAGCCTGAGAGACGGCTACCACATCCAAGGAAGGCAGCAGGCGCGTAAATTACCCAATCCTGACACAGGGAGGTAGTGACAATAAATAACAATGCCGGGCCTTTACAGGTCTGGCAATTGGAATGAGAACAATTTAAATCCCTTATCGAGTATCAATTGGAGGGCAAGTCTGGTGCCAGCAGCCGCGGTAATTCCAGCTCCAATAGCGTATATTAAAGTTGTTGCAGTTAAAAAGCTCGTAGTTGGATTTCTGGCAGGAGCGGCGGGTCGCGCACTCTGT--GCGT-GAACTTG-GCTGTCTCTGGCCATCCTTGGG--GA-GATCCTGTTTGGCATTAAGTTGTCGGG-CAG-GGGATACCCATCGTTTACTGTGAAAAAATTAGAGTGTTTAAAGCAGGCTTATGCCGTTGAATATATTAGCATGGAATAATAAGATAGGACTTTGGAACTATTTTGTTGGTTTGCGTTGCAAAGTAATGATTAATAGGGACAGTTGGGGGTATTCGTATTTCGTTGTCAGAGGTGAAATTCTTGGATTTCCGAAAGACGAACTACTGCGAAAGCATTTACCAAGGATGTTTTCATTAATCAAGAACGAAAGTTAGGGGATCGAAGATGATTAGATACCATCGTAGTCTTAACCATAAACTATGCCGACTCGGGATTGGAGGT-TGTT-TTTTGACTCCTTCAGCACCGTATGAGAAATCA-AAGTCTTTGGGTTCCGGGGGGAGTATGGTCGCAAGGCTGAAACTTAAAGAAATTGACGGAAGGGCACCACCAGGAGTGGAACCTGCGGCTTAATTTGACTCAACACGGGAAAACTTACCAGGTCCAGACATAGTGAGGATTGACAGATTGAGAGTTCTTTCTTGATTCTATGGGTGGTGGTGCATGGCCGTTCTTAGTTGGTGGAGTGATTTGTCTGGTTAATTCCGTTAACGAACGAGACCGCCGCCTGCTAAATAG-CTCTGCTAATGGTTTTTCATTG-GC-A-A-GAGCTTCTTAGAGGGACG--TT-CATACTTACAAGATGAAGGAAGATGGCGGCAATAACAGGTCTGTGATGCCCTTAGATGTCCTGGGCCGCACGCGCGTT--ACACTGATGCACTCAACGAGCATATAACC-TTGGCCGAGAGGCCTGGGTAATCTTGTTAACATGCATCGTGATAGGGATAGATTATTGCAATTATTAATCTTGAACGAGGAATTCCTAGTAATCGCAGTTCATCAAACTGCAATGATTACGTCCCTGCCCTTTGTACACACCGCCCGTCGCACCTACCGATTGAATGGTCCGGTGAGGACTCGGGATTGTGGCTAGGCTCCTTC-ACTGGGGCCTGGCCGCGAGAACTTGTCCAAACCTTATCATTTAGAGGAAGGTGAAGTCGTAACAAG--------------------------------------------------------------------ATTCCCCCAGTAACGGCGAGTGAAGCGGGATGAGCTCAGTATGTGAATCTGTGCAACC-------C-T-------C---CTG---------GGTGCACTGAATTGTGGTCTGGAGAA---GCACTGTCGGCCGAACTCCCGGGCCAAGTCTCTTGGAAAAGAGCAGCAGAGAGGGTGAAACTCCCGTTCTTGCCTGGGAATTTTGCGCCT-C-GGCACATG-TTTTCTACGAGTCGAGTTGCTTGGGATTGCAGCTCAAATTGGGTGGTAAATTCCATCTAAAGCTAAATATTGGTGGGATACCGATAGTGCACAAGTACCGTGAGGGAAAGATGCAAAGAACTTTGAAAAGAGAGTTAAAGAGTACCTGAAATTGTTGAAAGGGAAGCGAAGGAAACCAGTGCCGAAGCT-TTG-TCA-TACTTCTCTCGCCAGTGTTGGTGT----GGGCGCT-GTGGCA--T-TGCGT-GGG-T-C--AGCATGGGCTCCT-GA-CCTGGGATATAC--GTGTGGTGTGTAGGCGA--C---CTCCT--C--GGAG-GTGAGTGCACTCCATTGGCATCC-TGGGTAGAGCTGAGGTC-AGTCAC--TCTGTGC-TCGTGATGCTG------------------------------------------------------------------------------------------------------------------------------------------------------------CTCTGGTAA?TTATTAGGTGCTCACGTAGCACACGCTGGTTTAATGGTGTTTTGGGCTGGGGCGATGATATTATTTGAAGTATCTCATTTTGTTCCAGAAAAACCACTGTATGAGCAAGGTTTTATTTGTATGCAGCATTTAGCAACATTAGGATATGGTATTGGCCCAGGTGGTGAAATTACATCAACTGTTCCTTATTTTGCTGTTGGTGTTATTCATTTAATTTCTTCTGCTGTATTAGGTTTTGGTGGTATTTATCACTCATTATTAGGTCCAGACACTTTAGAAGAATCGTTCCCATTCTTTGGGTATGACTGGCGTGATAAAAATAAAATGACTACTATTTTAGGTATTCATTTATGTTTGTTAGGTTTAGGCTCATTATTATTAGTTGCAAAAGCTATGTATTTAGGTGGTATTTACGATACATGGGCACCGGGTGGTGGCGATGTTCGTTACATCACAACGCCAACATTAAACCCAATTGTAATTTTTGGTTATGTTTTCCGTTCACCTTTTGGTGGTGACGGCTGGGTAGTTTCTGTAAATAATATGGAAGATCTTGTTGGTGGCCATATTTGGGTTGGTATTTTATGTATCCTTGGTGGTATTTGGCATATCTTTACAAAACCATTCTCTTGGGCTCGTCGTGCATTTGTATGGTCTGGTGAAGCATATTTATCATATAGTTTAGCTGCTATTTCATTAATGGGCTTTACTGCATCATTATACTCATGGTACAATAATACTGCTTATCCTAGTGAATTATATGGTCCTACAGGCCCAGAAGCATCACAGTCTCAAGCATTTACATTCTTAGTACGAGATCAGCGTTTAGGTG--CAAATGTATCATCTGCACAAGGTCCAACTGGTTTAGGTAAATACTTAATGCGTTCACCTAGTGGTGAGATTATCTTCGGTGGTGAAACTATGCGTTTTTGGGATTTACGTGCTCCTTGGGTAGAACCATTACGCGGTCCAAATGGGTTAGATATTAATAAAATTAAAAATGATATTCAACCTTGGCAAGAACGTCGTGCGGCAGAATATATGACTCATGCACCATTAGGTTCATTAAACTCTGTAGGTGGTGTAGCAACAGAAATTAACTCTGTGAACTACGTATCACCGCGTTCATGGTTATGT---------------------------------------------------------------------------------------------------------------------------------------------ATGTCTCATTCTGTATCAGAACGGACTCGAATTAWWAGTGACCGTTACGAATCTGGCGTAATTCCGTATGCTAAAATGGGTTACTGGGATGCTGCGTATTCAGTAAAAGATACTGACGTTCTAGCATTATTCCGTATCACACCACAACCAGGTGTAGATCCAGTAGAAGCTGCTGCTGCTGTAGCAGGTGAATCTTCTACTGCAACCTGGACTGTTGTATGGACAGATTTATTAACAGCTTGTGAACGCTACCGTGCTAAAGCTTACCGTGTAGATCCAGTGCCTAATGCAACTGATCAATACTTTGCATTTATCGCATATGAATGTGATTTATTTGAAGAAGCTTCTTTATCTAACTTAACAGCATCGATTATTGGTAACGTTTTTGGATTTAAAGCAATTTCTGCTTTACGTTTAGAAGATATGCGTATTCCTCACTCATATTTAAAAACATTCCAAGGTCCTGCTACAGGTATCGTTGTAGAACGTGAACGTTTAAACAAATACGGTACTCCATTATTGGGTGCGACTGTAAAACCTAAATTAGGTCTTTCTGGTAAAAACTATGGTCGTGTAGTTTATGAAGGTTTAAAAGGTGGTTTAGACTTCTTAAAAGATGATGAAAACATTAACTCTCAACCATTTATGCGTTGGAGAGAACGTTTCTTAAATTGTTTAGAAGGTATTAACCGTGCATCAGCTGCAACAGGTGAAGTTAAAGGTTCTTATTTAAACATCACAGCTTCTACTATGGAAGAAGTATACAAACGTGCTGAGTATGCTAAAGCAATCGGTTCTGTAATTGTGATGATCGATTTAGTTATGGGTTATACAGCAATTCAATCAATTGCATACTGGGCTCGTGAAAATGATATGCTTTTACATTTACACCGTGCTGGTAACTCTACTTACGCTCGTCAAAAAAACCATGGTATTAACTTCCGTGTTATTTGTAAATGGATGCGTATGTCAGGTGTAGATCATATCCACGCTGGTACAGTTGTTGGTAAATTAGAAGGGGATCCTTTAATGATTAAAGGTTTCTATGATATTTTACGTTTAACTGAGTTAGAAGTTAATTTACCTTACGGTATTTTCTTCGAAATGGATTGGGCTAGTTTACGCCGTTGTATGCCAGTAGCGTCTGGTGGTATTCACTGTGGTCAAATGCACCAATTAATTCATTATTTAGGTGATGATGTTGTATTACAATTCGGTGGTGGTACTATTGGTCATCCTGATGGTATTCAAGCTGGTGCTACAGCAAATCGTGTTGCTTTAGAAGCAATGGTATTAGCACGTAACGAAGGTTGTGATTACTTCAACAACCAAGTAGGTCCTCAAATCTTACGTGATGCAGCTAAAACATGTGGTCCTTTACAAACAGCTTTAGATCTATGGAAAGATATTAGTTTTAATTACACTTCTACAGATACAGCTGATTTCGCTCAAACAGCTACTGCAAACCGATAA
Lithodesmium_undulatum_CCMP1806 ---------------------------------------------------CATGCATGT-CTAAGTATAAATATTT-TAC-TGTGAAACTGCGAATGGCTCATTATATCAGTTATAGTTTATTTGATAGTCCCTTACTACTTGGATAACCGTAGTAATTCTAGAGCTAATACATGCATCAATACCCAACTG-TTCGCGGAAGGGTAGTATTTATTAGATAGAAACCAA--CCCTCCTCGGAGGTGATGTGGTGATTCATAATAACTCTGCGAATCGCA-TGGCTCTATGCCGGCGATGGATCATTCAAGTTTCTGCCCTATCAGCTTTGGATGGTAGGGTATTGGCCTACCATGGCTTTAACGGGTAACGGGTTGTTAGGGCAAGACTCCGGAGAGGGAGCCTGAGAGACGGCTACCACATCCAAGGAAGGCAGCAGGCGCGTAAATTACCCAATCCTGACACAGGGAGGTAGTGACAATAAATAACAATGCCGGGCCTTTCTAGGTCTGGCAATTGGAATGAGAACGATTTAAATCCCCTATCGAGGATCAATTGGAGGGCAAGTCTGGTGCCAGCAGCCGCGGTAATTCCAGCTCCAATAGCGTATATTAAAGTTGTTGCAGTTAAAAAGCTCGTAGTTGGATTTCTGGTGGGAGCGATCGGTCCGACACTTTGT--GTGG-GTACTTGTATTGTCTCCGGCCATCCTTGGG--TG-GAGCCTGTCTGGCATTAGGTTGTCGGG-CAG-GGGATACCCATCGTTTACTGTGAAAAAATTAGAGTGTTCAAAGCAGGCTTACGCCGTTGAATATATTAGCATGGAATAATAAAATAGGACCTCGGTACTATTTTGTTGGTTTGTGTGCCAAGGTAATGATTAATAGGGACAGTTGGGGGTATTCGTATTCAGTTGTCAGAGGTGAAATTCTTGGATTTACGGAAGACGAACTACTGCGAAAGCATTTACCAAGGATGTTTTCATTAATCAAGAACGAAAGTTAGGGGATCGAAGATGATTAGATACCATCGTAGTCTTAACCATAAACTATGCCGTCTAGGGATCGGCGGT-CGCTCTTATGACACCGTCGGCACCTTACGAGAAATCA-AAGTCTTTGGGTTCCGGGGGGAGTATGGTCGCAAGGCTGAAACTTAAAGAAATTGACGGAAGGGCACCACCAGGAGTGGAGCCTGCGGCTTAATTTGACTCAACACGGGAAAACTTACCAGGTCCAGACATAATGAGGATTGACAGATTGAGAGCTCTTTCTTGATTCTATGGGTGGTGGTGCATGGCCGTTCTTAGTTGGTGGAGTGATTTGTCTGGTTAATTCCGTTAACGAACGAGACCCCCGCCTGCTAAATACTTGCCGGTAATAACTCTTTATTG-CG-T-TGGCAGTTCTTAGAGGGACA--TC-CGCC-CCACAAGGCGGAGGAAGATGGGGGCAATAACAGGTCTGTGATGCCCTTAGATGTCCTGGGCCGCACGCGCGCT--ACACTGATGCGTTCAACGAGTCTATAACCATTGGCCGAAAGGCCTGGGTAATCTTGTTAACGCGCATCGTGATAGGGATAGATGCTTGTAATTATTCATCTTGAACGAGGAATTCCTAGTAATCGCAGATCATCAATCTGCAGTGATTACGTCCCTGCCCTTTGTACACACCGCCCGTCGCACCTACCGATTGAATGGTCCGGTGAGGACTCGGGATTGTGGCTTGGTTCCTTC-ATTGGGACTTGGCCGCGAAAACTTGTCCAAACCTTATCATTTAGAGGAAGGT----------------------------------------------------------------------------------ATTCCCCCAGTAAGGGCGACTGAAAAGGGAAGAGCTCACCGTGTAAATCTGCGTATAC----CG-----------T---GCAA-G-C-G--GACGCGCCGAATTGTGGTCTGGAGAG---GCATTGTCGATCGCGGTCCCGGGCCAAGTCCCTTGGAAAAGGGCAGCTGAGAGGGTGAAACTCCCGTTCTTGCCTGGGATTTGCGTGTCA-T-GGCTCATG-CACTCAAAGAGTCGAGTTGCTTGGGATTGCAGCTCAAAGTGGGTGGTAAATTCCATCTAAAGCTAAATATTGGTGGGAGACCGATAGCGCACAAGTACCGTGAGGGAAAGATGCAAAGAACTTTGAAAAGAGAGTTAAAGAGTACCTGAAATTGCTGAAAGGGAAGCGAAGGAAACCAGTGC-GTAGTGCGCG-TCA-TATTTCTCCTGCTGCTTGCGGCGG----GGGCGCT-GTGGCC--G-TGCGTAGCG-T-C--AGCATCGGTTCGT-AC-TTCGGAACATAC--GGCGCTGCGGAAGGTAG--T---CCCATCTC--GGGA-TGAAGACCGCGGTGCAGTGGTTC-TGGAGGGGACCGAGGTT-AGTCAC--AA---GC-TCGTGATGCTGAC--------------------------------------------------------------------------------------------------------------------------------------------------------------------TTATTAGGTGCTCACGTAGCACACGCAGGTTTAATGGTATTCTGGGCTGGTGCTATGGTATTATTCGAAGTATCACATTTCGTACCAGAAAAACCAACTTATGAACAAGGTTTTATTTTAATTCAACATTTAGCAACTTTAGGTTACGGAATTGGACCAGGTGGTGAAATTACTTCAACTGTTCCGTATTTTGCTGTAGGTGTTATCCATTTAATTTCTTCTGCTATTTTAGGTTTTGGAGGAATTTACCACTCATTATTAGGACCAGACACATTAGAAGAATCATTCCCATTCTTTGGTTATGATTGGCGTGATAAAAATAAAATGACTACAATTTTAGGTATTCATCTTATTCTTTTAGGTTTAGGTTCATTCTTATTAGTTATTAAAGCAATGTACTTAGGTGGTGTATATGATACATGGGCACCAGGTGGTGGTGATGTACGTTTTATTACAACACCAACATTAAATCCAATCGTAATTTTTGGTTACGTTTTCCGTTCTCCATTTGGTGGTGACGGTTGGGTAGTTGCAGTAAATAATATGGAAGATATTATTGGTGGTCATATCTGGGTAGGAATCTTATGTATTACCGGTGGTATTTGGCATATCTTTACAAAGCCATTTGCATGGGCTCGTCGAGCTTTTGTATGGTCTGGAGAAGCTTACCTTTCTTATAGTTTAGCTGCTATTTCATTAATGGGTTTCACAGCTGCATTATATTCTTGGTATAATAATACTGCTTATCCTAGTGAATTATATGGTCCAACAGGTCCTGAAGCATCACAATCTCAAGCATTTACTTTCTTAGTACGAGATCAACGTTTAGGTG--CTAATGTTTCATCAGCACAGGGTCCAACTGGATTAGGTAAATACTTAATGCGTTCACCAAGTGGTGAAATCATTTTTGGTGGTGAAACAATGCGTTTCTGGGATTTACGTGCTCCATGGGTAGAACCATTACGTGGTCCAAATGGTTTAGATATTAATAAAATTAAAAATGATATTCAACCATGGCAAGAACGACGTGCTGCTGAGTATATGACTCATGCACCATTAGGTTCACTTAACTCTGTAGGTGGTGTAGCAACGGAAATTAACTCTGTTAACTACGTATCACCACGTTCATGGTTATGTTGTTCACACTTCTTCTTAGCATTCTTCTTCTTAATCGGACATTGGTGGCAT---------------------------------------------------------------------------------------------------------------CGGACTCGAATTAAAAGTGACCGTTACGAATCTGGTGTAATTCCATACGCTAAAATGGGTTACTGGGATGCTTCATACACAGTAAAAGATACTGATGTTCTTGCATTATTCCGTATTACACCTCAACCAGGCGTAGATCCAGTAGAAGCAGCAGCAGCAGTTGCTGGTGAATCTTCTACAGCAACTTGGACTGTTGTTTGGACAGATTTATTAACAGCTTGTGAGCGCTACCGTGCTAAAGCTTACCGTGTAGATCCAGTACCTAATGCAAATGATCAATACTTTGCTTTCATCGCATATGAAATTGATTTATTTGAAGAAGGTTCATTAGCAAACTTAACTGCATCTATTATTGGTAACGTTTTTGGATTTAAAGCAGTAGCTGCTTTACGTTTAGAAGATATGCGTATTCCTCACTCATACTTAAAAACATTCCAAGGTCCTGCTACAGGTATCGTTGTAGAGCGTGAACGTTTAAACAAATATGGTATTCCTTTATTAGGTGCTACTGTAAAACCTAAATTAGGTCTTTCAGGTAAAAACTACGGTCGTGTAGTATATGAAGGTTTAAAAGGTGGTTTAGACTTCTTAAAAGATGATGAAAACATTAACTCACAACCATTCATGCGTTGGAGAGAACGTTTCTTAAACTGTATGGAAGGTATCAACCGTGCATCTGCTGCAACTGGTGAAGTTAAAGGTTCTTACTTAAACATCACAGCAGCAACTATGGAAGAAGTTTACAAACGTGCAGAGTATGCTAAAGAAGTCGGTTCTATCATCGTTATGATTGATTTAGTAATGGGTTACACAGCAATTCAAAGTATTGCTCTTTGGGCTCGTGAAAACGATATGTTATTACATTTACACCGTGCTGGTAACTCTACTTACGCTCGTCAAAAAAACCACGGTATTAACTTCCGTGTAATTTGTAAATGGATGCGTATGTCTGGTGTTGATCATATTCACGCTGGTACAGTAGTAGGTAAATTAGAAGGTGATCCTTTAATGATTAAAGGTTTCTACGACATTTTACGTTTAACAACATTAGAAGTAAACTTACCATACGGTATTTTCTTCGAAATGGATTGGGCTAGTTTACGTCGTTGTATGCCAGTTGCATCTGGTGGTATCCACTGTGGTCAAATGCACCAATTAATTCACTATTTAGGTGATGATGTTGTATTACAATTCGGTGGTGGTACAATTGGTCACCCTGATGGTATCCAAGCTGGTGCTACAGCAAACCGTGTTGCTTTAGAAGCAATGGTATTAGCACGTAACGAAGGTGCGGACTTCTTCAACGATCAAGTTGGTCCTCAAATCTTACGTGACGCGGCAGCATCATGTGGTCCTTTACAAACAGCTTTAGATCTATGGAAAGATATTAGTTTTGACTATACTTCTACAGATACTGCTGATTTCGCGGAAACACCAACAGCAAACGTATAA
Lauderia_annulata_CS30 ---------------TGCCAGTAGTCATACGCTCGTCTCAAA-GATTAAGCCATGCATGT-CTAAGTATAAATCCTT-TAC-TTTAAAACTGCGAACGGCTCATTATATCAGTTATAATTTGTTTGATAATCCCTTACTACTTGGATACCCGTAGTAATTCTAGAGCTAATACATGCATCATGACCCGACT-TCACTTGGAAGGGTTGTATTTATTAGGTAAAAACCAA--CTCCCTTCGGGGATGCCGTGGTGATTCATAATAACTTTGCGAATCGCA-TGGCTCTATGCCGGCGATGGATCATTGAAGTTTCTGCCCTATTAACTCCGGACGGTATGGTATTGGCTTACCGTGGTCGTAATGGGTAACGAAAAGTTAGGGCTTGATTTCGGAGAGGGAGCCTGAGAGACGGCTACCACATCCAAGGAAGGCAGCAGGCGCGTAAATTACCCAATACTGACACAGTGAGGTAGTGACAATAAATAACAATGGCGGGTCTTTAGAGATCTGCCAATTGGAATGAGAACAATTTAAATCCCTTATCAAGTATCAATTGGAGGGCAAGTCTGGTGCCAGCAGCCGCGGTAATTCCAGCTCCAATAGCGTATATTAAAGTTGTTGCAGTTAAAAAGCTCGTAGTTGAAATACTGATGTAGTCGACCGGTCCCGTGCTTTGTC-GCGGGCTACTCGTGTCGAGCTAGATCATTCTTGGT--GA-TAACCGATCTGGCATTAGGTTGTTGGATTTTGGTGAAGACCATCGTTTACTGTGAAAAAATTAGAGTGTTCAAAGCAGACTTATGTCGTTGAATAGATTAGCATGGAATAATAATATAGGACTTTTGCACTATTTTGTTGGTTAG-GTGTGAAAGTAATGATCAACAGGGACAGTTGGGCATATTTGTATTTCGTTGCTAGAGGTGAAATTCTTGGATTCTCGAAAGACAAACTACTGCGAAAGCATTTATGAAGGATGTTTTCATTAATCAAGAGCGAAAGTTAGGGGATCGAAGATGATTAGATACCATCGTAGTCTTAACCATAAACTATGCCGACTCGGGATTGGACGT-TGTT-TTTTGACTCGCCCAGCACCGTGTGGGAAACCATTAGTCTTTGGGTTCCGGGGGGAGTATGGTCGCAAGACTGAAACTTAAAGAAATTGACGGAAGGGCACCACCAGGAGTGGAGCCTGCGGCTTAATTTGACTCAACACGGGAAAACTTACCAGGTCCAGACATAATGAGGATTGACAGATTGAGAGCTCTTTCTTGATTTTATGGGTGGTGGTGCATGGCCGTTCTTAGTTGGTGGAGTGATTTGTCTGGTTAATTCCGTTAACGAACGAGACCGCCGCCTGCTAAATAG-TTCGATGAATCATTCCTGATTC-AC-G-A-GAGCTTCTTAGAGGGACG--TC-CATT-CTACAAGATGGAGGAAGATGGCGGCAATAACAGGTCTGTGATGCCCTTAGATGTCCTGGGCCGCACGCGCGCT--ACACTGATGCATTCAACGAGTATATAACC-TTGGCCGAGAGGCCTGGGTAATCTTTTTAATGTGCATCGTGATAGGGATAGATTATTGTAATTATTAATCTTAAACGAGGAATTTCTAGTAAACGTATATCATCAGTATACATTGATTACGTCCCTGCCCTTTGTACACACCGCCCGTCGCACCTACCGATTGAGCGGTCCGATAAAGACTCGGGAAAAGTCCTCGTTTCCTTC-ACTGGAGACTTGAATTTTGAACCTGTCTAAATCTTATCGCTTAGAGGAAGGTGAAGTCGTAACAA------------------------------------------------------------------------CTCTCAGTAAGGGCGACTGAACAGAGAAAAGCTCACCTTGTGAATCTGTGCAACC----GCTGGG-------A---CC--TC-G-TTCAGTGCACCGAATTGTGGTCTGAAGAAA--GTGTCATCGAATCCGTTCCCGAACCAAGTACCTTGGAAAAGGACAGCCGAGAGGGTGAGACTCCCGTTCTTGTCTGGGGATTGTGATTCA-ACGGCAGATA-CTTTTAACGAGTCGTGTTGATTGGGATTTCAGCACAAAGCATGTGGTAAATGCCACAAAAAGCTAAATATTGGTGGGAGACCGATAGCGCACAAGTACCGTGAGGGAAAGATGCAAAGAACTTTGAAAAGAGAGTTAAAGAGTACCCGAAATTGTTGAAAGGGAAGAGAAGGAAACCAGTGCC--CGTT-GTG-TCA-TACTTCTCCACGC-CTCGTGGTCG---ACTGATAT-GTGATG--G-CACAT-AGA-T-C--AACATCAACCTTG-TG-CC-AGAATAAAC--GATCATTTGGTAGACAG--C----TCCTCTC--GGGGTGCCAGTGCCGGCCTGGTCTGTTC-TAGTCGAAGTTGAGGCC-AATCAT--CATGTG-----------------------------------------------------------------------------------------------------------------------------ACAGGATTTGCTTGGTGGAGTGGAAACGCTCGTTTAATCAATGTTTCTGGTAAATTATTAGGTGCTCACGTAGCACATGCTGGTTTAATGGTATTTTGGGCTGGTGCAATGATCTTATTTGAAGTATCACATTTTGTTCCAGAAAAACCATTATATGAGCAAGGTTTTATCTGTATGCAGCATTTAGCAACATTAGGATATGGTATTGGGCCAGGTGGTGAAATTACTTCAACTGTTCCATACTTTGCCGTTGGTGTTATTCATTTAATTTCTTCTGCTGTTTTAGGCTTTGGAGGTATCTACCACTCATTATTAGGTCCAGATACTTTAGAAGAATCATTCCCATTCTTCGGATACGATTGGCGTGATAAAAACAAAATGACGACAATTTTAGGTATTCACTTATGTTTATTAGGTTTAGGTGCTTTATTATTAGTTGCTAAAGCTATGTACTTAGGTGGTGTTTACGATACATGGGCACCAGGTGGTGGTGATGTTCGTTACATTACAACTCCTACTTTAAACCCAATTGTAATTTTTGGTTACGTTTTCCGTTCTCCATTTGGTGGAGATGGTTGGGTTGTTTCTGTAAATAACATGGAAGATGTTATTGGTGGACACATCTGGGTTGGTGTTTTATGCCTTGTTGGTGGTATTTGGCATATTTTCACAAAACCATTCTCTTGGGCTCGTCGAGCTTTTGTATGGTCAGGTGAAGCATACTTATCATATAGTTTAGCTGCTATCTCACTTATGGGTTTCACAGCATCTTTATATGCATGGTATAATAATACTGCTTATCCTAGTGAGTTATATGGTCCAACTGGTCCTGAAGCATCACAATCTCAAGCTTTTACATTCTTAGTACGTGATCAACGTTTAGGTG--CAAATGTATCATCTGCACAAGGTCCAACTGGGTTAGGTAAATACTTAATGCGTTCACCTAGTGGAGAAATTATTTTCGGTGGTGAAACAATGCGTTTCTGGGATTTACGTGCACCTTGGGTTGAACCATTACGTGGTCCAAACGGATTAGATATCAATAAAATTAAAAATGATATTCAACCTTGGCAAGAACGTCGTGCAGCAGAATATATGACTCATGCTCCATTAGGTTCATTAAACTCTGTAGGTGGTGTAGCAACTGAAATTAACTCAGTTAACTACGTATCACCACGTTCATGGTTATGTTGTTCTCATTTCTTCTTA---------------------------------------------------------------------------------------------------------------------------ATGTCTCAATCTGTATCAGAACGGACTCGAATTAAAAGTGACCGTTACGAATCTGGTGTAATCCCTTACGCTAAAATGGGTTACTGGGATGCTGCATACACAGTAAAAGATACTGATGTATTAGCATTATTCCGTATCACACCACAACCAGGTGTAGATCCAGTAGAAGCAGCAGCAGCTGTAGCTGGTGAATCTTCAACTGCAACTTGGACTGTTGTATGGACAGATTTATTAACAGCTTGTGAGCGCTACCGTGCTAAAGCTTACCGTGTAGATCCAGTACCTAACTCACCTGATGTATACTTCGCATTTATCGCATACGAATGTGATTTATTTGAAGAAGGTTCTTTATCGAACTTAACTGCGTCTATTATTGGTAACGTTTTTGGATTTAAAGCAGTTGCTGCTTTACGTTTAGAAGATATGCGTATTCCTCACTCATACTTAAAAACATTCCAAGGTCCAGCTACAGGTATTATTGTAGAACGTGAACGTTTAAACAAATATGGTACTCCATTATTAGGTGCTACTGTTAAGCCTAAATTAGGTCTTTCTGGTAAAAACTATGGTCGTGTAGTATATGAAGGTTTAAAAGGTGGTTTAGACTTCTTAAAAGATGATGAAAACATTAACTCTCAACCATTCATGCGTTGGAGAGAACGTTTCTTAAACTGTATGGAAGGTATTAACCGTGCTTCAGCAGCAACTGGTGAAGTTAAAGGTTCTTACTTAAACGTAACAGCTGCAACTATGGAAGAAGTATACAAACGTTCTGAGTATGCTAAAATGGTTGGTTCTGTTGTTATCATGATCGATTTAGTAATGGGTTACACTGCAATTCAATCAATTGCATTATGGGCTCGTGAAAATGATATGCTTTTACATTTACACCGTGCTGGTAACTCTACTTACGCGCGTCAAAAAAACCACGGTATCAACTTCCGTGTTATCTGTAAATGGATGCGTATGTCTGGTGTAGATCATATCCACGCTGGTACAGTTGTTGGTAAATTAGAAGGTGATCCTTTAATGATTAAAGGTTTCTACGACATCTTACGTTTAACTGAATTAGAAGTTAACTTACCTTTCGGTATCTTCTTCGAAATGGATTGGGCTAGTTTACGTCGTTGTATGCCAGTAGCATCTGGTGGTATCCACTGTGGTCAAATGCACCAATTAATTCACTATTTAGGTGATGATGTTGTATTACAATTCGGTGGTGGTACAATTGGTCACCCTGATGGTATCCAAGCCGGTGCGACTGCAAACCGTGTTGCTTTAGAAGCAATGGTATTAGCACGTAACGAAGGTTTAGACTACTTTAACGGTCAAGTAGGACCTCAAATCTTACGTGATGCTGCTAAAACATGTGGTCCTTTACAAACAGCTTTAGATTTATGGAAAGATATTAGTTTTAACTATACTTCTACAGATACAGCTGATTTCGCTGAAACAGCTACTGCAAATCGATAA
Minidiscus_trioculatus_CCMP495 -----------ATCCTGCCAGTAGTCATACGCTCGTCTCAAA-GATTAAGCCATGCATGT-CTAAGTATAACTTTTT-TACTTTGAAAACTGCGAACGGCTCATTATATCAGTTATAGTTTCTTTGATAGTCCCTTACTACTTGGATACCCGTAGTAATTCTAGAGCTAATACATGCATCAATACCCGACT--CTCGTGGAAGGGTAGTATTTATTAGGTATAAACCAT--CCGTCTTCGGACGTGTACTGGTGATTCATAATAACTTTTCGAATCGCA-TGGCCCTGTGCCGGCGATGGATCATTCAAGTTTCTGCCCTATCAGCTTTGGATGGTAGTGTATTGGACTACCATGGCTTTAACGGGTAACGAATTGTTAGGGCAAGATTTCGGAGAGGGAGCCTGAGAGACGGCTACCACATCCAAGGAAGGCAGCAGGCGCGTAAATTACCCAATCCTGACACAGGGAGGTAGTGACAATAAATAACAATGCCGGGCCTATACAGGTCTGGCAATTGGAATGAGAACAATTTAAATCCCTTATCGAGTATCAATTGGAGGGCAAGTCTGGTGCCAGCAGCCGCGGTAATTCCAGCTCCAATAGCGTATATTAAAGTTGTTGCAGTTAAAAAGCTCGTAGTTGGATTTCTGGCAGGAGCGACCGGTCACACACTCTGT--GTGT-GAACTTGCGTTGTCTCTGGCCATCCTTGGG--AA-GATCCTGTTTGGCATTAAGTTGTCGGG-CAG-GGGATACCCATCGTTTACTGTGAAAAAATTAGAGTGTTTAAAGCAGGCTTATGCCGTTGAATATATTAGCATGGAATAATAAGATAGGACTTCGGAACTATTTTGTTGGTTTGCGTTACGAAGTAATGATTAATAGGGACAGTTGGGGGTATTCGTATTTCGTTGTCAGAGGTGAAATTCTTGGATTTCCGAAAGACGAACTACTGCGAAAGCATTTACCAAGGATGTTTTCATTAATCAAGAACGAAAGTTAGGGGATCGAAGATGATTAGATACCATCGTAGTCTTAACCATAAACTATGCCGACTCGGGATTGGTGGT-TGTT-TTTTGACTCCATCAGCACCGTATGAGAAATCA-AAGTCTTTGGGTTCCGGGGGGAGTATGGTCGCAAGGCTGAAACTTAAAGAAATTGACGGAAGGGCACCACCAGGAGTGGAACCTGCGGCTTAATTTGACTCAACACGGGAAAACTTACCAGGTCCAGACATAGTGAGGATTGACAGATTGAGAGTTCTTTCTTGATTCTATGGGTGGTGGTGCATGGCCGTTCTTAGTTGGTGGAGTGATTTGTCTGGTTAATTCCGTTAACGAACGAGACCGCCGCCTGCTAAATAG-TTCTACTAATGGTTTTTCATTG-GT-A-A-GAGCTTCTTAGAGGGACG--TT-CATT-CTACAAGATGAAGGAAGATGGCGGCAATAACAGGTCTGTGATGCCCTTAGATGTCCTGGGCCGCACGCGCGTT--ACACTGATGCATTCAACGAGCATATAACC-TTGGCCGAGAGGCCTGGGTAATCTTGTTAACATGCATCGTGATAGGGATAGATTATTGCAATTATTAATCTTGAACGAGGAATTCCTAGTAATCGCAGTTCATCAAACTGCAATGATTACGTCCCTGCCCTTTGTACACACCGCCCGTCGCACCTACCGATTGAATGGTCCGGTGAGGACTCGGGATTGTGGTTTAGCTCCTTC-ATTGGGGCCTGACTGCGAGAACTTGTCCGA--------------------------------------------------------------------------------------------------------------CTAGTAACGGCGAGTGAAGCGGGATGAGCTCACCATGTGAATCTGCGTAACC---------T-------T---CG----------GGTGCGCCGAATTGTGGTCTGGAGAA---GCACTGTCGGCCGAGTTCTCGGGCCAAGTCTCTTGGAAAAGGGCAGCTGAGAGGGTGAAACTCCCGTTCTTGCCTGAGAACTTTGTGCCT-T-GGCACATG-CTTTCTACGAGTCGAGTTGCTTGGGATTGCAGCTCAAATTTGGTGGTAAATTCCATCTAAAGCTAAATATTGGTGGGATACCGATAGTGCACAAGTACCGTGAGGGAAAGATGCAAAGAACTTTGAAAAGAGAGTTAAAGAGTACCTGAAATTGTTGAAAGGGAAGCGAAGGAAACCAGTGCCGAATCT-TAG-TCA-TATTTCTCTTGCCGCTTGCGGTAA----GGGCGCT-GTGGCT--T-TGAAT-GGG-T-C--AGCATCGGCTCTT-CG-CCTGGGGTAAAC--CGGTAGTTGGTAGACGA--C---CTCTT--C--TGAG-GTGAGTGCCTTCTGTTGATATCC-TGGGTCGGGCTGAGGTC-AGTCAC--TCTGTGC-TCGTGATGCTG-----------------------------------------------------------------------------------------------------------------------------GGTGGAGTGGAAACGCTCGTTTAATTAATGTCTCTGGTAAATTATTAGGTGCTCATGTTGCACACGCTGGTTTAATGGTATTCTGGGCTGGTGCAATGATATTATTTGAAGTATCTCACTTTGTTCCGGAAAAACCTTTATATGAGCAAGGTTTTATCTGTATGCAGCATTTAGCAACATTAGGTTACGGGATAGGCCCAGGTGGTGAAATTACATCAACTGTTCCATATTTTGCTGTTGGTGTTATTCATTTAATTTCTTCTGCTGTATTAGGTTTCGGTGGAATCTACCACTCTTTATTAGGCCCTGATACTTTAGAAGAATCTTTCCCATTCTTTGGTTATGACTGGCGTGATAAGAATAAAATGACTACTATTTTAGGTATTCATTTATGTTTATTAGGTTTAGGTTCATTATTATTAGTTGCAAAAGCTATGTACTTAGGTGGTGTTTACGATACATGGGCACCGGGTGGTGGTGATGTTCGTTATATTACAACACCAACATTAAATCCAATTGTAATTTTTGGATATGTTTTCCGTTCACCTTTCGGTGGTGACGGCTGGGTAGTTTCTGTAAATAATATGGAAGATCTTGTTGGTGGACATATTTGGGTTGGTATTTTATGTCTTGTTGGTGGCGTATGGCATATTTTCACAAAACCATTCTCTTGGGCTCGTCGAGCTTTTGTATGGTCTGGTGAAGCATATTTATCATACAGTTTAGCTGCTATCTCATTAATGGGATTCACTGCATCTTTATATGCATGGTATAATAATACTGCTTATCCTAGTGAGTTATACGGTCCTACTGGTCCAGAAGCATCACAATCTCAAGCCTTTACATTCTTAGTACGAGATCAACGTTTAGGTG--CAAATGTATCATCTGCACAAGGTCCAACTGGTTTAGGTAAATACTTAATGCGTTCACCAAGTGGAGAAATTATCTTTGGTGGTGAAACTATGCGTTTCTGGGATTTACGTGCACCATGGGTAGAACCATTACGTGGTCCTAATGGGTTAGATATTAATAAAATTAAAAATGATATTCAACCTTGGCAAGAACGTCGTGCTGCAGAATATATGACGCACGCGCCGTTAGGTTCATTAAACTCTGTAGGTGGTGTAGCAACAGAAATTAACTCGGTGAATTATGTATCACCACGTTCATGGTTATGTTGTTCTCACTTCTTCTTAGGTTTCTTCTTCTTAATTGGTCATTGGTGGCAT----------------------------------------------------------------------------------------------------------------------------AGAGTGACCGTTACGAATCTGGTGTAATTCCATATGCTAAAATGGGTTACTGGGATGCTGCATACCAAGTAAAAGATACTGATGTATTAGCATTATTCCGTATCACACCGCAACCAGGTGTAGATCCAGTGGAAGCTGCTGCTGCTGTAGCAGGTGAATCTTCAACTGCTACTTGGACTGTTGTGTGGACAGATTTATTAACAGCTTGTGAACGCTACCGTGCTAAAGCTTACCGTGTAGATCCAGTACCTAATTCACCAGATGTTTACTTTGCATTCATCGCATATGAATGTGATTTATTTGAAGAAGCTTCTTTATCTAACTTAACAGCATCTATTATTGGTAACGTTTTTGGATTTAAAGCAATCTCTGCTTTACGTTTAGAAGATATGCGTATTCCTCACACATACTTAAAAACATTCCAAGGTCCTGCAACAGGTATTATTGTAGAACGTGAACGTTTAAACAAATATGGTACTCCTTTATTAGGTGCAACTGTAAAACCTAAATTAGGTCTTTCTGGTAAGAACTATGGTCGTGTAGTTTATGAAGGTTTAAAAGGTGGTTTAGACTTCTTAAAAGATGATGAAAACATTAACTCTCAACCATTCATGCGTTGGAGAGAGCGTTTCTTAAACTGTATGGAAGGTATTAACCGTGCATCAGCTGCGACTGGTGAAGTTAAAGGTTCTTACTTAAACGTTACAGCTGCTACGATGGAAGAAATCTACAAGCGTGCTGAATATGCGAAAGCTGTTGGTTCTATCGTTATTATGATCGATTTAGTAATGGGTTACACTGCAATTCAATCAATTGCATTATGGGCTCGTGAAAACGATATGCTTTTACATTTACACCGTGCTGGTAACTCTACTTACGCGCGTCAAAAGAATCATGGTATTAACTTCCGTGTTATCTGTAAATGGATGCGTATGTCAGGTGTAGATCATATTCATGCCGGTACAGTTGTTGGTAAATTAGAAGGTGATCCTTTAATGATTAAAGGTTTCTACGATATTTTACGTTTAACTGAATTAGAAGTTAACTTACCATTCGGTATTTTCTTCGAAATGGATTGGGCAAGTTTACGTCGTTGTATGCCAGTAGCTTCTGGTGGTATCCACTGTGGTCAAATGCACCAACTAATTCACTATTTAGGTGATGATGTTGTATTACAATTTGGTGGTGGTACTATTGGTCACCCTGATGGTATTCAAGCTGGTGCTACAGCAAACCGTGTTGCTTTAGAAGCAATGGTAATGGCTCGTAACGAAGGTGCTGACTACTACAATAACCAAGTAGGTCCTCAAATCTTACGTGATGCAGCTAAAACATGTGGTCCTTTACAAACAGCTTTAGATCTATGGAAAGATATTAGTTTTAACTATACTTCTACAGATACAGCTGATTTCGCTGAAACAGCTACTGCAAACAGATAA
Porosira_glacialis_CCMP1099 ---------------------------------------------------CATGCATGT-CTAAGTATAAATATTT-TAC-TTTAAAACTGCGAACGGCTCATTATATCAGTTATAATTTATTTGATAATCCCTTACTACTTGGATACCCGTAGTAATTCTAGAGCTAATACATGCATCATAACCCGACTA-TTT-TGGAAGGGTTGTATTTATTAGGTAAAAACCAA--CTCCTTTCGAGGATGCTGTGGTGATTCATAATAACTTTGCGAATCGCA-TGGATCTATTCCGGCGATGGATCATTCAAGTTTCTGCCCTATTAACTTCGGACGGTATGGTATTGGCTTACCGTGGTCATAATGGGTAACGAATAGTTAGGGCTAGATTTCGGAGAGGGAGCCTGAGAAACGGCTACCACATCCAAGGAAGGCAGCAGGCGCGTAAATTACCCAATACTGACACAGTGAGGTAGTGACAATAAATAACAATGGTGGGTTTTTACAAATCTGCCAATTGGAATGAGAACAATTTAAATCCCTTATCGAGTATCAATTGGAGGGCAAGTCTGGTGCCAGCAGCCGCGGTAATTCCAGCTCCAATAGCGTATATTAAAGTTGTTGCAGTTAAAAAGCTCGTAGTTGAAATACTGACATAGTCGACCGGTCTCACGCATTGTC-GTGA-GCACTTGTGTTGTATTAGGTCATTCTTGGA-TTT-TAGCCAGTCTGGCATTAAGTTGTCGGG-TTG-GTGAAAACCATCGTTTACTGTGAAAAAATTAGAGTGTTCAAAGCAGACTTATGTCGTTGAATAGATTAGCATGGAATAATAATATAGGACTTTTGTACTATTTTGTTGGTTAG-GTGTAAAAGTAATGATCAATAGGGACAGTTGGGCGTATTCGTATTTCGTTGCTAGAGGTGAAATTCTTGGATTTCCGAAAGACGAACTACTGCGAAAGCATTTACGAAGGATGTTTTCATTAATCAAGAACGAAAGTTAGGGGATCGAAGATGATTAGATACCATCGTAGTCTTAACCATAAACTATGCCGACTCGGGATTGGGCGT-TGTT-TTTTGACTCGTCCAGCACCGTATGGGAAACCATTAGTCTTTGGGTTCCGGGGGGAGTATGGTCGCAAGACTGAAACTTAAAGAAATTGACGGAAGGGCACCACCAGGAGTGGAGCCTGCGGCTTAATTTGACTCAACACGGGAAAACTTACCAGGTCCAGACATAATGAGGATTGACAGATTGAGAGCTCTTTCTTGATTTTATGGGTGGTGGTGCATGGCCGTTCTTAGTTGGTGGAGTGATTTGTCTGGTTAATTCCGTTAACGAACGAGACCGCCGCCTGCTAAATAG-TTCCGTGAATCATTTTTGATTG-AT-G-A-GAGCTTCTTAGAGGGACG--TC-CATT-CTACAAGATGGAGGAAGATGGCGGCAATAACAGGTCTGTGATGCCCTTAGATGTCCTGGGCCGCACGCGCGCT--ACACTGATGCATTCAACGAGTCTAAAACC-TTGGCCGAGAGGCCTGGGTAATCTTTTTAATGTGCATCGTGATAGGGATAGATTATTGCAATTATTAATCTTGAACGAGGAATTCCTAGTAAACGTATATCATCAGTATACATTGATTACGTCCCTGCCCTTTGTACACACCGCCCGTCGCACCTACCGATTGAACGGTCCGATGAACACCCGAGCGCGGACTTTGTTTCCTTC-ATTGGAGATTAAGACCGTAAACCCGTGTAAATCTTATCGTTTAGAGGAAGGTGA-GT-----------------------------------------------------------------------------ATACACCTAGTAAGGGCGACTGAACAGTGTGAAGCTCACCGTGTGAATCTGTGTAACC-----TTGAC-------T---CCGGTC-T-TTTGGTGCACCGAATTGTGGTCTGAAGAA---GTATTGTCGGTTGCAGTCCCGGACCAAGTCCCTTGGAAAAGGGCAGCTGAGAGGGTGAGACTCCCGTTCTTGTCTGGGAACTGTGTGCCA-T-GGCACATG-CTTTCAACGAGTCGTGTTGATTGGGATTTCAGCACAAATTCTGTGGTAAATGCCACATAAAGCTAAATATTGGTGGGAGACCGATAGCGCACAAGTACCGTGAGGGAAAGATGCAAAGAACTTTGAAAAGAGAGTTAAAGAGTACCTGAAATTGCTGAAAGGGAAGCGAAGGAAACCAGTGCCGTAGTG-TTG-TCA-TACTTCCCCTTCTGCTTGCGGATG----GGGCGCT-GTGACA--G-TACGT-GGA-T-C--AGCATCAACTTT--AC-CTTGGACCAAAT--GGGTGATTGGTAGACAG--C---CCCTT--TC-GAGGGGCCAGTGCTAGTCATTTCTGGTC-TGAGCGAGGTTGAGGTC-AGTCAT--TCTGTGC-TCGTGATGCTGAT-------------------------------------------------------------------------------------------------------------------------TTGGTGGAGTGGAAACGCTCGTTTAATCAATGTTTCTGGTAAATTATTAGGTGCTCATGTAGCACATGCTGGTTTAATGGTTTTTTGGGCTGGTGCAATGATACTATTTGAAGTATCACATTTTGTTCCAGAAAAACCTTTATATGAGCAAGGTTTTATCTGTATGCAGCATTTAGCAACATTAGGATATGGTATTGGACCAGGTGGTGAAATTACTTCAACTGTTCCATATTTTGCCGTTGGTGTTATTCATTTAATTTCTTCTGCTGTTTTAGGCTTTGGTGGAATCTATCATTCATTATTAGGTCCAGATACTTTAGAAGAATCATTCCCATTCTTCGGATATGATTGGCGTGATAAGAATAAAATGACGACAATTTTAGGCATTCACTTATGTTTATTAGGTTTAGGTTCTTTATTATTAGTTGCTAAAGCTATGTATTTAGGTGGTGTTTATGATACATGGGCACCGGGTGGTGGTGATGTTCGTTACATTACAACTCCTACATTAAACCCAATCGTAATTTTTGGTTACGTTTTCCGTTCTCCATTTGGTGGAGATGGTTGGGTTGTTTCTGTAAATAATATGGAAGATCTTGTTGGTGGACACATCTGGGTTGGTGTTTTATGTCTTGTTGGTGGTATTTGGCATATTTTCACAAAACCATTCTCTTGGGCTCGTCGAGCTTTTGTATGGTCAGGTGAAGCATACCTTTCGTATAGTTTAGCTGCTATCTCACTTATGGGTTTCACAGCATCTTTATACGCATGGTATAATAATACTGCTTACCCTAGTGAATTATATGGTCCAACTGGTCCTGAAGCATCACAATCTCAAGCTTTTACATTCTTAGTACGTGATCAACGTTTAGGTG--CAAATGTATCATCTGCACAAGGTCCAACTGGTTTAGGTAAATACTTAATGCGTTCACCTAGTGGAGAAATTATCTTCGGTGGTGAAACAATGCGTTTCTGGGATTTACGTGCACCTTGGGTTGAGCCATTACGTGGTCCAAACGGTTTAGATATCAATAAAATTAAAAATGATATTCAACCTTGGCAAGAACGTCGAGCAGCAGAATACATGACTCATGCTCCTTTAGGTTCATTAAACTCTGTAGGTGGTGTGGCAACTGAAATTAACTCAGTTAACTACGTGTCACCACGTTCGTGGTTATG-----------------------------------------------------------------------------------------------------------------------------------------------------------------------------------------GTTACGAATCTGGTGTAATTCCTTACGCTAAAATGGGTTATTGGGATGCTGCATACACAGTAAAAGATACTGATGTTTTAGCATTATTCCGTATCACACCACAGCCAGGTGTAGATCCAGTAGAAGCAGCAGCTGCTGTAGCTGGTGAATCTTCAACTGCGACTTGGACTGTTGTATGGACAGATTTATTAACAGCTTGTGAGCGCTACCGTGCTAAAGCTTACCGTGTAGATCCAGTACCTAACTCAACTGATGTATACTTCGCTTTTATCGCATATGAATGTGATTTATTTGAAGAAGGTTCTTTATCGAACTTAACTGCATCTATTATTGGTAACGTTTTTGGATTTAAGGCAGTTGCTGCTTTACGTTTAGAAGATATGCGTATTCCTCACTCATACTTAAAAACATTCCAAGGTCCAGCTACAGGTATTATTGTTGAACGTGAACGTTTAAACAAATATGGTACTCCATTATTAGGTGCTACAGTTAAACCTAAATTAGGTCTTTCTGGTAAGAACTATGGTCGTGTAGTATATGAAGGTTTAAAAGGTGGTTTAGACTTCTTAAAAGATGATGAAAACATTAACTCTCAACCATTTATGCGTTGGAGAGAACGTTTCTTAAACTGTATGGAAGGTATCAACCGTGCTTCAGCAGCAACTGGTGAAGTTAAAGGTTCATACTTAAACGTTACAGCTGCCACTATGGAAGAAGTATACAAACGTGCTGAGTATGCTAGAGTAGTTGGTTCTGTTGTTGTAATGATCGATTTAGTAATGGGTTACACTGCAATTCAATCAATTGCATTATGGGCTCGTGAAAATGATATGCTTTTACATTTACATCGTGCTGGTAACTCTACTTACGCTCGTCAAAAGAATCATGGTATTAACTTCCGTGTTATCTGTAAATGGATGCGTATGTCTGGTGTAGATCATATCCATGCTGGTACAGTTGTTGGTAAATTAGAAGGTGATCCTTTAATGATTAAAGGTTTCTACGATGTATTACGTTTAACTGAATTAGAAGTTAACTTACCTTTCGGTATTTTCTTCGAAATGGATTGGGCAAGTTTACGTCGTTGTATGCCAGTAGCATCTGGTGGTATCCACTGTGGTCAAATGCACCAATTAATTCACTATTTAGGTGATGATGTTGTATTACAATTTGGTGGTGGTACTATTGGTCACCCCGATGGTATTCAAGCCGGTGCGACTGCAAACCGTGTTGCTTTAGAAGCAATGGTATTAGCACGTAACGAAGGTCATGATTACTTTAACAATCAAGTAGGACCTCAAATCTTACGTGATGCTGCTAAAACATGTGGTCCTTTACAAACAGCTTTAGATCTATGGAAAGATATTAGTTTCAACTATACTTCTACAGATACAGCTGATTTCGCTGAAACAGCGACTGCAAATAGATAA
Porosira_pseudodenticulata_CCMP1433 ---------------TGCCAGTAGTCATACGCTCGTCTCAAAGGATTAAGCCATGCATGT-CTAAGTATAAATACTT-TAC-AGTGAAACTGCGAACGGCTCATTATATCAGTTATAGTTTATTTGATAATCCCTTACTACTTGGATAACCGTAGTAATTCTAGAGCTAATACATGCATCAATACCCAACTG-TTCGCGGAAGGGTAGTATTTATTAGGTATAAACCAA--CCCTCTTAGGAGGCGCTGTGGTGATTCATAATAACTTTGCGAATCGCA-TGGCTCTATGCCGGCGATGGATCATTCAAGTTTCTGCCCTATCAGCTTTGGATGGTAGGGTATTGGCCTACCATGGCTTTAACGGGTAACGAATTGTTAGGGCAAGATTTCGGAGAGGGAGCCTGAGAAACGGCTACCACATCCAAGGAAGGCAGCAGGCGCGTAAATTACCCAATCCTGACACAGGGAGGTAGTGACAATAAATAACAATGCCGGGCCTTTACAGGTCTGGCAATTGGAATGAGAACAATTTAAATCCCTTATCGAGTATCAATTGGAGGGCAAGTCTGGTGCCAGCAGCCGCGGTAATTCCAGCTCCAATAGCGTATATTAAAGTTGTTGCAGTTAAAAAGCTCGTAGTTGGACTTCTGGTGGGAGCGACCGGTCCCGCGCTCTGC--GTGG-GTACTTGAGTCGTCTCCGGCCATCCTTGGG--GA-GAGCCAGTCTGGCATTAAGTTGTCGGG-CTG-GGGATGCCCATCGTTTACTGTGAAAAAATTAGAGTGTTCAAAGCAGGCTTATGCCGCTGAATATATTAGCATGGAATAATAAGATAGGACCTTGGTACTATTTTGTTGGTTTGTGCACCGAGGTAATGATTAATAGGGACAGTTGGGGGTATTCGTATTCCATTGTCAGAGGTGAAATTCTTGGATTTCTGGAAGACGAACTACTGCGAAAGCATTTACCAAGGATGTTTTCATTAATCAAGAACGAAAGTTAGGGGATCGAAGATGATTAGATACCATCGTAGTCTTAACCATAAACTATGCCAACTCGGGATTGACGGT-TGTT-TTTTGACACCGTCAGCACCGTATGAGAAATCA-AAGTCTTTGGGTTCCGGGGGGAGTATGGTCGCAAGTCTGAAACTTAAAGAAATTGACGGAAGGGCACCACCAGGAGTGGAGCCTGCGGCTTAATTTGACTCAACACGGGAAAACTTACCAGGTCCAGACATAGTGAGGATTGACAGATTGAGAGCTCTTTCTTGATTCTATGGGTGGTGGTGCATGGCCGTTCTTAGTTGGTGGAGTGATTTGTCTGGTTAATTCCGTTAACGAACGAGACCGCAGCCTGCTAAATAG-TTCCGTGAGTGATTTTTCACTG-GC-G-A-GAGCTTCTTAGAGGGACG--TC-CATT-CTACAAGATGGAGGAGGATTGCGGCAATAACAGGTCTGTGATGCCCTTAGATGTTCTGGGCCGCACGCGCGCT--ACACTGATGCATTCAACGAGTTTATAGCC-TTGGCCGAGAGGCCTGGGTAATCTTGTCAACGTGCATCGTGATAGGGATAGATTATTGCAATTTTTAATCTTGAACGAGGAATTCCTAGTAAACGTATATCATCAGTATGCATTGATTACGTCCCTGCCCTTTGTACACACCGCCCGTCGCACCTACCGATTGAATGGTCCGGTGAAGCCTCGGGATTGTGGTTTGGTTTCTTC-ATTGAGACTTGACTGCGAGAACTTGTCT----------------------------------------------------------------------------------------------------------GATTCCCTAGTAAGGGCGACTGAAGCGGGAAGAGCTCACCGTGTGAATCTGTGTAACC----GATGGC-------C---TTGGTT-G-TCTGGTGCACCGAATTGTGGTCTATAGAA---GCATTGTCGGTCGCGGTCCCGGGCCAAGTCCCTTGGAAAAGGGCAGCTGAGAGGGTGAGACTCCCGTTCTTGCCTGGGATCTGTGCGCCA-T-GGCACGTG-CTTTCTACGAGTCGAGTTGCTTGGGATTGCAGCTCAAAGTGGGTGGTAAATTCCATCTAAAGCTAAATATTGGTGGGAGACCGATAGCGCACAAGTACCGTGAGGGAAAGATGCAAAGAACTTTGAAAAGAGAGTTAAAGAGTACCTGAAATTGCTGAAAGGGAAGCGAAGGAAACCAGTGCCGAAGTG-CTG-TCA-TATTTCTCCTACTGCTTGCGGTGG----GGGCGCT-GTGACT--G-TGCGT-GGG-T-C--AGCATCGGCTTGT-AT-CTCAGAACAGTT--GACTAGGTGGTAGACGA--C---CCCTC--TC-GGGGGGTGAGTGCCATCTGGACCTGTCT-TGGGTGAGGCCGAGGTC-AGTCAT--TCTGTGC-T--------------------------------------------------------------------------------------------------------------------------------------------AGTGGAAACGCTCGTTTAATCAATGTCTCTGGTAAATTATTAGGTGCTCACGTAGCACATGCTGGTTTAATGGTATTTTGGGCTGGTGCAATGATATTATTTGAAGTATCACATTTTGTTCCAGAAAAACCTTTATATGAGCAAGGTTTTATCTGTATGCAACATTTAGCAACTTTAGGTTATGGTATTGGACCAGGTGGTGAAATTACTTCAACTGTTCCATATTTTGCCGTTGGTGTTATTCATTTAATTTCTTCTGCCGTTTTAGGTTTTGGAGGAATATATCATTCATTATTAGGCCCAGATACTTTAGAAGAGTCATTCCCATTTTTCGGTTATGATTGGCGTGATAAAAATAAAATGACAACAATTTTAGGAATTCATTTATGTTTATTAGGCATAGGTTCTTTCTTATTAGTTGCTAAAGCTATGTATTTAGGTGGTGTTTATGATACATGGGCACCGGGTGGTGGTGATGTTCGTTATATTACAACACCTACATTAAATCCAATTGTAATTTTCGGTTACGTTTTCCGTTCTCCATTTGGTGGAGATGGTTGGGTTGTTTCAGTAAATAATATGGAAGATCTTGTTGGTGGACATATTTGGGTTGGTATTTTATGTGTTGTTGGTGGTATTTGGCATATTTTCACAAAACCATTCTCTTGGGCTCGTCGCGCATTTGTTTGGTCAGGTGAAGCATACCTTTCATATAGTTTAGCTGCTATTTCACTTATGGGTTTCACAGCATCTTTATACTCATGGTATAATAATACTGCTTATCCTAGTGAATTATACGGTCCAACTGGTCCAGAAGCATCACAATCTCAAGCGTTTACGTTTTTAGTACGTGATCAACGCTTAGGTG--CAAACGTATCTTCTGCTCAAGGTCCAACTGGTTTAGGTAAATACTTAATGCGTTCACCTAGTGGAGAAATTATTTTTGGTGGTGAAACAATGCGTTTCTGGGATTTACGTGCACCTTGGGTTGAACCATTACGTGGTCCAAATGGATTAGATATCAATAAAATTAAAAATGATATCCAACCTTGGCAAGAACGTCGTGCAGCTGAGTATATGACTCATGCTCCATTAGGTTCATTAAATTCAGTAGGTGGTGTAGCAACTGAAATTAACTCGGTTAACTATGTATCACCACGCTCATGGTTATGTTGTTCTCATTTCTTCTTAGGATTCTTCTTCTTAATTGGACATTGGTGGC--------------------------------------------------------------------------------------------ATGTCTCAATCTGTATCAGAACGGACTCGAATTAAAAGTGACCGTTACGAATCTGGTGTAATTCCATATGCTAAAATGGGTTACTGGGATGCTGCATATTCAGTAAAAGATACTGACGTTTTAGCATTATTCCGTATCACACCACAACCAGGTGTAGATCCAGTAGAAGCAGCAGCAGCTGTAGCTGGTGAATCTTCAACTGCAACTTGGACTGTTGTATGGACAGATTTATTAACAGCTTGTGAGCGTTACCGTGCTAAAGCTTATCGTGTAGATCCAGTACCTAATGCAACAGATCAGTATTTTGCATTTATCGCATACGAATGTGATTTATTTGAAGAAGGTTCTTTATCTAACTTAACTGCATCTATTATTGGTAACGTTTTTGGATTTAAAGCAATTTCTGCTTTACGTTTAGAAGATATGCGTATTCCTCACTCATATTTAAAAACATTCCAAGGTCCAGCTACAGGTATTATTGTAGAACGTGAACGTTTAAACAAATATGGTTGCCCATTATTAGGTGCTACTGTAAAGCCTAAATTAGGTCTTTCTGGTAAGAACTACGGTCGTGTAGTTTATGAAGGTTTAAAAGGTGGTTTAGACTTCTTGAAAGATGATGAAAACATTAACTCTCAACCATTCATGCGTTGGAGAGAGCGTTTCTTAAATTGTATGGAAGGTATTAACCGTGCATCAGCAGCAACTGGTGAAGTAAAAGGTTCTTACTTAAATGTTACAGCGGCGACTATGGAAGAAGTATACAAACGTGCTGAGTATGCTAAAGTAGTTGGTTCTGTTGTTATAATGATTGATTTAGTAATGGGTTACACTGCAATTCAATCAATTGCATTATGGGCTCGTGATAATGATATGTTATTACATTTACATCGTGCTGGTAACTCTACTTACGCTCGTCAAAAGAATCATGGTATTAATTTCCGTGTTATCTGTAAATGGATGCGTATGTCTGGTGTAGATCATATCCACGCTGGTACAGTTGTTGGTAAATTAGAAGGTGATCCTTTAATGATTAAAGGTTTCTATGATATCTTACGTCTAACTGAATTAGAAGTTAATTTACCTTTTGGTATTTTCTTCGAAATGGATTGGGCAAGTTTACGTCGTTGTATGCCAGTAGCATCTGGTGGTATTCACTGTGGTCAAATGCACCAATTAATTCATTACTTAGGTGATGATGTTGTATTACAATTCGGTGGTGGTACTATTGGTCACCCTGATGGTATTCAAGCTGGTGCAACTGCAAACCGTGTTGCTTTAGAAGCAATGGTATTAGCTCGAAATGAAGGTCATGATTTCTTTAACAATCAAGTAGGTCCTCAGATCTTACGTGATGCTGCTAAAACATGTGGTCCTTTACAAACAGCTTTAGATCTATGGAAAGATATTAGTTTTAACTATACTTCTACAGATACAGCTGATTTCGCTGAAACAGCGACGGCAAACAGATAA
Roundia_cardiophora ---------------TGCCAGTAGTCATACGCTCGTCTCAAA-GATTAAGCCATGCATGT-CTAAGTATAAATATTT-TAC-TGTGAAACTGCGAACGGCTCATTATATCAGTTATAGTTTATTTGATAATCCCTTACTACTTGGATAACCGTAGTAATTCTAGAGCTAATACATGCATCAATACCCAACTG-CTTGCGGAAGGGTAGTATTTATTAGGTAGAGACCAA--CCCTCCCTGGAGGTGCTTTGGTGATTCATAATAACTTTGCGAATCGCA-CGGCTCAATGCTGGCGATGGATCATTCAAGTTTCTGCCCTATCAGCTTTGGATGGTAGGGTATTGGCCTACCATGGCTTTAACGGGTAACGAATTGTTAGGGCAAGATTTCGGAGAGGGAGCCTGAGAGACGGCTACCACATCCAAGGAAGGCAGCAGGCGCGTAAATTACCCAATCCTGACACAGGGAGGTAGTGACAATAAATAACAATGCCGGGCCTTTACAGGTCTGGCAATTGGAATGAGAACAATTTAAATCCCTTATCGAGTATCAATTGGAGGGCAAGTCTGGTGCCAGCAGCCGCGGTAATTCCAGCTCCAATAGCGTATATTAAAGTTGTTGCAGTTAAAAAGCTCGTAGTTGGATTTCTGGCAGGAGTGACCGGTCTCACACACCGT--GTGA-GAACTTGTGTTGTCTCTGGCCATCCTTGAG--GA-GATCCTGTTTGGCATTGAGTTGTCGAG-CAG-GGGATACTCATCGTTTACTGTGAAAAAATTAGAGTGTTTAAAGCAGGCTTATGCCGTTGAATATATTAGCATGGAATAATAAGATAGGACTTTGGTACTATTTTGTTGGTTTGCGCACCAAAGTAATGATTAATAGGGACAGTTGGGGGTATTCGTATTCCATTGTCAGAGGTGAAATTCTTGGATTTCTGGAAGACGAACTACTGCGAAAGCATTTACCAAGGATGTTTTCATTAATCAAGAACGAAAGTTAGGGGATCGAAGATGATTAGATACCATCGTAGTCTTAACCATAAACTATGCCGACTCAGGATTGGCGGT-TGTT-TTTTGACTCCGTCAGCACTGTATGAGAAATCA-AAGTCTTTGGGTTCCGGGGGGAGTATGGTCGCAAGGCTGAAACTTAAAGAAATTGACGGAAGGGCACCACCAGGAGTGGAGCCTGCGGCTTAATTTGACTCAACACGGGAAAACTTACCAGGTCCAGACATAGTGAGGATTGACAGATTGAGAGTTCTTTCTTGATTCTATGGGTGGTGGTGCATGGCCGTTCTTAGTTGGTGGAGTGATTTGTCTGGTTAATTCCGTTAACGAACGAGACCGCCGCCTGCTAAATAG-CTCTGCTAATAGATTCCTATTG-GC-A-A-GGGCTTCTTAGAGGGACG--TT-CATT-CTACAAGATGAAGGAAGATGGCGGCAATAACAGGTCTGTGATGCCCTTAGATGTCCTGGGCCGCACGCGCGCT--ACACTGATGCACTCAACGAGTCTATAACC-TTGGCCGAGAGGCCTGGGTAATCTTGTTAACATGCATCGTGATAGGGATAGATTATTGCAATTATTAATCTTGAACGAGGAATTCCTAGTAATCGCAGATCATCAATCTGCAATGATTACGTCCCTGCCCTTTGTACACACCGCC--------------------------------------------------------------------------------------------------------------------------------------------------------------------------------------------------ATTCCCTTAGTAAGGGCGACTGAAATGGGAAGAGCTCAAAATGTAAATCTGTGTAACC---------------------CTATGA------GGTGCGCCGAATTGTGGTCTATAGAA---GTAATGTCGGCCGTGTTCCTGGGCCAAGTCTCTTGGAAAAGGGCAGCTGAGAGGGTGAAACTCCCGTTCTTGCCTGGGGACACTGTGCCT-T-TGCATATG-CTTTCAAAGAGTCGAGTTGCTTGGGATTGCAGCTCAAAGTGGGTGGTAAATTCCATCTAAAGCTAAATACTAGTGAGATACCAATAGCGTACAAGTACCGTGAGGGAAAGATGCAAAGAACTTTGAAAAGAGAGTTAAAGAGTACCTGAAATTGTTGAAAGGGAAGCGAAGGAAACCAGTGCCAAAGTG-ATG-TCA-TATTTCTCCTGCTGCTTGCGGTTG----GGGCGCT-GTGGCA--T-TGCGCCGGG-T-C--AGCATCGGCTCTT-TG-CTTAGGGTAGAT--AAGCAGATGGTAGGTAA--T---CTCTCA-C--GGGA--TGATTGTCATTTGTTATTGCTC-CGGGTTGGGCTGAGGCC-AGTCAC--TCTGTGC-TCGTAATGCTGGG------------------------------------------------------------------------------------------------------------------------------------------------------------------------------------------ATGCTGGTTTAATGGTATTTTGGGCTGGTGCAATGGTATTATTTGAAGTATCGCACTTTGTTCCTGAGAAACCATTATATGAACAAGGTTTTATTTGTATTCAACATTTAGCAACTTTAGGTTACGGAATAGGGCCAGGTGGTGAAATTACGTCAACTGTTCCATATTTTGCTGTAGGTGTTATTCACTTAATTTCTTCTGCTGTATTAGGCTTTGGAGGAATTTATCATTCATTATTAGGCCCAGATACTTTAGAAGAATCATTCCCATTCTTCGGGTATGATTGGCGTGATAAAAATAAAATGACTACTATATTAGGTATTCATTTATGCTTATTAGGTTTAGGATCATTATTACTAGTTGCTAAGGCCATGTACTTAGGTGGTATTTATGATACTTGGGCACCAGGTGGTGGAGATGTTCGTTATATAACAACACCAACATTAAATCCAATTGTAATTTTTGGTTATGTTTTCCGTTCTCCATTTGGTGGAGATGGATGGGTTGTTTCTGTAAATAACATGGAAGATCTTGTTGGTGGTCATATATGGGTTGGTGTTTTATGTATTGTAGGTGGTGTTTGGCATATCTTTACTAAGCCATTCTCTTGGGCTCGTCGAGCATTTGTATGGTCTGGTGAAGCTTACCTTTCATATAGTTTAGCTGCAATCTCACTTATGGGATTCACTGCATCATTATATTCATGGTATAATAATACAGCTTACCCTAGTGAATTATACGGTCCAACAGGTCCAGAAGCATCGCAATCTCAAGCATTTACATTCTTAGTACGAGATCAACGTTTAGGTG--CGAACGTATCATCTGCACAAGGTCCAACTGGGTTAGGTAAATACTTAATGCGCTCTCCTAGTGGTGAAATTATCTTTGGTGGTGAAACTATGCGTTTCTGGGATCTACGTGC----------------------------------------------------------------------------------------------------------------------------------------------------------------------------------------------------------------------------------------------------------------------------------------------------------------------------------------------------------------------------------AGTGACCGTTACGAATCTGGTGTAATTCCATATGCTAAAATGGGTTACTGGGATGCTGCATACACAGTGAAAGATACTGATGTTTTAGCATTATTCCGTATCACTCCACAACCAGGTGTAGATCCAGTGGAAGCTGCTGCTGCTGTAGCAGGTGAATCTTCTACTGCAACTTGGACTGTTGTATGGACAGATTTATTAACAGCTTGTGAGCGCTACCGTGCCAAAGCTTACCGTGTAGATCCAGTACCTAATGCACCTGACCAATACTTTGCATTTATTGCATACGAATGTGATTTATTTGAAGAAGGTTCATTAGCGAACTTAACTGCGTCTATTATTGGTAACGTTTTTGGATTTAAAGCAGTTGCTGCTTTACGTTTAGAAGATATGCGTATTCCTCACTCATATTTAAAAACATTCCAAGGTCCTGCTACAGGTATTATTGTAGAGCGTGAGCGTTTAAATAAATACGGTATTCCATTATTAGGTGCTACTGTGAAACCTAAATTAGGTCTTTCTGGTAAAAACTACGGTCGTGTAGTTTATGAAGGTTTAAAAGGTGGTTTAGACTTCTTAAAGGATGATGAGAATATTAACTCGCAACCATTTATGCGTTGGAGAGAACGTTTCTTAAACTGTTTAGAAGGTATCAACCGTGCATCAGCAGCTACTGGTGAAGTTAAAGGTTCTTACTTAAATGTAACAGCTGCTACTATGGAAGAAGTATACAAACGTGCTGAGTATGCTAAAATGATCGGTTCTGTAATTATCATGATCGATTTAGTAATGGGTTACACTGCAATTCAATCAATTGCTTATTGGGCTCGTGAAAATGATATGCTTTTACATTTACACCGTGCTGGTAACTCTACTTACGCTCGTCAAAAAAACCATGGTATTAACTTCCGTGTTATCTGTAAATGGATGCGTATGTCTGGTGTAGATCATATTCACGCTGGTACAGTTGTTGGTAAATTAGAAGGTGATCCTTTAATGATTAAAGGTTTCTACGATACATTACGTTTAACTGAATTAGAAGTTAACTTACCTTACGGTATTTTCTTCGAAATGGATTGGGCTAGTTTACGTCGTTGTATGCCAGTAGCTTCTGGTGGTATTCACTGTGGTCAAATGCACCAATTAGTTCATTATTTAGGTGATGATGTTGTATTACAATTTGGTGGTGGTACAATCGGTCATCCTGATGGTATCCAAGCTGGTGCTACAGCAAACCGTGTTGCTTTAGAAGCAATGGTATTAGCGCGTAATGAAGGTTGTGACTACTTTAATAATCAAGTTGGTCCTCAAATTTTACGTGACGC-------------------------------------------------------------------------------------------------------------------
Shionodiscus_oestrupii_var_venrickae_CC03_15 ------------------CAGTAGTCATACGCTCGTCTCAAA-GATTAAGCCATGCATGT-CTAAGTATAACTCTTT-TACTTTGAAAACTGCGAACGGCTCATTATATCAGTTATAGTTTATTTGATAGTCCCTTACTACTTGGATACCCGTAGTAATTCTAGAGCTAATACATGCATCAATACCCAACT--CTCGTGGAAGGGTAGTATTTATTAGGTATAGACCAA--CCCTCTTCGGAGGTGCTTTGGTGATTCATAATAACTTTTCGAATCGCA-TGGCTCCATGCCGGCGATGGATCATTCAAGTTTCTGCCCTATCAGCTTTGGATGGTAGTGTATTGGACTACCATGGCTTTAACGGGTAACGAATTGTTAGGGCAAGATTTCGGAGAGGGAGCCTGAGAGACGGCTACCACATCCAAGGAAGGCAGCAGGCGCGTAAATTACCCAATCCTGACACAGGGAGGTAGTGACAATAAATAACAATGCCGGGCCTTTACAGGTCTGGCAATTGGAATGAGAACAATTTAAATCCCTTATCGAGTATCAATTGGAGGGCAAGTCTGGTGCCAGCAGCCGCGGTAATTCCAGCTCCAATAGCGTATATTAAAGTTGTTGCAGTTAAAAAGCTCGTAGTTGGATTTCTGGCAGGAGCGACCGGTCACACACTCTGT--GTGT-GAACTTGTGTTGTCTCTGGCCATCCTTGGG--GA-GATCCTGTTTGGCATTAAGTTGTCGGG-CAG-GGGATACCCATCGTTTACTGTGAAAAAATTAGAGTGTTTAAAGCAGGCTTATGCCGTTGAATATATTAGCATGGAATAATAAGATAGGACTTCGGAACTATTTTGTTGGTTTGCGTTACGAAGTAATGATTAATAGGGACAGTTGGGGGTATTCGTATTTCGTTGTCAGAGGTGAAATTCTTGGATTTCCGAAAGACGAACTACTGCGAAAGCATTTACCAAGGATGTTTTCATTAATCAAGAACGAAAGTTAGGGGATCGAAGATGATTAGATACCATCGTAGTCTTAACCATAAACTATGCCGACTCAGGATCCGCCCT-TGTT-TTTTGACGGGGTGGGCACTGTATGAGAAATCA-AAGTCTTTGGGTTCCGGGGGGAGTATGGTCGCAAGGCTGAAACTTAAAGAAATTGACGGAAGGGCACCACCAGGAGTGGAACCTGCGGCTTAATTTGACTCAACACGGGAAAACTTACCAGGTCCAGACATAGTGAGGATTGACAGATTGAGAGTTCTTTCTTGATTCTATGGGTGGTGGTGCATGGCCGTTCTTAGTTGGTGGAGTGATTTGTCTGGTTAATTCCGTTAACGAACGAGACCGCCGCCTGCTAAATAG-TTCTACTAATGGTTTTTCATTG-GT-A-A-GAGCTTCTTAGAGGGACG--TT-CATT-CTACAAGATGAAGGAAGATGGCGGCAATAACAGGTCTGTGATGCCCTTAGATGTCCTGGGCCGCACGCGCGTT--ACACTGATGCACTCAACGAGCATATAACC-TTGGCCGAGAGGCCTGGGTAATCTTGTTAACATGCATCGTGATAGGGATAGATTATTGCAATTATTAATCTTGAACGAGGAATTCCTAGTAATCGCGGTTCATCAAACCGCAATGATTACGTCCCTGCCCTTTGTACACACCGCCCGTCGCACCTACCGATTGAATGGTCCGGTGAGGACTCGGGATTGTGGTTTGGCTTCTTC-ATTGGGGCCATACCGTGAGAACTTGTCCGAACCTTATCATTTAGAGGAAGGTGAAGTCGT--------------------------------------------------------------------------ATTCCCCTAGTAACGGCGAGTGAAGCGGGAAGAGCTCACCATGTGAATCTGTGTAACC---------------------CGCAAG------GGTGCACCGAATTGTGGTCTGGAGAA---GTATTGTCGGCCGTGTTCTTGGGCCAAGTCTCTTGGAAAAGGGCAGCTGAGAGGGTGAAACTCCCGTTCTTGCCTGAGAACATTGTGCCT-T-GGCACATG-CTTTCTACGAGTCGAGTTGCTTGGGATTGCAGCTCAAATTTGGTGGTAAATTCCATCTAAAGCTAAATATTGGTGGGATACCGATAGTGCACAAGTACCGTGAGGGAAAGATGCAAAGAACTTTGAAAAGAGAGTTAAAGAGTACCTGAAATTGTTGAAAGGGAAGCGAAGGAAACCAGTGCCGAAGCT-TGT-TCA-TACTTCTCTTGCTACTTGTGGCAA----GGGCGCT-GTGGAC--T-TGCGT-GGG-T-C--AGCATCGGCTCTG-CG-CCTGGGACATAT--CTTTGGTGAGTAGACGA--C---CTCCT--C--GGAG-GTGAGTGCTCATCATTGCTGTTC-TGGGTTGGGCTGAGGTC-AGTCAC--TCTGTGC-TCGTGATGCTGAC-----------------------------------------------------------------------------------------------------------------------------TGGAGTGGAAACGCTCGTTTAATTAATGTCTCTGGTAAATTATTAGGTGCTCATGTTGCACATGCAGGTCTTATGGTATTTTGGGCTGGAGCTATGATATTATTTGAAGTATCTCATTTTGTTCCAGAAAAACCTTTATATGAACAAGGTTTTATTTGTATGCAACACTTGGCAACATTAGGTTATGGTATTGGACCAGGTGGTGAAATAATATCTACTGTTCCATATTTTGCGGTTGGAGTTATTCATTTAATTTCTTCAGCTGTACTAGGTTTTGGGGGAATCTATCATTCATTATTAGGTCCAGATACGTTAGAAGAATCTTTCCCATTCTTTGGTTACGATTGGCGTGATAAAAATAAAATGACTACTATTTTAGGTATCCATTTATGTTTATTAGGCTTAGGATCATTGTTATTAGTCGCAAAAGCTATATACTTAGGTGGTATCTATGATACATGGGCACCAGGTGGTGGAGATGTTCGTTATATTACAACGCCAACATTAAATCCAATCGTAATTTTTGGTTATGTTTTTCGTTCACCATTTGGTGGTGATGGTTGGGTAGTTTCTGTAAATAATATGGAAGATCTTGTGGGAGGTCACATTTGGGTTGGTATTTTATGTATTGTTGGAGGTATATGGCATATCTTTACGAAACCATTCTCTTGGGCTCGAAGAGCATTTGTATGGTCAGGTGAAGCATATCTATCATATAGTTTAGCTGCCATTTCATTAATGGGCTTTACTGCTGCATTATATGCATGGTACAATAACACTGCTTATCCTAGTGAATTATATGGTCCAACAGGTCCAGAAGCATCACAATCACAAGCATTTACATTTCTAGTTCGAGATCAACGTTTAGGTG--CAAATGTATCATCTGCACAAGGTCCAACTGGTTTAGGGAAATACTTAATGCGCTCTCCTAGTGGAGAAATTATTTTCGGTGGTGAAACTATGCGTTTTTGGGATTTACGTGCACCATGGGTAGAACCACTACGTGGCCCGAACGGTTTAGATATTAATAAAATTAAAAATGATATCCAACCTTGGCAAGAACGTCGTGCTGCAGAATATATGACTCATGCTCCATTAGGCTCGCTAAACTCTGTAGGTGGTGTAGCAACTGAAATTAATTCAGTGAATTATGTATCCCCACGTTCATGGTTATGTTGTTCTCACTTCTTTTTA---------------------------------------------------------------------------------------------------------------------------ATGTCTCAATCTGTAACAGAACGGACTCGAATTAAAAGTGACCGTTACGAATCTGGTGTAATTCCATATGCTAAAATGGGTTATTGGGATGCTTCATACACAGTTAAAGATACTGATGTTTTAGCATTATTTCGTATCACACCACAACCAGGTGTAGATCCAGTTGAAGCTGCTGCTGCTGTAGCAGGTGAATCTTCAACTGCGACTTGGACTGTTGTATGGACAGATTTATTAACAGCTTGTGAACGCTACCGTGCTAAAGCTTACCGTGTTGATCCAGTACCTAATGCGACTGATCAATATTTTGCATTTATCGCATATGAATGTGATTTATTCGAAGAAGCTTCATTATCTAATTTAACTGCTTCTATTATTGGTAATGTTTTTGGATTTAAAGCAATTTCTGCCTTACGTTTAGAAGATATGCGTATTCCTCACTCATATTTAAAAACATTTCAAGGTCCTGCCACAGGTATTATTGTAGAACGTGAACGTTTGAATAAATATGGTATACCATTATTAGGTGCAACTGTAAAACCTAAATTAGGTCTTTCTGGTAAGAATTATGGTCGTGTAGTTTATGAAGGTTTAAAGGGTGGTTTAGACTTTTTAAAAGATGATGAAAATATTAATTCTCAACCATTTATGCGTTGGAGAGAACGTTTTTTAAATTGTCTAGAAGGTATTAATCGTGCATCTGCTGCAACTGGTGAAGTAAAAGGTTCTTACTTAAATGTTACAGCTAATACAATGGAAGAAGTATATAAACGCGCTGAATATGCTAAAGCAATTGGTTCTATAATCATCATGATTGATTTAGTTATGGGTTATACAGCAATTCAATCAATTGCATATTGGTGTCGCGAAAATGATATGCTTTTACATTTACATCGAGCTGGTAACTCTACTTATGCCCGTCAAAAAAATCATGGCATCAATTTCCGTGTTATATGTAAATGGATGCGTATGTCAGGTGTCGATCATATTCATGCTGGTACAGTTGTTGGTAAATTGGAAGGTGATCCTTTAATGATAAAAGGATTTTACGATATTTTACGTTTAACTGAGTTAGAAGTTAACTTACCATTCGGTATTTTCTTTGAAATGGACTGGGCTAGTTTACGTCGCTGTATGCCAGTGGCTTCTGGTGGTATTCATTGTGGTCAAATGCATCAATTAATTCATTATTTAGGTGATGATGTTGTATTACAATTTGGTGGTGGTACTATTGGTCATCCTGATGGTATTCAAGCTGGTGCAACAGCAAATCGTGTTGCTTTAGAGGCAATGGTATTAGCTCGTAATGAAGGTTGTGATTACTTTAATAACCAAGTAGGACCACAAATCTTACGTGATGCAGCCAAAACTTGTGGTCCTTTACAAACAGCCTTAGACTTATGGAAAGATATTAGTTTTAATTACACTTCTACGGATACGGCTGATTTTGCTGAAACAGCTACTGCAAATAGATAA
Shionodiscus_ritscheri_LC01_12 ------------TCCTGCCAGTAGTCATACGCTCGTCTCAAA-GATTAAGCCATGCATGT-CTAAGTATAACTCTTT-TACTTTGAAAACTGCGAACGGCTCATTATATCAGTTATAGTTTATTTGATAGTCCCTTACTACTTGGATACCCGTAGTAATTCTAGAGCTAATACATGCATCAATACCCAACTG-TTCGCGGAAGGGTAGTATTTATTAGGTATAGACCAA--CCCTCCTCGGAGGTGCTTTGGTGATTCATAATAACTTTTCGAATCGCA-TGGCTCCATGCCGGCGATGGATCATTCAAGTTTCTGCCCTATCAGCTTTGGATGGTAGTGTATTGGACTACCATGGCTTTAACGGGTAACGAATTGTTAGGGCAAGATTTCGGAGAGGGAGCCTGAGAGACGGCTACCACATCCAAGGAAGGCAGCAGGCGCGTAAATTACCCAATCCTGACACAGGGAGGTAGTGACAATAAATAACAATGCCGGGCCTTTACAGGTCTGGCAATTGGAATGAGAACAATTTAAATCCCTTATCGAGTATCAATTGGAGGGCAAGTCTGGTGCCAGCAGCCGCGGTAATTCCAGCTCCAATAGCGTATATTAAAGTTGTTGCAGTTAAAAAGCTCGTAGTTGGATTTCTGGCAGGAGCGACCGGTCACACACTCTGT--GTGT-GAACTTGTGTTGTCTCTGGCCATCCTTGGG--GA-GATCGTGTTTGGCATTAAGTTGTCGGG-CAT-GGGATACCCATCGTTTACTGTGAAAAAATTAGAGTGTTTAAAGCAGGCTTATGCCGTTGAATATATTAGCATGGAATAATAAGATAGGACTTCGGAACTATTTTGTTGGTTTGCGTTACGAAGTAATGATTAATAGGGACAGTTGGGGGTATTCGTATTTCGTTGTCAGAGGTGAAATTCTTGGATTTCCGAAAGACGAACTACTGCGAAAGCATTTACCAAGGATGTTTTCATTAATCAAGAACGAAAGTTAGGGGATCGAAGATGATTAGATACCATCGTAGTCTTAACCATAAACTATGCCGACTCAGGATTGGYGGT-TGTT-TTTTGACTCCGTCAGCACTGTATGAGAAATCA-AAGTCTTTGGGTTCCGGGGGGAGTATGGTCGCAAGGCTGAAACTTAAAGAAATTGACGGAAGGGCACCACCAGGAGTGGAACCTGCGGCTTAATTTGACTCAACACGGGAAAACTTACCAGGTCCAGACATAGTGAGGATTGACAGATTGAGAGTTCTTTCTTGATTCTATGGGTGGTGGTGCATGGCCGTTCTTAGTTGGTGGAGTGATTTGTCTGGTTAATTCCGTTAACGAACGAGACCGCCGCCTGCTAAATAG-TTCTACTAATGGTTTTTCATTG-GT-A-A-GAGCTTCTTAGAGGGACG--TT-CATT-CTACAAGATGAAGGAAGATGGCGGCAATAACAGGTCTGTGATGCCCTTAGATGTCCTGGGCCGCACGCGCGTT--ACACTGATGCACTCAACGAGCATATAACC-TTGGCCGAGAGGCCTGGGTAATCTTGTTAACATGCATCGTGATAGGGATAGATTATTGCAATTATTAATCTTGAACGAGGAATTCCTAGTAATCGCGGTTCATCAAACCGCAATGATTACGTCCCTGCCCTTTGTACACACCGCCCGTCGCACCTACCGATTGAATGGTCCGGTGAGGACTCGGGATTGTGGTTTGGCTCCTTC-ATTGGGGCCAGACCGCGAGAACTTGTCCAAACCTTATCATTTAGAGGAAGGTGAAGTC----------------------------------------------------------------------------ATTCCCCTAGTAACGGCGAGTGAAGCGGGAAGAGCTCACCATGTGAATCTGTGTAACC---------------------CGCAAG------GGTGCACCGAATTGTGGTCTGGAGAA---GTATTGTCGGCCGTGTTCTCGGGCCAAGTCTCTTGGAAAAGGGCAGCTGAGAGGGTGAAACTCCCGTTCTTGCCTGAGAACATTGCGCTT-T-GGCATATG-CTTTCTACGAGTCGAGTTGCTTGGGATTGCAGCTCAAATTTGGTGGTAAATTCCATCTAAAGCTAAATATTGGTGGGATACCGATAGTGCACAAGTACCGTGAGGGAAAGATGCAAAGAACTTTGAAAAGAGAGTTAAAGAGTACCTGAAATTGTTGAAAGGGAAGCGAAGGAAACCAGTGCCGAAGCT-TAT-TCA-TACTTCTCTTGCTACTTGTGGTAA----GGGCGCT-GTGGAT--T-TGCAT-GGG-T-C--AGCATCGGCTCTT-TG-CCTGGGATATAT--CTTTAGTGGGTAGACGA--C---CTCTT--C--GGAG-GTGAGTGCCCATCATTGCTATTC-TGGGTTGGGCTGAGGTC-AGTCAC--TCTGTGC-TCGTGATGCTGGC----------------------------------------------------------------------------------------------------------------------------------------------TTTGATTAATGTCTCTGGTAAATTGTTAGGTGCTCACGTAGCACATGCTGGTTTGATGGTATTTTGGGCTGGTGCGATGATATTATTTGAAGTATCTCATTTCGTTCCAGAAAAGCCGTTGTATGAGCAAGGTTTTATTTGTATGCAACATCTAGCAACATTAGGCTATGGTATTGGTCCAGGTGGTGAAATTACATCAACTGTTCCATATTTTGCTGTTGGTGTTATTCATTTAATTTCTTCTGCGGTACTAGGTTTTGGTGGAATTTACCACTCTTTATTAGGTCCAGATACTTTAGAAGAATCTTTCCCATTCTTTGGTTATGATTGGCGTGATAAAAATAAAATGACTACTATTTTAGGTATTCATTTATGTTTATTAGGTTTAGGATCATTATTATTAGTTGCAAAAGCTATGTATTTAGGTGGTGTTTACGATACATGGGCACCGGGTGGTGGCGATGTTCGTTATATTACAACTCCTACATTAAATCCAATCGTAATTTTTGGTTACGTTTTCCGTTCACCATTTGGTGGTGACGGCTGGGTGGTTTCTGTAAATAATATGGAAGATCTTGTTGGTGGTCATATTTGGGTTGGTATTTTATGTATTGTTGGTGGTGTATGGCATATCTTTACAAAACCATTCTCTTGGGCTCGTCGAGCATTTGTATGGTCTGGTGAAGCATATTTATCATATAGTTTAGCTGCCATTTCATTAATGGGTTTTACTGCATCATTATACTCATGGTATAACAATACTGCTTATCCTAGTGAGCTATATGGTCCAACAGGTCCAGAAGCATCACAATCTCAAGCGTTTACATTCTTAGTTCGAGATCAACGTTTAGGTG--CAAATGTATCATCTGCACAAGGTCCAACTGGTTTAGGTAAATACTTAATGCGTTCACCTAGTGGAGAAATTATCTTCGGTGGTGAAACTATGCGTTTCTGGGATTTACGTGCACCGTGGGTAGAACCTTTACGTGGTCCAAATGGTTTAGATATCAACAAAATTAAAAATGATATTCAACCTTGGCAAGAACGTCGTGCTGCAGAATATATGACTCATGCACCATTAGGTTCATTAAACTCTGTAGGTGGTGTAGCAACAGAAATTAACTCAGTTAACTATGTATCACCGCGTTCATGGTTATGTTGTTCACACTTCTTCTTA---------------------------------------------------------------------------------------------------------------------------ATGTCTCAATCTGTATCAGAACGGACTCGAATTAAAAGTGACCGTTACGAATCTGGTGTAATTCCATATGCTAAAATGGGTTACTGGGATGCTTCATACACAGTAAAAGATACTGATGTTTTAGCATTATTCCGTATCACACCACAACCAGGTGTAGATCCTGTAGAAGCTGCTGCTGCTGTAGCAGGTGAATCTTCAACTGCGACTTGGACTGTTGTATGGACAGATTTATTAACAGCTTGTGAGCGCTACCGTGCTAAAGCTTACCGTGTAGATCCAGTACCTAATGCAACAGATCAATACTTTGCATTTATCGCATATGAATGTGATTTATTTGAAGAAGCTTCTTTATCTAACTTAACAGCATCTATTATTGGTAACGTTTTCGGATTTAAAGCGATTTCTGCTTTACGTTTAGAAGATATGCGTATTCCTCACTCATATTTAAAAACATTCCAAGGTCCTGCTACAGGTATCATTGTAGAACGTGAGCGTTTAAACAAATACGGTACACCATTATTAGGTGCAACTGTAAAACCTAAATTAGGTCTTTCTGGTAAGAACTACGGTCGTGTAGTTTATGAAGGTTTAAAAGGTGGTTTAGACTTCTTAAAAGATGATGAAAACATTAACTCTCAACCATTCATGCGTTGGAGAGAACGTTTCTTAAACTGTTTAGAAGGTATTAACCGTGCATCTGCTGCAACTGGTGAAGTTAAAGGTTCTTACTTGAACGTTACAGCTAACACGATGGAAGAAGTATACAAACGTGCTGAGTATGCTAAAGCTATCGGTTCTATCGTTATTATGATTGATTTAGTTATGGGTTACACTGCAATTCAATCAATTGCATACTGGTGTCGTGAAAATGATATGCTTTTACATTTACATCGTGCTGGTAACTCTACTTACGCTCGTCAAAAGAATCATGGTATTAATTTCCGTGTTATCTGTAAATGGATGCGTATGTCTGGTGTAGATCATATCCATGCTGGTACAGTTGTTGGTAAATTAGAAGGTGATCCTTTAATGATTAAAGGTTTCTACGACATTTTACGTTTAACTGAATTAGAAGTTAATTTACCATTTGGTATTTTCTTCGAAATGGATTGGGCTAGTTTACGTCGTTGTATGCCAGTAGCTTCTGGTGGTATTCACTGTGGTCAAATGCACCAATTAATTCATTACTTAGGTGATGATGTTGTATTACAATTTGGTGGTGGTACTATTGGTCACCCTGATGGTATCCAAGCTGGTGCTACAGCGAACCGTGTTGCTTTAGAATCTATGGTATTAGCTCGTAACGAAGGTGCTGACTACTTTAATAATCAAGTAGGTCCTCAAATCTTACGTGACGCAGCTAAAACATGTGGTCCTTTACAAACAGCTTTAGATCTATGGAAAGATATTAGTTTTAACTATACTTCTACAGATACAGCTGATTTCGCTGAAACAGCTACTGCAAACAGATAA
Skeletonema_grethae_AY684941 ---------------TGCCAGTAGTCATACGCTCGTCTCAAA-GATTAAGCCATGCATGT-GTAAGTATAAGATACT-T--TATCGAAACTGCGGACGGCTCATCATATCAGTTATAGTTTATTTGATAATCCCTCACTACTTGGATAACCGTAGTAATTCTAGAGCTAATATATGCATCAAAGCGGAACT--CTCG-GGAACCGCCGTGTTTATTAGTGTTAAACCTT--CACTCTTCGGAGTTGATTTGGTGAGTCATAATAACCTTTCGAATTGCA-TGCACATGTTGCGGCAATGGATCATTCAAGTTTCTGCCCTATCAGCTTGGGATGGTAGTGTATTGGACTACCATGGCTTTAACGGGTAACGAATTGTTAGGGCAAGATTTCGGAGAGGGAGCCTGAGAGACGGCTACCACATCCAAGGAAGGCAGCAGGCGCGTAAATTACCCAATCCTGACACAGGGAGGTAGTGACAATAAATAACAATGCCGGGCCTTTACAGGTCTGGCAATTGGAATGAGAACAATTTAAATCCCTTATCGAGTATCAATTGGAGGGCAAGTCTGGTGCCAGCAGCCGCGGTAATTCCAGCTCCAATAGCGTATATTAAAGTTGTTGCTGTTAAAAAGCTCGTAGTTGGATTTCTGGCAGGAGTGACCGGCCACACACACTGT--GTGT-GAG-TTGTGTCAT-TCTGGCCATCCTTGGT--GA-GATCCTGTTTGGCATTAAGTTGTCGGG-CAG-GGGATAACCATCGTTTACTGTGACAAAATTAGAGTGTTTAAAGCAGGCTTATGCCGTTGAATATATTAGCATGGAATAATAAGATAGGACTTTGAGTCTATTTTGTTGGTTTGCGAGTCAAAGTAATGATTAATAGGGACAGTTGGGGGTATTCGTATTTCATTGTCAGAGGTGAAATTCTTGGATTTCTGAAAGACGAACTACTGCGAAAGCATTTACCAAGGATGTTTTCATTAATCAAGAACGAAAGTTAGGGGATCGAAGATGATTAGATACCATCGTAGTCTTAACCATAAACTATGCCGACTCAGGATTGGCGGT-TGTT-TTTTGACTCCGTCAGCACTGTATGAGAAATCA-AAGTCTTGGGGTTCCGGGGGGAGTATGGTCGCAAGGCTGAAACTTAAAGAAATTGACGGAAGGGCACCACCAGGAGTGGAACCTGCGGCTTAATTTGACTCAACACGGGAAAACTTACCAGGTCCAGACATAGTGAGGATTGACAGATTGAGAGTTCTTTCTTGATTCTATGGGTGGTGGTGCATGGCCGTTCTTAGTTGGTGGAGTGATTTGTCTGGTTAATTCCGTTAACGAACGAGACCGCCGCCTGCTAAATAG-ACCCGCGAATAGCTTTTTATTG-GC-G-A-GGTCTTCTTAGAGGGACG--TT-CATT-CTACAAGATGAAGGAAGATGGCGGCAATAACAGGTCTGTGATGCCCTTAGATGTCCTGGGCCGCATGCGCGTT--ACACTGATGCACTCAACGAGCATATAACC-TTGGCCGAGAGGCCTGGGTAATCTTGTTAACTTGCATCGTGATAGGGATAGATTGTTGCAATTATTAATCTTGAACGAGGAATTCCTAGTAATCGCAGTTCATCAAACTGCAATGATTACGTCCCTGCCCTTTGTACACACCGCCCGTCGCACCTACCGATTGAATGGTCCGGTGAGGAGTCGAGATTGTGGATTAGCTCCTTT-ATTGGGGCTTTTCCGCGAGAACCTCTCCAAACCTTATCATTTAGAGGAAGGTGAAGTCGTAACAAGG-------------------------------------------------------------------ATTCCCCTAGTAACGGCGAGTGAAGCGGGATGAGCTCACCATGTGAATCTGCGCAACC---------------------AGCAAT------GGTGCGCCGAATTGTGGTCTGAAGAA---GTATTGTCGGCCGCGAATCCGGGCCAAGTCTCTTGGAAAAGGGCAGCTGAGAGGGTGAAACTCCCGTTCTTGCCTGGATTTGTTGCGCTT-T-GGCACATG-CTTTCTACGAGTCGAGTTGCTTGGGATTGCAGCTCAAATTTGGTGGTAAATTCCATCTAAAGCTAAATATTGGTGTGACACCGATAGTGTACAAGTACCGTGAGGGAAAGATGCAAAGAACTTTGAAAAGAGAGTTAAAGAGTACCTGAAATTGTTAAAAGGGAAGCGAAGGAATCCAGTGT-AAAGCG-AAG-CCA-TTCTTCTCAAGCCACTTGTGGTTT----GGGCGCT-GTGG-T--T-AGCTG-TAC-T-A--ATTCTGGGCT-TG--A-CCTGGGGCAAAC--GTTCTTTGAGTAGACGA--C----TCTT--C--GGA--GTGAGTGCTCATTTTTCATATCC-TGGGTCGGGCTGAGGTC-AGTCAC--TCTGTGC-TCGTGATGAATTA-----------------------------------------------------------------------------------------------------------------------------------------------------------------------------GCTCACGTAGCACATGCTGGTTTAATGGTATTTTGGGCTGGTGCAATGATCTTATTTGAAGTATCGCATTTTGTTCCAGAAAAACCTTTATATGAGCAAGGTTTTATTTGTATGCAACATTTAGCAACATTAGGTTACGGTATTGGGCCTGGTGGTGAAATTTTATCAACTGTTCCATATTTTGCAGTTGGTGTTATTCATTTAATTTCTTCTGCTGTATTAGGCTTTGGTGGTATTTACCACTCATTATTAGGTCCAGATACTTTAGAAGAATCTTTCCCATTCTTTGGTTATGACTGGCGTGATAAAAATAAGATGACTACTATTTTAGGTATTCACTTATGTTTATTAGGATTAGGTTCATTATTATTAGTTGCCAAAGCTATGTACTTAGGTGGTATTTATGATACATGGGCACCAGGTGGTGGTGATGTTCGTTATATTACAACACCAACGTTAAACCCAATTGTAATCTTTGGTTATGTTTTCCGTTCACCATTTGGTGGTGACGGTTGGGTAGTTTCTGTAAACAATATGGAAGATCTTGTTGGTGGTCACATCTGGGTTGGTGTTTTATGTCTTGTTGGTGGCTTATGGCACATCTTTACAAAACCATTCTCTTGGGCTCGTCGTGCATTTGTATGGTCGGGTGAAGCATACTTATCATACAGTTTAGCTGCAATCTCATTAATGGGATTCACTGCAGCTTTATACGCATGGTACAATAACACAGCTTATCCTAGTGAATTATATGGTCCAACAGGTCCAGAAGCATCACAATCTCAAGCATTTACATTCTTAGTACGTGATCAACGTTTAGGTG--CAAATGTATCATCTGCACAAGGTCCTACAGGTTTAGGTAAATACTTAATGCGTTCACCTAGTGGAGAAATTATCTTCGGTGGTGAAACTATGCGTTTCTGGGATTTACGTGCACCATGGGTAGAACCATTACGTGGTCCAAATGGTTTAGATATTAATAAAATTAAAAATGATATCCAACCTTGGCAAGAACGTCGTGCTGCAGAATACATGACTCACGCACCTTTAGGTTCATTAAACTCAGTAGGTGGGGTAGCAACTGAAATTAATTCAGTAAATTATGTATCACCACGTTCATGGTTATGTTGTTCTCACTTCTTCTTAGCATTC---------------------------------------------------------------------------------------------------------------------ATGTCTCAATCTGTATCAGAACGGACTCGAATTAAAAGTGACCGTTACGAATCTGGTGTAATTCCATACGCGAAAATGGGTTACTGGGATGCTGCATACTCAGTAAAAGATACTGATGTTTTAGCATTATTCCGTATCACACCACAACCAGGTGTAGATCCAGTAGAAGCTGCTGCTGCTGTAGCAGGTGAATCTTCAACTGCAACTTGGACTGTTGTATGGACAGATTTATTAACAGCTTGTGAGCGCTACCGTGCTAAAGCTTACCGTGTAGATCCAGTGCCTAATGCATCAGATCAATTCTTTGCATTCATCGCATACGAATGTGATTTATTTGAAGAAGCTTCTTTAGCTAACTTAACAGCATCTATTATTGGTAACGTTTTCGGATTTAAAGCAGTTGCTGCTTTACGTTTAGAAGATATGCGTATTCCTCACTCATACTTAAAAACATTCCAAGGTCCTGCTACAGGTATCATTGTAGAACGTGAACGTATGAACAAATACGGTACTCCATTATTAGGTGCAACTGTAAAACCTAAATTAGGTCTTTCTGGTAAAAACTATGGTCGTGTAGTTTATGAAGGTTTAAAAGGTGGTTTAGACTTCTTAAAAGATGATGAAAATATTAACTCTCAACCATTCATGCGTTGGAGAGAACGTTTCTTAAACTGTATGGAAGGTATCAACCGTGCATCAGCTGCAACTGGTGAAGTTAAAGGTTCTTACTTAAACATTACAGCTGCAACAATGGAAGAAGTATACAAACGTGCTGAGTATGCTAAAGCTGTTGGTTCTATCGTTGTTATGATCGATTTAGTAATGGGTTACACTGCAATTCAATCAATTGCATACTGGGCTCGTGAAAACGACATGTTATTACACTTACACCGTGCTGGTAACTCTACATACGCTCGTCAAAAGAATCACGGTATTAACTTCCGTGTTATCTGTAAATGGATGCGTATGTCTGGTGTAGATCACATCCACGCTGGTACAGTTGTTGGTAAGTTAGAAGGTGATCCTTTAATGATTAAAGGTTTCTACGATATCTTACGTTTAACTGAATTAGAAGTTAACTTACCTTTCGGTATCTTCTTCGAAATGGATTGGGCTAGTTTACGTCGTTGTATGCCAGTAGCTTCTGGTGGTATCCACTGTGGTCAAATGCACCAATTAATTCACTATTTAGGTGATGATGTTGTATTACAATTTGGTGGTGGTACAATTGGTCACCCTGATGGTATCCAAGCTGGTGCTACTGCAAACCGTGTTGCTTTAGAATCAATGGTATTAGCTCGTAACGAAGGTATTGACTACTTCAACCAACAAGTAGGTCCTCAAATCTTACGTGATGCGGCTAAAACATGTGGTCCTTTACAAACAGCTTTAGATTTATGGAAAGATATTTCTTTCGACTATACTTCTACAGATACAGCTGATTTTGCTGAAACTGCAACTTCAAGCAGATAA
Skeletonema_japonicum_AY684968 --ACCTGGTTGATCCTGCCAGTAGTCATACGCTCGTCTCAAA-GAATAAGCCATGCATGT-GTAAGTATAAGATACT-T--TATCGAAACTGCGGACGGCTCATTATATCAGTTATAGTTTATTTGATAATCCCTCACTACTTGGATAACCGTAGTAATTCTAGAGCTAATATATGCATCAAAGCGGAACT--CTCG-GGAACCGCCGTGTTTATTAGTATTAAACCTT--CACTCTTCGGAGTTGATTTGGTGAGTCATAATAACCTTTCGAATTGCA-TGCACATGTTGCGGCAATGGATCATTCAAGTTTCTGCCCTATCAGCTTGGGATGGTAGTGTATTGGACTACCATGGCTTTAACGGGTAACGAATTGTTAGGGCAAGATTTCGGAGAGGGAGCCTGAGAGACGGCTACCACATCCAAGGAAGGCAGCAGGCGCGTAAATTACCCAATCCTGACACAGGGAGGTAGTGACAATAAATAACAATGCCGGGCCTTTACAGGTCTGGCAATTGGAATGAGAACAATTTAAATCCCTTATCGAGTATCAATTGGAGGGCAAGTCTGGTGCCAGCAGCCGCGGTAATTCCAGCTCCAATAGCGTATATTAAAGTTGTTGCAGTTAAAAAGCTCGTAGTTGGATTTCTGGCAGGAGTGACCGGCCACACACACTGT--GCGT-GAG-TTGTGTCAT-TCTGGCCATCCTTGGT--GA-GATCCTGTTTGGCATTAAGTTGTCGGG-CAG-GGGATAACCATCGTTTACTGTGAAAAAATTAGAGTGTTTAAAGCAGGCTTATGCCGTTGAATATATTAGCATGGAATAATAAGATAGGACTTTGAGTCTATTTTGTTGGTTTGCGAGTCAAAGTAATGATTAATAGGGACAGTTGGGGGTATTCGTATTTCATTGTCAGAGGTGAAATTCTTGGATTTCTGAAAGACGAACTACTGCGAAAGCATTTACCAAGGATGTTTTCATTAATCAAGAACGAAAGTTAGGGGATCGAAGATGATTAGATACCATCGTAGTCTTAACCATAAACTATGCCGACTCAGGATTGGCGGT-TGTT-TTTTGACTCCGTCAGCACTGTATGAGAAATCA-AAGTCTTTGGGTTCCGGGGGGAGTATGGTCGCAAGGCTGAAACTTAAAGAAATTGACGGAAGGGCACCACCAGGAGTGGAACCTGCGGCTCAATTTGACTCAACACGGGAAAACTTACCAGGTCCAGACATAGTGAGGATTGACAGATTGAGAGTTCTTTCTTGATTCTATGGGTGGTGGTGCATGGCCGTTCTTAGTTGGTGGAGTGATTTGTCTGGTTAATTCCGTTAACGAACGAGACCGCCGCCTGCTAAATAG-ACCCGCGAATAGCTTTTTATTG-GC-G-A-GGTCTTCTTAGAGGGACG--TT-CATT-CTACAAGATGAAGGAAGATGGCGGCAATAACAGGTCTGTGATGCCCTTAGATGTCCTGGGCCGCACGCGCGTT--ACACTGATGCACTCAACGAGCATATAACC-TTGGCCGAGAGGCCTGGGTAATCTTGTTAACTTGCATCGTGGTAGGGATAGATTATTGCAATTATTAATCTTGAACGAGGAATTCCTAGTAATCGCAGTTCATCAAACTGCAATGATTACGTCCCTGCCCTTTGTACACACCGCCCGTCGCACCTACCGATTGAATGGTCCGGTGAGGAGTCGAGATTGTGGATTAGCTCCTTT-ATTGGGGCTTATCCGCGAGAACCTCTCCAAACCTTATCATTTAGAGGAAGGTGAAGTCGTAACAAGGA------------------------------------------------------------------ATTCCCCTAGTAACGGCGAGTGAAGCGGGATGAGCTCACCATGTGAATCTGCGCAACC---------------------AGCAAT------GGTGCGCCGAATTGTGGTCTGAAGAA---GTATTGTCGGCCGCGAATCCGGGCCAAGTCTCTTGGAAAAGGGCAGCTGAGAGGGTGAAACTCCCGTTCTTGCCTGGATTTGTTGCGCTT-T-GGCACATG-CTTTCTACGAGTCGAGTTGCTTGGGATTGCAGCTCAAATTTGGTGGTAAATTCCATCTAAAGCTAAATATTGGTGTGACACCGATAGTGTACAAGTACCGTGAGGGAAAGATGCAAAGAACTTTGAAAAGAGAGTTAAAGAGTACCTGAAATTGTTAAAAGGGAAGCGAAGGAATCCAGTGT-AAAGCG-ACG-CCA-TTCTTCTCAAGCCACTTGTGGTTT----GGGCGCT-GTGG-T--T-AGCTG-TAC-T-A--ATTCTGGGCT-TG--A-TCTGGGGCAAAC--GTTCTGTGAGTAGACGA--C----TCTT--C--GGA--GTGAGTGCTCACTTTTCATATCC-TGGGTCGGGCTGAGGTC-AGTCAC--TCTGTGC-TCGTGATGAATTA-----------------------------------------------------------------------------------------------------------------------------------------------------------------------------GCTCACGTAGCACATGCTGGTTTAATGGTATTTTGGGCTGGTGCAATGATCTTATTTGAAGTATCGCACTTTGTTCCAGAAAAACCTTTATACGAGCAAGGTTTCATTTGTATGCAACATTTAGCAACATTAGGCTACGGTATTGGGCCTGGTGGTGAAATTTTATCAACTGTTCCATATTTTGCAGTTGGTGTTATTCATTTAATTTCTTCTGCCGTATTAGGCTTTGGTGGTATTTACCACTCATTATTAGGTCCAGATACTTTAGAAGAATCTTTCCCATTCTTTGGTTATGACTGGCGTGATAAAAATAAGATGACTACTATTTTAGGTATTCACTTATGTTTATTAGGATTAGGTTCATTATTATTAGTTGCCAAAGCTATGTACTTAGGTGGTGTTTATGATACATGGGCACCAGGTGGTGGTGATGTTCGTTATATTACAACACCAACATTAAACCCAATTGTAATTTTTGGTTACGTTTTCCGTTCACCATTTGGTGGTGACGGTTGGGTAGTTTCTGTAAACAATATGGAAGATCTTGTTGGTGGTCACATCTGGGTTGGTGTTTTATGTCTTGTTGGTGGTTTATGGCATATCTTTACAAAACCATTCTCTTGGGCTCGTCGTGCATTTGTATGGTCGGGTGAAGCATACTTATCATACAGTTTAGCTGCTATCTCATTAATGGGATTCACTGCATCTTTATACGCATGGTACAACAACACAGCTTATCCTAGTGAATTATATGGTCCAACAGGTCCAGAAGCATCACAATCTCAAGCATTTACATTCTTAGTACGTGATCAACGTTTAGGTG--CAAATGTATCATCTGCGCAAGGTCCTACAGGTTTAGGTAAATACTTAATGCGTTCACCTAGTGGAGAAATTATCTTCGGTGGTGAAACTATGCGTTTCTGGGATTTACGTGCACCATGGGTTGAACCATTACGTGGTCCAAACGGTTTAGATATTAATAAAATTAAAAATGATATCCAACCTTGGCAAGAACGTCGTGCTGCAGAATACATGACTCACGCACCTTTAGGTTCATTAAACTCGGTAGGTGGTGTAGCAACTGAAATTAATTCAGTAAATTATGTATCACCACGTTCATGGTTATGTTGTTCTCACTTCTTCTTAGGATTCTTCTTCTTAATTGGTCATTGGTGG---------------------------------------------------------------------------------------------ATGTCTCAATCTGTATCAGAACGGACTCGAATTAAAAGTGACCGTTACGAATCTGGTGTAATTCCATACGCGAAAATGGGTTACTGGGATGCTGCATACTCAGTAAAAGATACTGATGTTTTAGCATTATTCCGTATCACACCACAACCAGGTGTAGATCCAGTAGAAGCTGCTGCTGCTGTAGCAGGTGAATCTTCAACTGCAACTTGGACTGTTGTATGGACAGATTTATTAACAGCTTGTGAGCGCTACCGTGCTAAAGCTTACCGTGTAGATCCAGTGCCTAATGCATCAGATCAATTCTTTGCATTCATCGCATACGAATGTGATTTATTTGAAGAAGCTTCTTTAGCTAACTTAACAGCATCTATTATTGGTAACGTTTTCGGATTTAAAGCAGTTGCTGCTTTACGTTTAGAAGATATGCGTATTCCTCACTCATACTTAAAAACATTCCAAGGTCCTGCTACAGGTATCATTGTAGAACGTGAACGTATGAACAAATATGGTACTCCATTATTAGGTGCAACTGTAAAACCTAAATTAGGTCTTTCTGGTAAAAACTATGGTCGTGTAGTTTATGAAGGTTTAAAAGGTGGTTTAGACTTCTTAAAAGATGATGAAAATATTAACTCTCAACCATTCATGCGTTGGAGAGAACGTTTCTTAAACTGTATGGAAGGTATTAACCGTGCATCAGCTGCAACTGGTGAAGTTAAAGGTTCTTACTTAAACATTACAGCTGCAACAATGGAAGAAGTATACAAACGTGCTGAGTATGCTAAAGCTGTTGGTTCTATCGTTGTTATGATCGATTTAGTAATGGGTTACACTGCAATTCAATCAATTGCATACTGGGCTCGTGAAAATGATATGTTATTACACTTACACCGTGCTGGTAACTCTACATACGCTCGTCAAAAGAACCACGGTATTAACTTCCGTGTTATCTGTAAATGGATGCGTATGTCTGGTGTAGATCACATCCACGCTGGTACAGTTGTTGGTAAGTTAGAAGGTGATCCTTTAATGATTAAAGGTTTCTACGATATCTTACGTTTAACTGAATTAGAAGTTAACTTACCTTTCGGTATCTTCTTCGAAATGGATTGGGCTAGTTTACGTCGTTGTATGCCAGTAGCTTCTGGTGGTATCCACTGTGGTCAAATGCACCAATTAATTCACTATTTAGGTGATGATGTTGTATTACAATTCGGTGGTGGTACAATTGGTCACCCTGATGGTATCCAAGCTGGTGCTACTGCAAACCGTGTTGCTTTAGAATCAATGGTATTAGCTCGTAACGAAGGTGTTGACTACTTTAACCAACAAGTAGGTCCTCAAATCTTACGTGATGCGGCTAAAACATGTGGTCCTTTACAAACAGCTTTAGATTTATGGAAAGATATTTCTTTCGACTATACTTCTACAGATACAGCTGATTTTGCTGAAACTGCAACTTCAAGCAGATAA
Skeletonema_menzelii_DQ011161 --------------------------ATACGCTCGTCTCAAA-GATTAAGCCATGCATGT-GTAAGTATAAGATACT-T--TATCGAAACTSCGGACGGCTCATTATATCAGTTATAGTTTATTTGATAATCCCTCACTACTTGGATAACCGTAGTAATTCTAGAGCTAATACATGCATCAAAGCGGAACT--CTCG-GGAACCGCCGTGTTTATTAGTATTAAACCTT--CACTCTTCGGAGTTGATTTGGTGAGTCATAATAACCTTTCGAATTGTA-CGCTCTCGTAGCGACAATGGATCATTCAAGTTTCTGCCCTATCAGCTTGGGATGGTAGTGTATTGGACTACCATGGCTTTAACGGGTAACGAATTGTTAGGGCAAGATTTCGGAGAGGGAGCCTGAGAGACGGCTACCACATCCAAGGAAGGCAGCAGGCGCGTAAATTACCCAATCCTGACACAGGGAGGTAGTGACAATAAATAACAATGCCGGGCCTTTACAGGTCTGGCAATTGGAATGAGAACAATTTAAATCCCTTATCGAGTATCAATTGGAGGGCAAGTCTGGTGCCAGCAGCCGCGGTAATTCCAGCTCCAATAGCGTATATTAAAGTTGTTGCAGTTAAAAAGCTCGTAGTTGGATTTCTGGCAGGAATGAGTGGCCACACACAATGT--GTGT-GAGCTTA-CTCGT-TTC-GCCATCCTTGGT--GA-GATCCTATTTGGCATTAAGTTGTCGGG-TAG-GGGATAACCATCGTTTACTGTGAAAAAATTAGAGTGTTTAAAGCAGGCTTATGCCGTTGAATATATTAGCATGGAATAATAAGATAGGACTTTGGATCTATTTTGTTGGTTTGCGAGTCAAAGTAATGATTAATAGGGACAGTTGGGGGTATTCGTATTTCATTGTCAGAGGTGAAATTCTTGGATTTCTGAAAGACGAACTACTGCGAAAGCATTTACCAAGGATGTTTTCATTAATCAAGAACGAAAGTTAGGGGATCGAAGATGATTAGATACCATCGTAGTCTTAACCATAAACTATGCCGACTCAGGATTGGCGGT-TGTT-TTTTGACTCCGTCAGCACTGTATGAGAAATCA-AAGTCTTTGGGTTCCGGGGGGAGTATGGTCGCAAGGCTGAAACTTAAAGAAATTGACGGAAGGGCACCACCAGGAGTGGAACCTGCGGCTTAATTTGACTCAACACGGGAAAACTTACCAGGTCCAGACATAGTGAGGATTGACAGATTGAGAGTTCTTTCTTGATTCTATGGGTGGTGGTGCATGGCCGTTCTTAGTTGGTGGAGTGATTTGTCTGGTTAATTCCGTTAACGAACGAGACCCCCGCCTGCTAAATAG-TTCGAGGTGTTGATTTCAACAG-CT-T-A-GAGCTTCTTAGAGGGACA--TC-GGCT-CTACAAGGTCGAGGAAGATGGGGGCAATAACAGGTCTGTGATGCCCTTAGATGTCCTGGGCCGCACGCGCGTT--ACACTGATGCACTCAACGAGTATATAACC-TTGGCCGAGAGGCCTGGGTAATCTTGTTAACTTGCATCGTGATAGGGATAGATTATTGCAATTATTAATCTTGAACGAGGAATTCCTAGTAATCGCAGTTCATCAAACTGCAGTGATTACGTCCCTGCCCTTTGTACACACCGCCCGTCGCACCTACCGATTGAATGGTCCGGTGAAGACTCGAGATTGTGGTCTAGCTCCTTC-ATTGGGGCTTGACCGCGAGAACCTGTCTAAACCTTATCATTTAGAGGAAGGTGAA-------------------------------------------------------------------------------ATTCCCCTAGTAACGGCGAGTGAAGCGGGATGAGCTCACCATGTGAATCTGCGCAACC---------------------AGCAAT------GGTGCGCCGAATTGTGGTCTGAAGAA---GTATCGTCGACCGCGAACCCGGGCCAAGTCTCTTGGAAAAGGGCAGCTGAGAGGGTGAAACTCCCGTTCTTGCCTGGGTACGTTGTGTTA-T-AGCATGAT-CTTTCTATGAGTCGAGTTGCTTGGGATTGCAGCTCAAATTTGGTGGTAAATTCCATCTAAAGCTAAATATTGGTGGGACACCGATAGTGTACAAGTACCGTGAGGGAAAGATGCAAAGAACTTAGAAAAGAGAGTTAAAGAGTACCTGAAATTGTTAAAAGGGAAGCGAAGGAATCCAGTGT-AAAGCA-AAG-CCA-TTCTTCTCAAGCCACTTGTGGTTT----GGGCGCT-GTGG-T--T-AGCTG-TAC-T-A--ATTCTGGGCT-TG--A-CCTGGGACAAAC--GTTTAGTAAGTAGACGA--C----TCCT--C--GGA--GTGAGTGCTTGCTCTTCATGTTC-TGGGTCGGGCTGAGGTC-AGTCAC--TCTGTGC-TCGTGATGAATTA--------------------------------------------------------------------------------------------------------------------------------AGTGGAAACGCTCGTTTAATTAATGTCTCTGGTAAATTATTAGGTGCTCACGTAGCACATGCTGGTTTAATGGTATTTTGGGCTGGTGCAATGATCTTGTTTGAAGTATCGCACTTTGTTCCAGAAAAACCTTTATACGAGCAAGGTTTCATTTGTATGCAACATTTAGCAACATTAGGTTACGGTATTGGGCCTGGTGGTGAAATTTTATCAACTGTTCCATATTTTGCAGTTGGTGTTATTCATTTAATTTCTTCTGCGGTATTAGGCTTTGGTGGTATTTACCACTCATTATTAGGTCCAGATACTTTAGAAGAATCTTTCCCATTCTTTGGTTATGACTGGCGTGATAAAAATAAGATGACTACTATTTTAGGTATTCACTTATGTTTATTAGGTTTAGGATCATTATTATTAGTTGCAAAAGCTATGTACTTAGGTGGTATTTATGACACATGGGCACCAGGTGGTGGTGATGTTCGTTATATTACAACACCAACATTAAACCCAATTGTAATTTTTGGTTATGTTTTCCGTTCACCATTTGGTGGTGACGGCTGGGTAGTTTCTGTAAACAATATGGAAGATCTTGTTGGTGGTCATATCTGGGTTGGTGTTTTATGTCTTGTTGGTGGTTTATGGCATATCTTTACAAAACCATTCTCTTGGGCTCGTCGTGCTTTTGTATGGTCAGGTGAAGCATACTTATCATACAGTTTAGCTGCAATTTCATTAATGGGATTCACTGCGGCTTTATACGCCTGGTATAACAACACAGCTTACCCTAGTGAATTATATGGTCCAACAGGTCCAGAAGCATCACAATCTCAAGCATTTACATTCTTAGTACGTGATCAACGTTTAGGTG--CAAATGTATCATCTGCACAAGGTCCAACAGGTTTAGGTAAATACTTAATGCGTTCACCTAGTGGAGAAATTATCTTCGGTGGTGAAACTATGCGTTTCTGGGATTTACGTGCACCATGGGTAGAGCCATTACGTGGTCCAAATGGTTTAGATATTAATAAAATTAAAAATGATATCCAACCTTGGCAAGAACGTCGTGCTGCAGAATACATGACTCACGCACCTTTAGGTTCGTTAAACTCTGTAGGTGGTGTAGCAACTGAAATTAACTCAGTAAATTACGTATCACCACGTTCATGGTTATGTTGTTCTCATTTCTTCTTAGCATTCTTCTTCTTAATTGGTCATTGGTGG---------------------------------------------------------------------------------------------ATGTCTCAATCTGTATCAGAACGGACTCGAATTAAAAGTGACCGTTACGAATCTGGTGTAATTCCATACGCGAAAATGGGTTACTGGGATGCTTCATACGCAGTTAAAGATACTGACGTTTTAGCATTATTCCGTATCACACCACAACCAGGTGTAGATCCAGTAGAAGCTGCTGCTGCTGTAGCAGGTGAATCTTCAACTGCAACTTGGACTGTTGTATGGACAGATTTATTAACAGCTTGTGAGCGCTACCGTGCTAAAGCTTATCGTGTAGATCCAGTGCCTAACGCAGCTGATCAATTCTTTGCATTCATCGCATACGAATGTGATTTATTTGAAGAAGCTTCTTTAGCTAACTTAACAGCATCTATTATTGGTAACGTTTTTGGATTTAAAGCAGTTGCTGCTTTACGTTTAGAAGATATGCGTATTCCTCACTCATACTTAAAAACATTCCAAGGTCCTGCTACAGGTATCGTTGTAGAACGTGAACGTTTAAACAAATATGGTACTCCATTATTAGGTGCAACTGTAAAACCTAAATTAGGTCTTTCTGGTAAAAACTATGGTCGTGTAGTTTATGAAGGTTTAAAAGGTGGTTTAGACTTCTTAAAAGATGATGAAAACATTAACTCTCAACCATTCATGCGTTGGAGAGAACGTTTCTTAAACTGTATGGAAGGTATTAACCGTGCATCAGCTGCAACTGGTGAAGTTAAAGGTTCTTACTTAAACATTACAGCTGCAACAATGGAAGAAGTATACAAACGTGCTGAGTATGCTAAAGCTGTTGGTTCTATCGTTGTTATGATCGATTTAGTAATGGGTTACACTGCAATTCAATCAATTGCATTATGGGCTCGTGAAAATGATATGTTATTACACTTACACCGTGCTGGTAACTCTACATACGCTCGTCAAAAGAATCATGGTATTAACTTCCGTGTTATCTGTAAATGGATGCGTATGTCTGGTGTAGATCACATCCACGCTGGTACAGTTGTTGGTAAGTTAGAAGGTGATCCTTTAATGATTAAAGGTTTCTACGATATCTTACGTTTAACTGAATTAGAAGTTAACTTACCTTACGGTATCTTCTTTGAAATGGATTGGGCTAGTTTACGTCGTTGTATGCCAGTAGCTTCTGGTGGTATCCACTGTGGTCAAATGCACCAATTAATTCACTATTTAGGTGATGATGTTGTATTACAATTCGGTGGTGGTACAATTGGTCACCCTGATGGTATCCAAGCTGGTGCTACAGCAAACCGTGTTGCTTTAGAATCAATGGTATTAGCTCGTAACGAAGGTGTTGATTACTTCAACCCACAAGTAGGTCCTCAAATCTTACGTGATGCAGCTAAAACATGTGGTCCTTTACAAACAGCTTTAGATTTATGGAAAGATATTTCTTTCGACTATACTTCTACAGATACAGCTGATTTTGCTGAAACTGCAACTGCAAACCGATAA
Skeletonema_potamos_AJA010_19 ------------------------------------------------------------------TATAAGATACT-T--TATCGAAACTGCGGACGGCTCATTATATCAGTTATAGTTTATTTGATAATCCCTCACTACTTGGATAACCGTAGTAATTCTAGAGCTAATATATGCATCAAAGCGGAACT--CTCG-GGAACCGCCGTGTTTATTAGTATTAAACCTT--CACTCTTCGGAGTTGATTTGGTGAGTCATAATAACCTTTCGAATTGCA-TGTCCTCGTGACGGCAATGGATCATTCAAGTTTCTGCCCTATCAGCTTGGGATGGTAGTGTATTGGACTACCATGGCTTTAACGGGTAACGAATTGTTAGGGCAAGATTTCGGAGAGGGAGCCTGAGAGACGGCTACCACATCCAAGGAAGGCAGCAGGCGCGTAAATTACCCAATCCTGACACAGGGAGGTAGTGACAATAAATAACAATGCCGGGCCTTTACAGGTCTGGCAATTGGAATGAGAACAATTTAAATCCCTTATCGAGTATCAATTGGAGGGCAAGTCTGGTGCCAGCAGCCGCGGTAATTCCAGCTCCAATAGCGTATATTAAAGTTGTTGCAGTTAAAAAGCTCGTAGTTGGATTTCTGGCAGGAGTGACCGGCCATGCACTCTGT--GCGT-GAG-CTGTGTCAT-TCTGGCCATCCTTGGT--GA-GATCCTGTTTGGCATTAAGTTGTCGGG-CAG-GGGATAACCATCGTTTACTGTGAAAAAATTAGAGTGTTTAAAGCAGGCTTATGCCGTTGAATATATTAGCATGGAATAATAAGATAGGACTTTGAGTCTATTTTGTTGGTTTGCGAGTCAAAGTAATGATTAATAGGGACAGTTGGGGGTATTCGTATTTCATTGTCAGAGGTGAAATTCTTGGATTTCTGAAAGACGAACTACTGCGAAAGCATTTACCAAGGATGTTTTCATTAATCAAGAACGAAAGTTAGGGGATCGAAGATGATTAGATACCATCGTAGTCTTAACCATAAACTATGCCGACTCAGGATTGGCGGT-TGTT-TTTTGACTCCGTCAGCACTGTATGAGAAATCA-AAGTCTTTGGGTTCCGGGGGGAGTATGGTCGCAAGGCTGAAACTTAAAGAAATTGACGGAAGGGCACCACCAGGAGTGGAACCTGCGGCTTAATTTGACTCAACACGGGAAAACTTACCAGGTCCAGACATAGTGAGGATTGACAGATTGAGAGTTCTTTCTTGATTCTATGGGTGGTGGTGCATGGCCGTTCTTAGTTGGTGGAGTGATTTGTCTGGTTAATTCCGTTAACGAACGAGACCGCCGCCTGCTAAATAG-ACCCGCGAATGGCTTTTCATTG-GC-G-A-GGTCTTCTTAGAGGGACG--TT-CATT-CTACAAGATGAAGGAAGATGGCGGCAATAACAGGTCTGTGATGCCCTTAGATGTCCTGGGCCGCACGCGCGTT--ACACTGATGCACTCAACGAGCATATAACC-TTGGCCGAGAGGCCTGGGTAATCTTGTTAACATGCATCGTGATAGGGATAGATTATTGCAATTATTAATCTTGAACGAGGAATTCCTAGTAATCGCAGATCATCAATCTGCAATGATTACGTCCCTGCCCTTTGTACACACCGCCCGTCGCACCTACCGATTGAATGGTCCGGTGAAGGCTCGAGATTATGGTCTAGCTCCTTT-ATTGGGGCTTGACCGTGAGAACCTGTCTAAACCTTATCATTTAGAGG---------------------------------------------------------------------------------------ATTCCCCTAGTAACGGCGAGTGAAGCGGGAAGAGCTCACCATGTGAATCTGCGCAACC---------------------AGCAAT------GGTGCGCCGAATTGTGGTCTGAAGAA---GTATTGTCGGCCGTGAGTCCGGGCCAAGTCTCTTGGAAAAGGGCAGCTGAGAGGGTGAAACTCCCGTTCTTGCCTGGAATCATTGCGCTC-T-GGCACATG-CTTTCTACGAGTCGAGTTGCTTGGGATTGCAGCTCAAATTTGGTGGTAAATTCCATCTAAAGCTAAATATTGGTGGGACACCGATAGTGTACAAGTACCGTGAGGGAAAGATGCAAAGAACTTTGAAAAGAGAGTTAAAGAGTACCTGAAATTGTTAAAAGGGAAGCGAAGGAAACCAGTGT-TAAGCG-AAG-CCA-TTCTTCCCAAGCTACTTGTGGTTT----GGGCGCT-GTGG-T--T-AGCTG-TAG-T-C--AGCATTGGCT-TG--A-CTTGGGGCATAC--GTTTAGTGGGTAGGCGA--C----TCTT--C--GGA--GTGAGTGCCCACTCTTCATATCC-TGGGTTGGGCTGAGGTC-AGTCAC--TCTGTGC-TCGTGATGCTGTC-------------------------------------------------------------------------------------------------------------------------------------AAACGCGCGTTTAATTAATGTCTCTGGTAAATTATTAGGTGCTCACGTAGCACATGCTGGTCTAATGGTATTTTGGGCTGGTGCAATGATTTTATTTGAAGTATCGCACTTTGTTCCAGAAAAACCTTTATATGAACAAGGTTTTATCTGTATGCAACATTTAGCAACATTAGGCTACGGTATTGGGCCTGGTGGTGAAATTACGTCAACTGTTCCATACTTCGCTGTTGGTGTTATTCATTTAATTTCTTCTGCAGTATTAGGCTTTGGTGGTATTTACCACTCATTATTAGGTCCAGATACTTTAGAAGAATCTTTCCCATTCTTTGGTTATGACTGGCGTGATAAAAATAAGATGACTACTATTTTAGGTATTCACTTATGTTTATTAGGTTTAGGATCATTATTATTAGTTGCAAAAGCTATGTACTTAGGTGGTATTTACGATACATGGGCACCAGGTGGTGGTGATGTTCGTTATATTACAACACCAACATTAAACCCAATTGTGATTTTTGGCTATGTTTTCCGTTCACCTTTTGGTGGTGACGGTTGGGTAGTTTCTGTAAATAACATGGAAGATCTTGTTGGTGGTCATATCTGGGTTGGTGTTTTATGTATTGTTGGTGGTTTATGGCATATCTTTACAAAACCATTCTCTTGGGCTCGCCGTGCATTTGTATGGTCGGGTGAAGCATATTTATCATACAGTTTAGCTGCAATTTCATTAATGGGATTCACTGCAGCTTTATACGCATGGTATAACAATACAGCTTATCCTAGTGAATTATATGGTCCAACAGGTCCAGAAGCATCACAATCTCAAGCATTTACATTCTTAGTACGTGATCAACGTTTAGGTG--CAAATGTATCATCTGCACAAGGTCCAACAGGTTTAGGTAAATACTTAATGCGTTCACCAAGTGGCGAAATTATTTTCGGTGGTGAAACTATGCGTTTCTGGGATTTACGTGCACCATGGGTAGAACCATTACGTGGTCCAAATGGTTTAGATATTAATAAAATTAAAAATGATATTCAACCTTGGCAAGAACGTCGTGCAGCAGAATATATGACTCATGCACCTTTAGGTTCATTAAACTCTGTAGGTGGTGTAGCAACTGAAATTAACTCAGTAAACTATGTATCACCACGTTCATGGTTATGTTGTTCTCATTTCTTCTTAGCGTTCTTCTTCTTAATTGGT------------------------------------------------------------------------------------------------------ATGTCTCAATCTGTATCAGAACGGACTCGAATTAAAAGTGACCGTTACGAATCTGGTGTAATTCCATACGCGAAAATGGGTTACTGGGATGCTTCATACACAGTAAAAGATACTGATGTTTTAGCATTATTCCGTATCACACCACAACCAGGTGTAGATCCAGTAGAAGCTGCTGCTGCTGTAGCAGGTGAATCTTCAACTGCAACTTGGACTGTTGTATGGACAGATTTATTAACAGCTTGTGAGCGCTACCGTGCTAAAGCTTATCGTGTAGATCCAGTGCCTAATGCAACAGATCAATTCTTTGCATTCATCGCATACGAATGTGATTTATTTGAAGAAGCTTCTTTAGCTAACTTAACAGCATCTATTATTGGTAACGTTTTTGGATTTAAAGCGGTTTCTGCTTTACGTTTAGAAGATATGCGTATTCCTCACTCATACTTAAAAACATTCCAAGGTCCTGCTACAGGTATCATCGTAGAACGTGAACGTTTAAACAAATATGGTACTCCATTATTAGGTGCAACTGTAAAACCTAAATTAGGTCTTTCTGGTAAAAACTACGGTCGTGTAGTTTACGAAGGTTTAAAAGGTGGTTTAGACTTCTTAAAAGATGATGAAAATATTAACTCTCAACCATTCATGCGTTGGAGAGAACGTTTCTTAAACTGTTTAGAAGGTATTAACCGTGCATCAGCTGCAACTGGTGAAGTTAAAGGTTCTTACTTAAACATTACAGCTGCTACAATGGAAGAAACATACAAGCGTGCTGAGTACGCTAAAATGATTGGTTCTGTTGTTGTTATGATCGATTTAGTAATGGGTTACACTGCAATTCAATCAATTGCATACTGGGCTCGTGAAAACGATATGTTATTACACTTACACCGTGCTGGTAACTCTACATATGCTCGTCAAAAGAACCATGGTATTAACTTCCGTGTTATCTGTAAATGGATGCGTATGTCTGGTGTAGATCACATCCACGCTGGTACAGTTGTTGGTAAGTTAGAAGGTGATCCTTTAATGATTAAAGGTTTCTACGATATCTTACGTTTAACTGAATTAGAAGTTAACTTACCATTTGGTATCTTCTTCGAAATGGATTGGGCTAGTTTACGTCGTTGTATGCCAGTAGCTTCTGGTGGTATCCACTGTGGTCAAATGCACCAATTAATTCACTATTTAGGTGATGATGTTGTATTACAATTCGGTGGTGGTACTATTGGTCACCCTGATGGTATCCAAGCTGGTGCTACAGCAAACCGTGTTGCTTTAGAATCAATGGTATTAGCTCGTAACGAAGGTGTTGATTACTTCAACCCACAAGTAGGTCCTCAAATCTTACGTGATGCAGCTAAAACATGTGGTCCTTTACAAACAGCTTTAGATTTATGGAAAGATATTTCATTCGACTATACTTCTACAGATACAGCTGATTTTGCTGAAACTGCAACTGCAAACCGATAA
Skeletonema_pseudocostatum_AY684952 --ACCTGGTTGATCCTGCCAGTAGTCATACGCTCGTCTCAAA-GATTAAGCCATGCATGT-GTAAGTATAAGATACT-T--TATCGAAACTGCGGACGGCTCATTATATCAGTTATAGTTTATTTGATAATCCCTCACTACTTGGATAACCGTAGTAATTCTAGAGCTAATATATGCATCAAAGCGGAACT--CTCG-GGAACCGCCGTGTTTATTAGTATTAAACCTT--CACTCTTCGGAGTTGATTTGGTGAGTCATAATAACCTTTCGAATTGCA-TGCACATGTTGCGGCAATGGATCATTCAAGTTTCTGCCCTATCAGCTTGGGATGGTAGCGTATTGGACTACCATGGCTCTAACGGGTAACGAATTGTTAGGGCAAGATTTCGGAGAGGGAGCCTGAGAGACGGCTACCACATCCAAGGAAGGCAGCAGGCGCGTAAATTACCCAATCCTGACACAGGGAGGTAGTGACAATAAATAACAATGCCGGGCCTTTACAGGTCTGGCAATTGGAATGAGAACAATTTAAATCCCTTATCGAGTATCAATTGGAGGGCAAGTCTGGTGCCAGCAGCCGCGGTAATTCCAGCTCCAATAGCGTATATTAAAGTTGTTGCAGTTAAAAAGCTCGTAGTTGGATTTCTGGCAGGAGTGACCGACCACACACACCGT--GTGT-GAG-TTGTGTCAT-TCTGGCCATCCTTGGT--GA-GATCCTATTTGGCATTAAGTTGTCGGG-TAG-GGGATAACCATCGTTTACTGTGAAAAAATTAGAGTGTTTAAAGCAGGCTTATGCCGTTGAATATATTAGCATGGAATAATAAGATAGGACTTTGAGTCTATTTTGTTGGTTTGCGAGTCAAAGTAATGATTAATAGGGACAGTTGGGGGTATTCGTATTTCATTGTCAGAGGTGAAATTCTTGGATTTCTGAAAGACGAACTACTGCGAAAGCATTTACCAAGGATGTTTTCATTAATCAAGAACGAAAGTTAGGGGATCGAAGATGATTAGATACCATCGTAGTCTTAACCATAAACTATGCCGACTCAGGATTGGCGGT-TGTT-TTTTGACTCCGTCAGCACTGTATGAGAAATCA-AAGTCTTTGGGTTCCGGGGGGAGTATGGTCGCAAGGCTGAAACTTAAAGAAATTGACGGAAGGGCACCACCAGGAGTGGAACCTGCGGCTTAATTTGACTCAACACGGGAAAACTTACCAGGTCCAGACATAGTGAGGATTGACAGATTGAGAGTTCTTTCTTGATTCTATGGGTGGTGGTGCATGGCCGTTCTTAGTTGGTGGAGTGATTTGTCTGGTTAATTCCGTTAACGAACGAGACCGCCGCCTGCTAAATAG-ACCCGCGAATGGCTATTCATTG-GC-G-A-GGTCTTCTTAGAGGGACG--TT-CATT-CTACAAGATGAAGGAAGATGGCGGCAATAACAGGTCTGTGATGCCCTTAGATGTCCTGGGCCGCACGCGCGTT--ACACTGATGCACTCAACGAGCATATAACC-TTGGCCGAGAGGCCTGGGTAATCTTGTTAACTTGCATCGTGATAGGGATAGATTATTGCAATTATTAATCTTGAACGAGGAATTCCTAGTAATCGCAGTTCATCAAACTGCAGTGATTACGTCCCTGCCCTTTGTACACACAGCCCGTCGCACCTACCGATTGAATGGTCCGGTGAGGAGTCGAGATTGTGGATTAGCTCCTTT-ATTGGGGCTTTTCCGCGAGAACCTCTCCAAACCTTATCATTTAGAGGAAGGTGAAGTCGTAACAAGG-------------------------------------------------------------------ATTCCCCTAGTAACGGCGAGTGAAGCGGGATGAGCTCACCATGTGAATCTGCGCAACC---------------------AGCAAT------GGTGCGCCGAATTGTGGTCTGAAGAA---GTATTGTCGGCCGCGAGTCCGGGTTAACTGTATTGGAAAATACGGCCTGTGAGGGTGAAAGCCCCGTTCATGCCTGGACTTGTTGCGCTT-T-GGCACATG-CTTTCTACGAGTCGAGTTGCTTGGGATTGCAGCTCAAATTTGGTGGTAAATTCCATCTAAAGCTAAATATTGGTGTGACACCGATAGTGTACAAGTACCGTGAGGGAAAGATGCAAAGAACTTTGAAAAGAGAGTTAAAGAGTACCTGAAATTGTTAAAAGGGAAGCGAAGGAATCCAGTGT-AAAGCG-AAG-CCA-TTCTTCTCAAGCCACTTGTGGTTT----GGGCGCT-GTGG-T--T-AGCTG-TAC-T-A--ATTCTGGGCT-TG--A-CCTGGGGCATAC--GTTCTTCGAGTAGACGA--C----TCTT--C--GGA--GTGAGTGCTCGTTTTTCATATCC-TGGGTCGGGCTGAGGTC-AGTCAC--TCTGTGC-TCGTGATGAATT---------------------------------------------------------------------------------------------------------------------------------------------------------------------TTATTAGGTGCTCACGTAGCACATGCTGGTTTAATGGTATTTTGGGCTGGTGCAATGATCTTATTTGAAGTATCGCATTTTGTTCCAGAAAAACCTTTATACGAGCAAGGTTTCATTTGTATGCAACATTTAGCAACATTAGGTTACGGTATTGGACCTGGTGGTGAAATTTTATCAACTGTTCCATATTTTGCAGTTGGTGTTATTCATTTAATTTCTTCTGCTGTATTAGGCTTTGGTGGTATTTACCACTCATTATTAGGTCCAGATACGTTAGAAGAATCTTTCCCATTCTTTGGTTATGACTGGCGTGATAAAAATAAGATGACTACTATTTTAGGTATTCACTTATGTTTATTAGGATTAGGTTCATTATTATTAGTTGCTAAAGCTATGTACTTAGGTGGTATTTACGATACATGGGCACCAGGTGGTGGTGATGTTCGTTATATTACAACGCCAACGTTAAACCCAATTGTAATCTTTGGTTATGTTTTCCGTTCACCATTTGGTGGTGACGGTTGGGTAGTTTCTGTAAACAATATGGAAGATCTTGTTGGTGGTCACATCTGGGTTGGTGTTTTATGTCTTGTTGGTGGCTTATGGCACATCTTTACAAAACCATTCTCTTGGGCTCGTCGTGCATTCGTATGGTCGGGTGAAGCATACTTATCATACAGTTTAGCTGCAATCTCATTAATGGGATTCACTGCAGCTTTATACGCATGGTATAACAACACAGCTTATCCTAGTGAATTATATGGTCCAACAGGTCCAGAAGCATCACAATCTCAAGCATTTACATTCTTAGTACGTGATCAACGTTTAGGTG--CAAATGTATCATCTGCGCAAGGTCCAACAGGTTTAGGTAAATACTTAATGCGTTCACCTAGTGGAGAAATTATCTTCGGTGGTGAAACTATGCGTTTCTGGGATTTACGTGCACCATGGGTAGAACCATTACGTGGTCCAAACGGTTTAGATATTAATAAAATTAAAAATGATATCCAACCTTGGCAAGAACGTCGTGCTGCAGAATACATGACTCACGCACCTTTAGGTTCATTAAACTCAGTAGGTGGTGTAGCAACTGAAATTAATTCAGTAAATTATGTATCACCACGTTCATGGTTATGTTGTTCTCACTTCTTCTTAGCATTCTTCTTCTTAATT---------------------------------------------------------------------------------------------------------ATGTCTCAATCTGTATCAGAACGGACTCGAATTAAAAGTGACCGTTACGAATCTGGTGTAATTCCATACGCGAAAATGGGTTACTGGGATGCTGCATATTCAGTAAAAGATACTGATGTTTTAGCATTATTCCGTATCACACCACAACCAGGTGTAGATCCAGTAGAAGCTGCTGCTGCTGTAGCAGGTGAATCTTCAACTGCGACTTGGACTGTTGTATGGACAGATTTATTAACAGCTTGTGAGCGCTACCGTGCTAAAGCTTACCGTGTAGATCCAGTGCCTAACGCATCAGATCAATTCTTTGCATTCATCGCATACGAATGTGATTTATTTGAAGAAGCTTCTTTAGCTAACTTAACAGCATCTATTATTGGTAACGTTTTCGGATTTAAAGCAGTTGCTGCTTTACGTTTAGAAGATATGCGTATTCCTCACTCATACTTAAAAACATTCCAAGGTCCTGCTACAGGTATCATTGTAGAACGTGAACGTATGAACAAATACGGTACTCCATTATTAGGTGCAACTGTAAAACCTAAATTAGGTCTTTCTGGTAAAAACTATGGTCGTGTAGTTTATGAAGGTTTAAAAGGTGGTTTAGACTTCTTAAAAGATGATGAAAATATTAACTCTCAACCATTCATGCGTTGGAGAGAACGTTTCTTAAACTGTATGGAAGGTATTAACCGTGCATCAGCAGCAACTGGTGAAGTTAAAGGTTCTTACTTAAACATTACAGCTAGTACAATGGAAGAAGTATACAAACGTGCTGAGTATGCTAAAGCTGTTGGTTCTATCGTTGTTATGATCGATTTAGTAATGGGTTACACTGCAATTCAATCAATTGCATACTGGGCTCGTGAAAACGATATGTTATTACACTTACACCGTGCTGGTAACTCTACATACGCTCGTCAAAAGAATCATGGTATTAACTTCCGTGTTATCTGTAAATGGATGCGTATGTCTGGTGTAGATCACATCCACGCTGGTACAGTTGTTGGTAAGTTAGAAGGTGATCCTTTAATGATTAAAGGTTTCTACGATATCTTACGTTTAACTGAATTAGAAGTTAACTTACCTTTCGGTATCTTCTTCGAAATGGATTGGGCTAGTTTACGTCGTTGTATGCCAGTAGCTTCTGGTGGTATTCACTGTGGTCAAATGCACCAATTAATTCACTATTTAGGTGATGATGTTGTATTACAATTCGGTGGTGGTACAATCGGTCACCCTGATGGTATCCAAGCTGGTGCTACTGCAAACCGTGTTGCTTTAGAATCAATGGTATTAGCTCGTAACGAAGGTATTGATTACTTCAACAACCAAGTAGGTCCTCAAATCTTACGTGATGCGGCTAAAACATGTGGTCCTTTACAAACAGCTTTAGATTTATGGAAAGATATTTCTTTCGACTATACTTCTACAGATACAGCTGATTTTGCTGAAACTGCAACTTCAAGCAGATAA
Skeletonema_subsalsum_AY684962 --ACCTGGTTGATCCTGCCAGTAGTCATACGCTCGTCTCAAA-GATTAAGCCATGCATGT-GTAAGTATAAGATACT-T--TATCGAAACTGCGGACGGCTCATTATATCAGTTATAGTTTATTTGATAATCCCTCACTACTTGGATAACCGTAGTAATTCTAGAGCTAATATATGCATCAAAGCGGAACT--CTCG-GGAACCGCCGTGTTTATTAGTATTAAACCTT--CACTCTTCGGAGTTGATTTGGTGAGTCATAATAACCTTTCGAATTGCA-TGTCCTCGTGACGGCAATGGATCATTCAAGTTTCTGCCCTATCAGCTTGGGATGGTAGTGTATTGGACTACCATGGCTTTAACGGGTAACGAATTGTTAGGGCAAGATTTCGGAGAGGGAGCCTGAGAGACGGCTACCACATCCAAGGAAGGCAGCAGGCGCGTAAATTACCCAATCCTGACACAGGGAGGTAGTGACAATAAATAACAATGCCGGGCCTT-ACAGGTCTGGCAATTGGAATGAGAACAATTTAAATCCCTTATCGAGTATCAATTGGAGGGCAAGTCTGGTGCCAGCAGCCGCGGTAATTCCAGCTCCAATAGCGTATATTAAAGTTGTTGCAGTTAAAAAGCTCGTAGTTGGATTTCTGGCAGGAGTGACCGGCCACACACTCTGT--GTGT-GAG-CTGCGTCAT-TCTGGCCATCCTTGGT--GA-GATCCTATTTGGCATTAAGTTGTCGGG-TAG-GGGATAACCATCGTTTACTGTGAAAAAATTAGAGTGTTTAAAGCAGGCTTATGCCGTTGAATATATTAGCATGGAATAATAAGATAGGACTTTGAGTCTATTTTGTTGGTTTGCGAGTCAAAGTAATGATTAATAGGGACAGTTGGGGGTATTCGTATTTCATTGTCAGAGGTGAAATTCTTGGATTTCTGAAAGACGAACTACTGCGAAAGCATTTACCAAGGATGTTTTCATTAATCAAGAACGAAAGTTAGGGGATCGAAGATGATTAGATACCATCGTAGTCTTAACCATAAACTATGCCGACTCAGGATTGGCGGT-TGTT-TTTTGACTCCGTCAGCACTGTATGAGAAATCA-AAGTCTTTGGGTTCCGGGGGGAGTATGGTCGCAAGGCTGAAACTTAAAGAAATTGACGGAAGGGCACCACCAGGAGTGGAACCTGCGGCTTAATTTGACTCAACACGGGAAAACTTACCAGGTCCAGACATAGTGAGGATTGACAGATTGAGAGTTCTTTCTTGATTCTATGGGTGGTGGTGCATGGCCGTTCTTAGTTGGTGGAGTGATTTGTCTGGTTAATTCCGTTAACGAACGAGACCGCCGCCTGCTAAATAG-ACCCGCGAATGGCTTTTCATTG-GC-G-A-GGTCTTCTTAGAGGGACG--TT-CATT-CTACAAGTTGAAGGAAGATGGCGGCAATAACAGGTCTGTGATGCCCTTAGATGTCCTGGGCCGCACGCGCGTT--ACACTGATGCACTCAACGAGCATATAACC-TTGGCCGAGAGGCCTGGGTAATCTTGTTAACATGCATCGTGATAGGGATAGATTATTGCAATTATTAATCTTGAACGAGGAATTCCTAGTAATCGCAGATCATCAATCTGCAATGATTACGTCCCTGCCCTTTGTACACACCGCCCGTCGCACCTACCGATTGAATGGTCCGGTGAAGACTTGAGATTATGGTCTAGCTCCTTT-ATTGGGGCTTGACCGTGAGAACCTGTCTAAACCTTATCATTTAGAGGAAGGTGAAGTCGTAACAAGG-------------------------------------------------------------------ATTCCCCTAGTAACGGCGAGTGAAGCGGGAAGAGCTCACCATGTGAATCTGCGCAACC---------------------AGCAAT------GGTGCGCCGAATTGTGGTCTGGAGAA---GTATTGTCGGCCGTGAGTCCGGGCCAAGTCTCTTGGAAAAGGGCAGCTGAGAGGGTGAAACTCCCGTTCTTGCCTGGAATCATTGCGCTC-T-GGCACATG-CTTTCTACGAGTCGAGTTGCTTGGGATTGCAGCTCAAATTTGGTGGTAAATTCCATCTAAAGCTAAATATTGGTGGGACACCGATAGTGTACAAGTACCGTGAGGGAAAGATGCAAAGAACTTTGAAAAGAGAGTTAAAGAGTACCTGAAATTGTTAAAAGGGAAGCGAAGGAAACCAGTGT-TAAGCG-AAG-CCA-TTCTTCCCAAGCTACTTGTGGTTT----GGGCGCT-GTGG-T--T-AGCTG-TAG-T-C--AGAATTGGCT-TG--G-CTTGGGGAAAAC--GTTTAGTGGGTAGGCGA--C----TCTT--C--GGA--GTGAGTGCCCACTCTTCATATCC-TGGGCCGGGCTGAGGTC-AGTCAC--TCTGTGC-TCGTGATTCTGTC-----------------------------------------------------------------------------------------------------------------------------------------------------------------------------GCTCACGTAGCACATGCTGGTCTAATGGTATTTTGGGCTGGTGCAATGATCTTATTTGAAGTATCGCACTTTGTTCCAGAAAAACCTTTATATGAGCAAGGTTTTATTTGTATGCAACATTTAGCAACATTAGGCTACGGTATTGGGCCTGGTGGTGAAATTACATCAACTGTTCCATACTTCGCTGTTGGTGTTATTCATTTAATTTCTTCTGCTGTATTAGGCTTCGGTGGTATTTACCACTCATTATTAGGTCCAGATACTTTAGAAGAATCTTTCCCATTCTTTGGTTATGACTGGCGTGATAAAAATAAGATGACTACTATTTTAGGTATTCACTTATGTTTATTAGGTTTAGGATCGTTATTATTAGTTGCAAAAGCTATGTACTTAGGTGGTATTTACGATACATGGGCACCAGGTGGTGGTGATGTTCGTTATATTACAACACCAACATTAAACCCAATTGTAATTTTTGGTTATGTTTTCCGTTCACCATTTGGTGGTGACGGTTGGGTAGTTTCTGTAAATAACATGGAAGATCTTGTTGGTGGTCATATCTGGGTTGGTGTTTTATGTATTGTTGGTGGTTTATGGCATATCTTTACAAAACCATTCTCTTGGGCTCGTCGTGCATTTGTATGGTCGGGTGAAGCATATTTATCATACAGTTTAGCTGCAATTTCATTAATGGGATTCACTGCAGCTTTATACGCATGGTATAACAATACAGCTTATCCTAGTGAATTATATGGTCCAACAGGTCCAGAAGCATCACAATCTCAAGCATTTACATTCTTAGTACGTGATCAACGTTTAGGTG--CAAATGTATCATCTGCACAAGGTCCTACAGGTTTAGGTAAATACTTAATGCGTTCACCAAGTGGAGAAATTATTTTCGGTGGTGAAACTATGCGTTTCTGGGATTTACGTGCACCATGGGTAGAACCGTTACGTGGTCCAAATGGTTTAGATATTAATAAAATTAAAAATGATATTCAACCTTGGCAAGAACGTCGTGCAGCAGAATATATGACTCATGCACCTTTAGGGTCATTAAACTCTGTAGGTGGTGTAGCAACTGAAATTAACTCAGTAAACTATGTATCACCACGTTCATGGTTATGTTGTTCTCATTTCTTCTTAGG?TTCTTCTTCTTAATTGGTCATTGGTGGC--------------------------------------------------------------------------------------------ATGTCTCAATCTGTATCAGAACGGACTCGAATTAAAAGTGACCGTTACGAATCTGGTGTAATTCCATACGCGAAAATGGGTTACTGGGATGCTTCATACACAGTAAAAGATACTGACGTTTTAGCATTATTCCGTATCACACCACAACCAGGTGTAGATCCAGTAGAAGCTGCTGCTGCTGTAGCAGGTGAATCTTCAACTGCAACTTGGACTGTTGTATGGACAGATTTATTAACAGCTTGTGAGCGCTACCGTGCTAAAGCTTATCGTGTAGATCCAGTGCCTAATTCAACAGATGTATTCTTTGCATTCATCGCATACGAATGTGATTTATTTGAAGAAGCTTCTTTAGCTAACTTAACAGCATCTATTATTGGTAACGTTTTTGGATTTAAAGCAGTTTCTGCTTTACGTTTAGAAGATATGCGTATTCCTCACTCATACTTAAAAACATTCCAAGGTCCTGCTACAGGTATCATCGTAGAACGTGAACGTTTAAACAAATATGGTACTCCATTATTAGGTGCAACTGTAAAACCTAAATTAGGTCTTTCTGGTAAAAACTACGGTCGTGTAGTTTACGAAGGTTTAAAAGGTGGTTTAGACTTCTTAAAAGATGATGAAAATATTAACTCTCAACCATTCATGCGTTGGAGAGAACGTTTCTTAAACTGTTTAGAAGGTATTAACCGTGCATCAGCTGCAACTGGTGAAGTTAAAGGTTCTTACTTAAACGTTACAGCTGCTACAATGGAAGAAACATACAAACGTGCTGAGTATGCTAAAGCTATTGGTTCTATCGTTATTATGATCGATTTAGTAATGGGTTACACTGCAATTCAATCAATTGCATACTGGGCTCGTGAAAACGATATGTTATTACACTTACACCGTGCTGGTAACTCTACATATGCTCGTCAAAAGAACCATGGTATTAACTTCCGTGTTATCTGTAAATGGATGCGTATGTCTGGTGTAGATCACATCCACGCTGGTACAGTTGTTGGTAAGTTAGAAGGTGATCCTTTAATGATTAAAGGTTTCTACGATATCTTACGTTTAACTGAATTAGAAGTTAACTTACCTTTTGGTATCTTCTTCGAAATGGATTGGGCTAGTTTACGTCGTTGTATGCCAGTAGCTTCTGGTGGTATCCACTGTGGTCAAATGCACCAATTAATTCACTATTTAGGTGATGATGTTGTATTACAATTCGGTGGTGGTACTATTGGTCACCCTGATGGTATCCAAGCTGGTGCTACTGCAAACCGTGTTGCTTTAGAATCAATGGTATTAGCTCGTAACGAAGGTGTTGATTACTTCAACCCACAAGTAGGTCCTCAAATCTTACGTGATGCAGCTAAAACATGTGGTCCTTTACAAACAGCTTTAGATTTATGGAAAGATATTTCATTCGACTATACTTCTACAGATACAGCTGATTTTGCTGAAACTGCAACTGCAAACCGATAA
Stephanodiscus_agassizensis_CHTC1 ------------TCCTGCCAGTAGTCATACGCTCGTCTCAAA-GATTAAGCCATGCATGT-CTAAGTATAACTCTTT-TACTTTGAAAACTGCGAACGGCTCATTATATCAGTTATAGTTTCTTTGATAGTCCCTTACTACTTGGATACCCGTAGTAATTCTAGAGCTAATACATGCATCAATACCCAACTG-TTCGCGGAAGGGTAGTATTTATTAGGTATAGACCAA--CCCTCTTCGGAGGTGCTTTGGTGATTCATAATAACTTTTCGAATCGCA-TGGCTCCATGCCGGCGATGGATCATTCAAGTTTCTGCCCTATCAGCTTTGGATGGTAGTGTATTGGACTACCATGGCTTTAACGGGTAACGAATTGTTAGGGCAAGATTTCGGAGAGGGAGCCTGAGAGACGGCTACCACATCCAAGGAAGGCAGCAGGCGCGTAAATTACCCAATCCTGACACAGGGAGGTAGTGACAATAAATAACAATGCCGGGCCTTTACAGGTCAGGCAATTGGAATGAGAACAATTTAAATCCCTTATCGAGTATCAATTGGAGGGCAAGTCTGGTGCCAGCAGCCGCGGTAATTCCAGCTCCAATAGCGTATATTAAAGTTGTTGCAGTTAAAAAGCTCGTAGTTGGATTTCTGGCAGGAGCGACCGGTCGCGCACTCTGT--GCGT-GAACTTG-GCTGTCTCTGGCCATCCTTGGG--GA-GATCCTGTTTGGCATTAAGTTGTCGGG-CAG-GGGATACCCATCGTTTACTGTGAAAAAATTAGAGTGTTTAAAGCAGGCTTATGCCGTTGAATATATTAGCATGGAATAATAAGATAGGACTTCGGAACTATTTTGTTGGTTTGCGTTACGAAGTAATGATTAATAGGGACAGTTGGGGGTATTCGTATTCCGTTGTCAGAGGTGAAATTCTTGGATTTCCGGAAGACGAACTACTGCGAAAGCATTTACCAAGGATGTTTTCATTAATCAAGAACGAAAGTTAGGGGATCGAAGATGATTAGATACCATCGTAGTCTTAACCATAAACTATGCCGACTCGGGATTGGTGGT-TGTT-TTTTGACTCCATCAGCACCGTATGAGAAATCA-AAGTCTTTGGGTTCCGGGGGGAGTATGGTCGCAAGGCTGAAACTTAAAGAAATTGACGGAAGGGCACCACCAGGAGTGGAATCTGCGGCTTAATTTGACTCAACACGGGAAAACTTACCAGGTCCAGACATAGTGAGGATTGACAGATTGAGAGTTCTTTCTTGATTCTATGGGTGGTGGTGCATGGCCGTTCTTAGTTGGTGGAGTGATTTGTCTGGTTAATTCCGTTAACGAACGAGACCGCCGCCTGCTAAATAG-TTCTACTAATGGTTTTTCATTG-GT-A-A-GAGCTTCTTAGAGGGACG--TT-CATT-CTACAAGATGAAGGAAGATGGCGGCAATAACAGGTCTGTGATGCCCTTAGATGTCCTGGGCCGCACGCGCGTT--ACACTGATGCACTCAACGAGCATATAACC-TTGGCCGAGAGGCCTGGGTAATCTTGTTAACATGCATCGTGATAGGGATAGATTATTGCAATTATTAATCTTGAACGAGGAATTCCTAGTAATCGCAGTTCATCAAACTGCAATGATTACGTCCCTGCCCTTTGTACACACCGCCCGTCGCACCTACCGATTGAATGGTCCGGTGAGGACTCGGGATTGTGGTTTGGCTCCTTC-ATTGGGGCCTGACCGTGAGAACTTGTCCAAACCTTATCATTTAGAGGAAGGTGAA-------------------------------------------------------------------------------ATTCCCCTAGTAACGGCGAGTGAAGCGGGAAGAGCTCATAATGTGAATCTGTGTAACC---------------------CGCAAG------GGTGCACCGAATTGTGGTCTGGAGAA---GTATTGTCGGCCGAGTTTCCGGGCCAAGTCTCTTGGAAAAGGGCAGCTGAGAGGGTGAAACTCCCGTTCTTGCCTGGGAACTCTGTGCCT-T-GGCACATG-CTTTCTACGAGTCGAGTTGCTTGGGATTGCAGCTCAAATTTGGTGGTAAATTCCATCTAAAGCTAAATATTGGTGGGATACCGATAGTGCACAAGTACCGTGAGGGAAAGATGCAAAGAACTTTGAAAAGAGAGTTAAAGAGTACCTGAAATTGTTGAAAGGGAAGCGAAGGAAACCAGTGCCGAAGCT-TTG-TCA-TACTTCTCTTGCCACCTGTGGTAA----GGGCGCT-GTGGCA--T-TGCGT-GGG-T-C--AGCATCGGCTCTT-CG-CCTGGGGTAAAT--CTTCAGTGGGTAGGCGA--C---CTCCT--C--GGAG-GTGAGTGCCCGCTGTTGCTATCC-TGGGTCGGGCCGAGGTC-AGTCAC--TCTGTGC-TCGTGATGCTG-----------------------------------------------------------------------------------------------------------------------------GGTGGAGTGGAAACGCTCGTTTAATTAATGTCTCTGGTAAATTATTAGGTGCTCACGTAGCACATGCTGGTTTAATGGTATTTTGGGCTGGTGCAATGATATTATTTGAAGTATCTCACTTTGTTCCAGAAAAACCTTTATATGAGCAAGGTTTTATTTGTATGCAGCATTTGGCAACACTAGGCTATGGTATTGGCCCAGGTGGTGATATTATATCAACTGTTCCGTATTTTGCAGTTGGGGTTATTCATTTAATTTCTTCTGCTGTATTAGGCTTTGGTGGAATTTACCATTCTTTATTAGGTCCAGATACTTTAGAAGAATCTTTCCCATTCTTTGGTTATGACTGGCGTGATAAAAATAAGATGACTACTATTTTAGGTATTCACTTATGTTTATTAGGTTTAGGTTCATTATTATTAGTTGCAAAAGCTATGTACTTAGGTGGTATTTATGATACATGGGCACCAGGTGGTGGCGATGTTCGTTATATTACAACACCAACATTAAATCCAATTGTAATTTTTGGATATGTTTTCCGTTCACCATTTGGTGGTGATGGTTGGGTAGTTTCTGTAAATAATATGGAAGATCTTGTTGGTGGACATATTTGGGTTGGTATTTTATGTATCGTTGGGGGTATCTGGCATATTTTTACAAAACCATTCTCTTGGGCTCGTCGAGCATTTGTGTGGTCTGGTGAAGCATATTTATCATATAGTTTAGCTGCTATTTCGTTAATGGGTTTCACTGCAGCTTTATACTCATGGTATAATAATACTGCTTATCCAAGTGAATTATACGGTCCTACAGGTCCAGAAGCATCACAATCTCAAGCGTTTACATTCTTAGTACGAGATCAACGTTTAGGTG--CTAATGTATCATCTGCACAAGGTCCAACTGGTTTAGGTAAATATTTAATGCGTTCACCTAGTGGAGAAATTATTTTCGGTGGTGAAACTATGCGTTTCTGGGATTTACGTGCACCTTGGGTAGAACCATTACGTGGTCCAAATGGGTTAGATATTAATAAAATTAAAAATGATATTCAACCTTGGCAAGAACGTCGTGCAGCAGAATATATGACTCATGCTCCATTAGGTTCATTAAACTCTGTAGGTGGTGTAGCAACAGAAATTAACTCAGTGAACTATGTATCACCGCGTTCATGGTTATGTTGTTCTCATTTCATCTTAGGTTTCTTCTTCTTAGTTGGACATTGGTGGCAT------------------------------------------------------------------------------------------------CAATCTGTATCAGAACGGACTCGAATTAWWAGTGACCGTTACGAATCTGGTGTAATTCCATATGCTAAAATGGGTTACTGGGATGCCGCGTACACAGTAAAAGATACTGATGTATTAGCATTATTCCGTATCACACCACAACCAGGTGTAGATCCAGTAGAAGCTGCTGCCGCTGTAGCAGGTGAATCTTCTACTGCAACTTGGACTGTTGTATGGACAGATTTATTAACAGCTTGTGAACGCTACCGTGCTAAAGCTTATCGTGTAGATCCAGTACCCAACGCAACAGATCAATACTTTGCATTTATCGCATACGAATGTGATTTATTTGAAGAAGGTTCTTTATCTAATTTAACAGCATCTATTATTGGTAACGTTTTCGGATTTAAAGCAGTTGCTGCTTTACGTTTAGAAGATATGCGTATTCCTCACTCATATTTAAAAACATTCCAAGGCCCTGCTACAGGTATCGTTGTAGAGCGTGAACGTTTAAACAAATATGGTACTCCTTTATTAGGTGCTACTGTAAAACCTAAATTAGGTCTTTCTGGTAAAAACTATGGTCGTGTAGTTTATGAAGGTTTAAAAGGTGGTTTAGACTTCTTAAAAGATGATGAAAACATTAACTCTCAACCATTTATGCGTTGGAGAGAACGTTTCTTAAATTGTTTAGAAGGTATTAACCGTGCATCTGCTGCAACTGGTGAAGTTAAAGGTTCTTACTTAAACATTACTGCTGCTACGATGGAAGAAGTATACAAACGTGCTGAGTATGCTAAAGCAATCGGTTCTGTAGTTGTTATGATCGATTTAGTTATGGGTTACACTGCAATCCAATCAATTGCATACTGGGCTCGTGAAAATGATATGCTTTTACATTTACACCGTGCTGGTAACTCTACTTACGCGCGTCAAAAAAACCATGGTATTAACTTCCGTGTTATCTGTAAATGGATGCGTATGTCAGGTGTAGATCACATCCACGCTGGTACAGTTGTTGGTAAATTAGAAGGTGATCCTTTAATGATTAAAGGTTTCTACGATGTATTACGTTTAACTGAATTAGAAGTTAACTTACCTTTCGGTATCTTCTTCGAAATGGATTGGGCTAGTTTACGTCGTTGTATGCCAGTAGCTTCTGGTGGTATCCACTGTGGTCAAATGCACCAATTAATCCACTATTTAGGTGATGATGTTGTATTACAATTCGGTGGTGGTACTATTGGTCACCCTGATGGTATCCAAGCTGGTGCTACAGCAAACCGCGTTGCTTTAGAAGCAATGGTATTAGCTCGTAACGAAGGATCTGATTACTTCAATAATCAAGTAGGTCCTCAAATCTTACGTGATGCAGCTAAAACATGTGGTCCTTTACAAACAGCTTTAGATTTATGGAAAGATATTAGTTTTAACTATACTTCTACAGATACAGCTGATTTCGCTGAAACAGCTACTGCAAACAGATAA
Stephanodiscus_hantzschii_WTC21 ----CTGGTTGATCCTGCCAGTAGTCATACGCTCGTCTCAAA-GATTAAGCCATGCATGT-CTAAGTATAACTCTTT-TACTTTGAAAACTGCGAACGGCTCATTATATCAGTTATAGTTTCTTTGATAGTCCCTTACTACTTGGATACCCGTAGTAATTCTAGAGCTAATACATGCATCAATACCCAACTG-TTCGCGGAAGGGTAGTATTTATTAGGTATAGACCAA--CCCTCCTCGGAGGTGCTTTGGTGATTCATAATAACTTTTCGAATCGCA-TGGCTCCATGCCGGCGATGGATCATTCAAGTTTCTGCCCTATCAGCTTTGGATGGTAGTGTATTGGACTACCATGGCTTTAACGGGTAACGAATTGTTAGGGCAAGATTTCGGAGAGGGAGCCTGAGAGACGGCTACCACATCCAAGGAAGGCAGCAGGCGCGTAAATTACCCAATCCTGACACAGGGAGGTAGTGACAATAAATAACAATGCCGGGCCTTTACAGGTCAGGCAATTGGAATGAGAACAATTTAAATCCCTTATCGAGTATCAATTGGAGGGCAAGTCTGGTGCCAGCAGCCGCGGTAATTCCAGCTCCAATAGCGTATATTAAAGTTGTTGCAGTTAAAAAGCTCGTAGTTGGATTTCTGGCAGGAGCGACCGGTCGCGCACTATGT--GCGT-GAACTTG-GCTGTCTCTGGCCATCCTTGGG--GA-GATCCTGTTTGGCATTAAGTTGTCGGG-CAG-GGGATACCCATCGTTTACTGTGAAAAAATTAGAGTGTTTAAAGCAGGCTTATGCCGTTGAATATATTAGCATGGAATAATAAGATAGGACTTCGGAACTATTTTGTTGGTTTGCGTTACGAAGTAATGATTAATAGGGACAGTTGGGGGTATTCGTATTCCGTTGTCAGAGGTGAAATTCTTGGATTTCCGGAAGACGAACTACTGCGAAAGCATTTACCAAGGATGTTTTCATTAATCAAGAACGAAAGTTAGGGGATCGAAGATGATTAGATACCATCGTAGTCTTAACCATAAACTATGCCGACTCGGGATTGGTGGT-TGTT-TTTTGACTCCATCAGCACCGTATGAGAAATCA-AAGTCTTTGGGTTCCGGGGGGAGTATGGTCGCAAGGCTGAAACTTAAAGAAATTGACGGAAGGGCACCACCAGGAGTGGAATCTGCGGCTTAATTTGACTCAACACGGGAAAACTTACCAGGTCCAGACATAGTGAGGATTGACAGATTGAGAGTTCTTTCTTGATTCTATGGGTGGTGGTGCATGGCCGTTCTTAGTTGGTGGAGTGATTTGTCTGGTTAATTCCGTTAACGAACGAGACCGCCGCCTGCTAAATAG-TTCTACTAATGGTTTTTCATTG-GT-A-A-GAGCTTCTTAGAGGGACG--TT-CATT-CTACAAGATGAAGGAAGATGGCGGCAATAACAGGTCTGTGATGCCCTTAGATGTCCTGGGCCGCACGCGCGTT--ACACTGATGCACTCAACGAGCATATAACC-TTGGCCGAGAGGCCTGGGTAATCTTGTTAACATGCATCGTGATAGGGATAGATTATTGCAATTATTAATCTTGAACGAGGAATTCCTAGTAATCGCAGTTCATCAAACTGCAATGATTACGTCCCTGCCCTTTGTACACACCGCCCGTCGCACCTACCGATTGAATGGTCCGGTGAGGACTCGGGATTGTGGTTTGGCTCCTTC-ATTGGGGCCTGACCGTGAGAACTTGTCCAAACCTTATCATTTAGAGGAAGGTGAAGTCGTAACAA---------------------------------------------------------------------ATTCCCCTAGTAACGGCGAGTGAAGCGGGAAGAGCTCATAATGTGAATCTGTGTAACC---------------------CGCAAG------GGTGCACCGAATTGTGGTCTGGAGAA---GTATTGTCGGCCGAGTTTCCGGGCCAAGTCTCTTGGAAAAGGGCAGCTGAGAGGGTGAAACTCCCGTTCTTGCCTGGGAACTTTGTGCCT-T-GGCACATG-CTTTCTACGAGTCGAGTTGCTTGGGATTGCAGCTCAAATTTGGTGGTAAATTCCATCTAAAGCTAAATATTGGTGGGATACCGATAGTGCACAAGTACCGTGAGGGAAAGATGCAAAGAACTTTGAAAAGAGAGTTAAAGAGTACCTGAAATTGTTGAAAGGGAAGCGAAGGAAACCAGTGCCGAAGCT-TTG-TCA-TACTTCTCTTGCCACCTGTGGTGA----GGGCGCT-GTGGCA--T-TGCGT-GGG-T-C--AGCATCGGCTCTT-TG-CCTGGGGTAAAT--CTTCAGTGGGTAGGCGA--C---CTCCT--C--GGAG-GTGAGTGCCCGCTGTTGCTATCC-TGGGTTGGGCCGAGGTC-AGTCAC--TCTGTGC-TCGTGATGCTG--------------------------------------------------------------------------------------------------------------------------CTTGGTGGAGTGGAAACGCTCGTTTAATTAATGTCTCTGGTAAATTATTAGGTGCTCACGTAGCACATGCTGGTTTAATGGTATTTTGGGCCGGTGCAATGATATTATTTGAAGTATCTCACTTTGTTCCAGAAAAACCTTTATATGAGCAAGGTTTTATTTGTATGCAGCATTTGGCAACACTAGGCTATGGTATTGGCCCAGGTGGTGATATTACATCAACTGTTCCATATTTTGCAGTTGGGGTTATTCATTTAATTTCTTCTGCTGTATTAGGTTTTGGTGGAATTTACCATTCTTTATTAGGTCCGGATACTTTAGAAGAATCTTTCCCATTCTTTGGTTATGACTGGCGTGATAAAAATAAGATGACTACTATTTTAGGTATTCATTTATGTTTATTAGGTTTAGGTTCATTGTTATTAGTTGCAAAAGCTATGTACTTAGGTGGTATTTACGATACATGGGCACCAGGTGGTGGCGATGTTCGTTATATTACAACACCAACATTAAATCCAATTGTAATTTTTGGATATGTTTTCCGTTCACCATTTGGTGGTGATGGTTGGGTAGTTTCTGTAAATAATATGGAAGATCTTGTTGGTGGACATATTTGGGTTGGGATTTTATGTATCGTTGGTGGTATCTGGCATATTTTTACAAAACCATTCTCTTGGGCTCGTCGAGCATTTGTATGGTCTGGTGAAGCATATTTATCATATAGTTTAGCTGCTATTTCGTTAATGGGTTTCACTGCATCTTTATATTCATGGTATAATAATACTGCTTATCCAAGTGAATTATACGGTCCTACAGGTCCAGAAGCATCACAGTCTCAAGCGTTTACATTCTTAGTACGAGATCAACGTTTAGGTG--CGAATGTATCGTCTGCACAAGGTCCAACTGGTTTAGGTAAATATTTAATGCGTTCACCTAGTGGAGAAATTATTTTCGGTGGTGAAACTATGCGTTTCTGGGATTTACGTGCACCTTGGGTAGAACCATTACGTGGTCCAAATGGGTTAGATATTAATAAAATTAAAAATGATATTCAACCTTGGCAAGAACGTCGTGCAGCAGAATATATGACTCATGCGCCATTAGGTTCATTAAACTCTGTAGGTGGTGTAGCAACGGAAATTAACTCAGTGAACTATGTATCACCGCGTTCATGGTTATGTTGTTCTCATTTCATCTTA---------------------------------------------------------------------------------------------------------------------------ATGTCTCAATCTGTATCAGAACGGACTCGAATTAWWAGTGACCGTTACGAATCTGGTGTAATTCCATATGCTAAAATGGGTTACTGGGATGCTGCGTACACAGTAAAAGATACTGATGTATTAGCATTATTCCGTATCACACCACAACCAGGTGTAGATCCAGTAGAAGCTGCTGCTGCTGTAGCAGGTGAATCTTCTACTGCAACTTGGACTGTTGTATGGACAGATTTATTAACAGCTTGTGAACGCTACCGTGCTAAAGCTTATCGTGTAGATCCAGTGCCGAATGCAACAGATCAATACTTTGCATTTATCGCATACGAATGTGATTTATTTGAAGAAGGTTCTTTATCTAATTTAACAGCATCTATTATTGGTAACGTTTTCGGATTTAAAGCAGTTGCTGCTTTACGTTTAGAAGATATGCGTATTCCTCACTCATATTTAAAAACATTCCAAGGCCCTGCTACAGGTATCGTTGTAGAGCGTGAACGTTTAAACAAATATGGTACTCCTTTATTAGGTGCTACTGTAAAACCTAAATTAGGTCTTTCTGGTAAAAACTACGGTCGTGTAGTTTATGAAGGTTTAAAAGGTGGTTTAGACTTCTTAAAAGATGATGAAAACATTAACTCTCAACCATTTATGCGTTGGAGAGAACGTTTCTTAAATTGTTTAGAAGGTATTAACCGTGCATCTGCTGCAACTGGTGAAGTTAAAGGTTCTTACTTAAACATCACTGCTGCTACGATGGAAGAAGTATACAAACGTGCTGAGTATGCTAAAGCAATCGGTTCTGTAGTTGTTATGATCGATTTAGTTATGGGTTATACTGCAATTCAATCAATTGCATACTGGGCTCGTGAAAATGATATGCTTTTACATTTACACCGTGCTGGTAACTCTACTTACGCGCGTCAAAAAAACCATGGTATTAACTTCCGCGTTATCTGTAAATGGATGCGTATGTCAGGTGTAGATCACATCCACGCTGGTACAGTTGTTGGTAAATTAGAAGGTGATCCTTTAATGATTAAAGGTTTCTACGATGTATTACGTTTAACTGAATTAGAAGTTAACTTACCTTTTGGTATCTTCTTCGAAATGGATTGGGCTAGTTTACGTCGTTGTATGCCAGTAGCTTCTGGTGGTATCCACTGTGGTCAAATGCATCAATTAATTCACTATTTAGGTGATGATGTTGTATTACAATTCGGTGGTGGTACTATTGGTCACCCTGATGGTATCCAAGCTGGTGCTACAGCAAACCGCGTTGCTTTAGAAGCAATGGTATTAGCTCGTAACGAAGGATCTGATTACTTCAATAACCAAGTAGGTCCTCAAATCTTACGTGATGCAGCTAAAACATGTGGTCCTTTACAAACAGCTTTAGATTTATGGAAAGATATTAGTTTTAACTATACTTCTACAGATACAGCTGATTTCGCTGAAACAGCTACTGCAAACAGATAA
Stephanodiscus_minutulus_J95_21 --ACCTGGTTGATCCTGCCAGTAGTCATACGCTCGTCTCAAA-GATTAAGCCATGCATGT-CTAAGTATAACTCTTT-TACTTTGAAAGCTGCGAACGGCTCATTATATCAGTTATAGTTTCTTTGATAGTCCCTTACTACTTGGATACCCGTAGTAATTCTAGAGCTAATACATGCATCAATACCCAACTG-TTCGCGGAAGGGTAGTATTTATTAGGTATAGACCAA--CCCTCTTCGGAGGTGCTTTGGTGATTCATAATAACTTTTCGAATCGCA-TGGCTCCATGCCGGCGATGGATCATTCAAGTTTCTGCCCTATCAGCTTTGGATGGTAGTGTATTGGACTACCATGGCTTTAACGGGTAACGAATTGTTAGGGCAAGATTTCGGAGAGGGAGCCTGAGAGACGGCTACCACATCCAAGGAAGGCAGCAGGCGCGTAAATTACCCAATCCTGACACAGGGAGGTAGTGACAATAAATAACAATGCCGGGCCTTTACAGGTCAGGCAATTGGAATGAGAACAATTTAAATCCCTTATCGAGTATCAATTGGAGGGCAAGTCTGGTGCCAGCAGCCGCGGTAATTCCAGCTCCAATAGCGTATATTAAAGTTGTTGCAGTTAAAAAGCTCGTAGTTGGATTTCTGGCAGGAGCGACCGGTCGCGCACTCTGT--GCGT-GAACTTG-GCTGTCTCTGGCCATCCTTGGG--GA-GATCCTGTTTGGCATTAAGTTGTCGGG-CAG-GGGATACCCATCGTTTACTGTGAAAAAATTAGAGTGTTTAAAGCAGGCTTATGCCGTTGAATATATTAGCATGGAATAATAAGATAGGACTTCGGAACTATTTTGTTGGTTTGCGTTACGAAGTAATGATTGATAGGGACAGTTGGGGGTATTCGTATTCCGTTGTCAGAGGTGAAATTCTTGGATTTCCGGAAGACGAACTACTGCGAAAGCATTTACCAAGGATGTTTTCATTAATCAAGAACGAAAGTTAGGGGATCGAAGATGATTAGATACCATCGTAGTCTTAACCATAAACTATGCCGCCTCGGGATTGGTGGT-TGTT-TTTTGACTCCATCAGCACCGTATGAGAAATCA-AAGTCTTTGGGTTCCGGGGGGAGTATGGTCGCAAGGCTGAAACTTAAAGAAATTGACGGAAGGGCACCACCAGGAGTGGAATCTGCGGCTTAATTTGACTCAACACGGGAAAACTTACCAGGTCCAGACATAGTGAGGATTGACAGATTGAGAGTTCTTTCTTGATTCTATGGGTGGTGGTGCATGGCCGTTCTTAGTTGGTGGAGTGATTTGTCTGGTTAATTCCGTTAACGAACGAGACCGCCGCCTGCTAAATAG-TTCTACTAATGGTTTTTCATTG-GT-A-A-GAGCTTCTTAGAGGGACG--TT-CATT-CTACAAGATGAAGGAAGATGGCGGCAATAACAGGTCTGTGATGCCCTTAGATGTCCTGGGCCGCACGCGCGTT--ACACTGATGCACTCAACGAGCATATAACC-TTGGCCGAGAGGCCTGGGTAATCTTGTTAACATGCATCGTGATAGGGATAGATTATTGCAATTATTAATCTTGAACGAGGAATTCCTAGTAATCGCAGTTCATCAAACTGCAATGATTACGTCCCTGCCCTTTGTATACACCGCCCGTCACACCTACCGATTGAATGGTCCGGTGAGGACTCGGGATTGTGGTTTGGCTCCTTC-ATTGGGGCCTGACCGTGAGAACTTGTCCAAACCTTATCATTTAGAGGAAGGTGAAGTCGTAACAAGG-------------------------------------------------------------------ATTCCCCTAGTAACGGCGAGTGAAGCGGGAAGAGCTCATAATGTGAATCTGTGTAACC---------------------CGCAAG------GGTGCACCGAATTGTGGTCTGGAGAA---GTATTGTCGGCCGAGTTTCCGGGCCAAGTCTCTTGGAAAAGGGCAGCTGAGAGGGTGAAACTCCCGTTCTTGCCTGGGAACTTTGTGCCT-T-GGCACATG-CTTTCTACGAGTCGAGTTGCTTGGGATTGCAGCTCAAATTTGGTGGTAAATTCCATCTAAAGCTAAATATTGGTGGGATACCGATAGTGCACAAGTACCGTGAGGGAAAGATGCAAAGAACTTTGAAAAGAGAGTTAAAGAGTACCTGAAATTGTTGAAAGGGAAGCGAAGGAAACCAGTGCCGAAGCT-TTG-TCA-TACTTCTCTTGCCACCTGTGGTGA----GGGCGCT-GTGGCA--T-TGCGT-GGG-T-C--AGCATCGGCTCTT-TG-CCTGGGGTAAAT--CTTCAGTGGGTAGGCGA--C---CTCCT--C--GGAG-GTGAGTGCCCGCTGTTGCTATCC-TGGGTCGGGCCGAGGTC-AGTCAC--TCTGTGC-TCGTGATGCTG----------------------------------------------------------------------------------------------------------------------------TGGTGGAGTGGAAACGCTCGTTTAATTAATGTCTCTGGTAAATTATTAGGTGCTCACGTAGCACATGCTGGTTTAATGGTATTTTGGGCCGGTGCAATGATATTATTTGAAGTATCTCACTTTGTTCCAGAAAAACCTTTATATGAGCAAGGTTTTATTTGTATGCAGCATTTGGCAACACTAGGCTATGGTATTGGCCCAGGTGGTGATATTACATCAACTGTTCCGTATTTTGCAGTTGGGGTTATTCATTTAATTTCTTCTGCTGTATTAGGTTTTGGTGGAATTTACCATTCTTTATTAGGTCCGGATACTTTAGAAGAATCTTTCCCATTCTTTGGTTATGACTGGCGTGATAAAAATAAGATGACTACTATTTTAGGTATTCATTTATGTTTATTAGGTTTAGGTTCATTGTTATTAGTTGCAAAAGCTATGTACTTAGGTGGTATTTACGATACATGGGCACCAGGTGGTGGCGATGTTCGTTATATTACAACACCAACATTAAATCCAATTGTAATTTTTGGATATGTTTTCCGTTCACCATTCGGTGGTGATGGTTGGGTAGTTTCTGTAAATAATATGGAAGATCTTGTTGGTGGACATATTTGGGTTGGGATTTTATGTATCGTTGGCGGTATTTGGCATATTTTTACAAAACCATTCTCTTGGGCTCGTCGAGCATTTGTATGGTCTGGTGAAGCATATTTATCATATAGTTTAGCTGCTATTTCGTTAATGGGTTTCACTGCATCTTTATATTCATGGTATAATAATACTGCTTATCCAAGTGAATTATACGGCCCTACAGGTCCAGAAGCATCACAGTCTCAAGCGTTTACATTCTTAGTACGAGATCAACGTTTAGGTG--CGAATGTATCGTCTGCACAAGGTCCAACTGGTTTAGGTAAATATTTAATGCGTTCACCTAGTGGAGAAATTATTTTCGGTGGTGAAACTATGCGTTTCTGGGATTTACGTGCACCTTGGGTAGAACCATTACGTGGTCCAAATGGGTTAGATATTAATAAAATTAAAAATGATATTCAACCTTGGCAAGAACGTCGTGCAGCAGAATATATGACTCATGCGCCATTAGGTTCATTAAACTCTGTAGGTGGTGTAGCAACGGAAATTAACTCAGTGAACTATGTATCACCGCGTTCATGGTTATGTTGTTCTCATTTCATCTTAGGTTTCTTCTTCTTAGTTGGACATTGGTGGCAT------------------------------------------------------------------------------------------ATGTCTCAATCTGTATCAGAACGGACTCGAATTAAAAGTGACCGTTACGAATCTGGTGTAATTCCATATGCTAAAATGGGTTACTGGGATGCTGCGTACACAGTAAAAGATACTGATGTATTAGCATTATTCCGTATCACACCACAACCAGGTGTAGATCCAGTAGAAGCTGCTGCTGCTGTAGCAGGTGAATCTTCTACTGCAACTTGGACTGTTGTATGGACAGATTTATTAACAGCTTGTGAACGCTACCGTGCTAAAGCTTATCGTGTAGATCCAGTGCCGAATGCAACAGATCAATACTTTGCATTTATCGCATACGAATGTGATTTATTTGAAGAAGGTTCTTTATCTAATTTAACAGCATCTATTATTGGTAACGTTTTCGGATTTAAAGCAGTTGCTGCTTTACGTTTAGAAGATATGCGTATTCCTCACTCATATTTAAAAACATTCCAAGGTCCTGCTACAGGTATCGTTGTAGAGCGTGAACGTTTAAACAAATATGGTACTCCTTTATTAGGTGCTACTGTAAAACCTAAATTAGGTCTTTCTGGTAAAAACTACGGTCGTGTAGTTTATGAAGGTTTAAAAGGTGGTTTAGACTTCTTAAAAGATGATGAAAACATTAACTCTCAACCATTTATGCGTTGGAGAGAACGTTTCTTAAATTGTTTAGAAGGTATTAACCGTGCATCTGCTGCAACTGGTGAAGTTAAAGGTTCTTACTTAAACATCACTGCTGCTACGATGGAAGAAGTATACAAACGTGCTGAGTATGCTAAAGCAATCGGTTCTGTAGTTGTTATGATCGATTTAGTTATGGGTTATACTGCAATTCAATCAATTGCATACTGGGCTCGTGAAAATGATATGCTTTTACATTTACACCGTGCTGGTAACTCTACTTACGCGCGTCAAAAAAACCATGGTATTAACTTCCGCGTTATCTGTAAATGGATGCGTATGTCAGGTGTAGATCATATCCACGCTGGTACAGTTGTTGGTAAATTAGAAGGTGATCCTTTAATGATTAAAGGTTTCTACGATGTATTACGTTTAACTGAATTAGAAGTTAACTTACCTTTTGGTATCTTCTTCGAAATGGATTGGGCTAGTTTACGTCGTTGTATGCCAGTAGCTTCTGGTGGTATCCACTGTGGTCAAATGCATCAATTAATTCACTATTTAGGTGATGATGTTGTATTACAATTCGGTGGTGGTACTATTGGTCACCCTGATGGTATCCAAGCTGGTGCTACAGCAAACCGCGTTGCTTTAGAAGCAATGGTATTAGCTCGTAACGAAGGATCTGATTACTTCAATAACCAAGTAGGTCCTCAAATCTTACGTGATGCAGCTAAAACATGTGGTCCTTTACAAACAGCTTTAGATTTATGGAAAGATATTAGTTTTAACTATACTTCTACAGATACAGCTGATTTCGCTGAAACAGCTACTGCAAACAGATAA
Stephanodiscus_neoastraea ---------TGATCCTGCCAGTAGTCATACGCTCGTCTCAAA-GATTAAGCCATGCATGT-CTAAGTATAACTCTTT-TACTTTGAAAACTGCGAACGGCTCATTATATCAGTTATAGTTTCTTTGATAGTCCCTTACTACTTGGATACCCGTAGTAATTCTAGAGCTAATACATGCATCAATACCCAACTG-TTCGCGGAAGGGTAGTATTTATTAGGTATAGACCAA--CCCTCTTCGGAGGTGCTTTGGTGATTCATAATAACTTTTCGAATCGCA-TGGCTCCATGCCGGCGATGGATCATTCAAGTTTCTGCCCTATCAGCTTTGGATGGTAGTGTATTGGACTACCATGGCTTTAACGGGTAACGAATTGTTAGGGCAAGATTTCGGAGAGGGAGCCTGAGAGACGGCTACCACATCCAAGGAAGGCAGCAGGCGCGTAAATTACCCAATCCTGACACAGGGAGGTAGTGACAATAAATAACAATGCCGGGCCTTTACAGGTCAGGCAATTGGAATGAGAACAATTTAAATCCCTTATCGAGTATCAATTGGAGGGCAAGTCTGGTGCCAGCAGCCGCGGTAATTCCAGCTCCAATAGCGTATATTAAAGTTGTTGCAGTTAAAAAGCTCGTAGTTGGATTTCTGGCAGGAGCGACCGGTCGCGCACTCTGT--GCGT-GAACTTG-GCTGTCTCTGGCCATCCTTGGG--GA-GATCCTGTTTGGCATTAAGTTGTCGGG-CAG-GGGATACCCATCGTTTACTGTGAAAAAATTAGAGTGTTTAAAGCAGGCTTATGCCGTTGAATATATTAGCATGGAATAATAAGATAGGACTTCGGAACTATTTTGTTGGTTTGCGTTACGAAGTAATGATTAATAGGGACAGTTGGGGGTATTCGTATTCCGTTGTCAGAGGTGAAATTCTTGGATTTCCGGAAGACGAACTACTGCGAAAGCATTTACCAAGGATGTTTTCATTAATCAAGAACGAAAGTTAGGGGATCGAAGATGATTAGATACCATCGTAGTCTTAACCATAAACTATGCCGACTCGGGATTGGTGGT-TGTT-TTTTGACTCCATCAGCACCGTATGAGAAATCA-AAGTCTTTGGGTTCCGGGGGGAGTATGGTCGCAAGGCTGAAACTTAAAGAAATTGACGGAAGGGCACCACCAGGAGTGGAATCTGCGGCTTAATTTGACTCAACACGGGAAAACTTACCAGGTCCAGACATAGTGAGGATTGACAGATTGAGAGTTCTTTCTTGATTCTATGGGTGGTGGTGCATGGCCGTTCTTAGTTGGTGGAGTGATTTGTCTGGTTAATTCCGTTAACGAACGAGACCGCCGCCTGCTAAATAG-TTCTACTAATGGTTTTTCATTG-GT-A-A-GAGCTTCTTAGAGGGACG--TT-CATT-CTACAAGATGAAGGAAGATGGCGGCAATAACAGGTCTGTGATGCCCTTAGATGTCCTGGGCCGCACGCGCGTT--ACACTGATGCACTCAACGAGCATATAACC-TTGGCCGAGAGGCCTGGGTAATCTTGTTAACATGCATCGTGATAGGGATAGATTATTGCAATTATTAATCTTGAACGAGGAATTCCTAGTAATCGCAGTTCATCAAACTGCAATGATTACGTCCCTGCCCTTTGTACACACCGCCCGTCGCACCTACCGATTGAATGGTCCGGTGAGGACTCGGGATTGTGGTTTGGCTCCTTC-ATTGGGGCCTGACCGTGAGAACTTGTCCAAACCTTATCATTTAGAGGAAGGTGAAGTCGTAACAAG--------------------------------------------------------------------------CTAGTAACGGCGAGTGAAGCGGGAAGAGCTCATAATGTGAATCTGTGTAACC---------------------CGCAAG------GGTGCACCGAATTGTGGTCTGGAGAA---GTATTGTCGGCCGAGTTTCCGGGCCAAGTCTCTTGGAAAAGGGCAGCTGAGAGGGTGAAACTCCCGTTCTTGCCTGGGAACTCTGTGCCT-T-GGCACATG-CTTTCTACGAGTCGAGTTGCTTGGGATTGCAGCTCAAATTTGGTGGTAAATTCCATCTAAAGCTAAATATTGGTGGGATACCGATAGTGCACAAGTACCGTGAGGGAAAGATGCAAAGAACTTTGAAAAGAGAGTTAAAGAGTACCTGAAATTGTTGAAAGGGAAGCGAAGGAAACCAGTGCCGAAGCT-TTG-TCA-TACTTCTCTTGCCACCTGTGGTAA----GGGCGCT-GTGGCA--T-TGCGT-GGG-T-C--AGCATCGGCTCTT-CG-CCTGGGGTAAAT--CTTCAGTGGGTAGGCGA--C---CTCCT--C--GGAG-GTGAGTGCCCGCTGTTGCTATCC-TGGGTCGGGCCGAGGTC-AGTCAC--TCTGTGC-TCGTGATGCTG----------------------------------------------------------------------------------------------------------------------------TGGTGGAGTGGAAACGCTCGTTTAATTAATGTCTCTGGTAAATTATTAGGTGCTCACGTAGCACATGCTGGTTTAATGGTATTTTGGGCTGGTGCAATGATATTATTTGAAGTATCTCACTTTGTTCCAGAAAAACCTTTATATGAGCAAGGTTTTATTTGTATGCAGCATTTGGCAACACTAGGCTATGGTATTGGCCCAGGTGGTGATATTATATCAACTGTTCCGTATTTTGCAGTTGGGGTTATTCATTTAATTTCTTCTGCTGTATTAGGCTTTGGTGGAATTTACCATTCTTTATTAGGTCCAGATACTTTAGAAGAATCTTTCCCATTCTTTGGTTATGACTGGCGTGATAAAAATAAGATGACTACTATTTTAGGTATTCACTTATGTTTATTAGGTTTAGGTTCATTATTATTAGTTGCAAAAGCTATGTACTTAGGTGGTATTTATGATACATGGGCACCAGGTGGTGGCGATGTTCGTTATATTACAACACCAACATTAAATCCAATTGTAATTTTTGGATATGTTTTCCGTTCACCATTTGGTGGTGATGGTTGGGTAGTTTCTGTAAATAATATGGAAGATCTTGTTGGTGGACATATTTGGGTTGGTATTTTATGTATCGTTGGGGGTATCTGGCATATTTTTACAAAACCATTCTCTTGGGCTCGTCGAGCATTTGTGTGGTCTGGTGAAGCATATTTATCATATAGTTTAGCTGCTATTTCGTTAATGGGTTTCACTGCAGCTTTATACTCATGGTATAATAATACTGCTTATCCAAGTGAATTATACGGTCCTACAGGTCCAGAAGCATCACAATCTCAAGCGTTTACATTCTTAGTACGAGATCAACGTTTAGGTG--CTAATGTATCATCTGCACAAGGTCCAACTGGTTTAGGTAAATATTTAATGCGTTCACCTAGTGGAGAAATTATTTTCGGTGGTGAAACTATGCGTTTCTGGGATTTACGTGCACCTTGGGTAGAACCATTACGTGGTCCAAATGGGTTAGATATTAATAAAATTAAAAATGATATTCAACCTTGGCAAGAACGTCGTGCAGCAGAATATATGACTCATGCTCCATTAGGTTCATTAAACTCTGTAGGTGGTGTAGCAACAGAAATTAACTCAGTGAACTATGTATCACCGCGTTCATGGTTATGTTGTTCTCATTTCATCTTAGGTTTCTTCTTCTTAGTTGGACATTGGTGGCAT------------------------------------------------------------------------------------------ATGTCTCAATCTGTATCAGAACGGACTCGAATTAWWAGTGACCGTTACGAATCTGGTGTAATTCCATATGCTAAAATGGGTTACTGGGATGCCGCGTACACAGTAAAAGATACTGATGTATTAGCATTATTCCGTATCACACCACAACCAGGTGTAGATCCAGTAGAAGCTGCTGCCGCTGTAGCAGGTGAATCTTCTACTGCAACTTGGACTGTTGTATGGACAGATTTATTAACAGCTTGTGAACGCTACCGTGCTAAAGCTTATCGTGTAGATCCAGTACCCAACGCAACAGATCAATACTTTGCATTTATCGCATACGAATGTGATTTATTTGAAGAAGGTTCTTTATCTAATTTAACAGCATCTATTATTGGTAACGTTTTCGGATTTAAAGCAGTTGCTGCTTTACGTTTAGAAGATATGCGTATTCCTCACTCATATTTAAAAACATTCCAAGGCCCTGCTACAGGTATCGTTGTAGAGCGTGAACGTTTAAACAAATATGGTACTCCTTTATTAGGTGCTACTGTAAAACCTAAATTAGGTCTTTCTGGTAAAAACTATGGTCGTGTAGTTTATGAAGGTTTAAAAGGTGGTTTAGACTTCTTAAAAGATGATGAAAACATTAACTCTCAACCATTTATGCGTTGGAGAGAACGTTTCTTAAATTGTTTAGAAGGTATTAACCGTGCATCTGCTGCAACTGGTGAAGTTAAAGGTTCTTACTTAAACATTACTGCTGCTACGATGGAAGAAGTATACAAACGTGCTGAGTATGCTAAAGCAATCGGTTCTGTAGTTGTTATGATCGATTTAGTTATGGGTTACACTGCAATCCAATCAATTGCATACTGGGCTCGTGAAAATGATATGCTTTTACATTTACACCGTGCTGGTAACTCTACTTACGCGCGTCAAAAAAACCATGGTATTAACTTCCGTGTTATCTGTAAATGGATGCGTATGTCAGGTGTAGATCACATCCACGCTGGTACAGTTGTTGGTAAATTAGAAGGTGATCCTTTAATGATTAAAGGTTTCTACGATGTATTACGTTTAACTGAATTAGAAGTTAACTTACCTTTCGGTATCTTCTTCGAAATGGATTGGGCTAGTTTACGTCGTTGTATGCCAGTAGCTTCTGGTGGTATCCACTGTGGTCAAATGCACCAATTAATCCACTATTTAGGTGATGATGTTGTATTACAATTCGGTGGTGGTACTATTGGTCACCCTGATGGTATCCAAGCTGGTGCTACAGCAAACCGCGTTGCTTTAGAAGCAATGGTATTAGCTCGTAACGAAGGATCTGATTACTTCAATAATCAAGTAGGTCCTCAAATCTTACGTGATGCAGCTAAAACATGTGGTCCTTTACAAACAGCTTTAGATTTATGGAAAGATATTAGTTTTAACTATACTTCTACAGATACAGCTGATTTCGCTGAAACAGCTACTGCAAACAGATAA
Stephanodiscus_niagarae_OKAA ---------------TGCCAGTAGTCATACGCTCGTCTCAAA-GATTAAGCCATGCATGT-CTAAGTATAACTCTTT-TACTTTGAAAACTGCGAACGGCTCATTATATCAGTTATAGTTTCTTTGATAGTCCCTTACTACTTGGATACCCGTAGTAATTCTAGAGCTAATACATGCATCAATACCCAACTG-TTCGCGGAAGGGTAGTATTTATTAGGTATAGACCAA--CCCTCTTCGGAGGTGCTTTGGTGATTCATAATAACTTTTCGAATCGCA-CGGCTCCATGCCAGCGATGGATCATTCAAGTTTCTGCCCTATCAGCTTTGGATGGTAGTGTATTGGACTACCATGGCTTTAACGGGTAACGAATTGTTAGGGCAAGATTTCGGAGAGGGAGCCTGAGAGACGGCTACCACATCCAAGGAAGGCAGCAGGCGCGTAAATTACCCAATCCTGACACAGGGAGGTAGTGACAATAAATAACAATGCCGGGCCTTTACAGGTCAGGCAATTGGAATGAGAACAATTTAAATCCCTTATCGAGTATCAATTGGAGGGCAAGTCTGGTGCCAGCAGCCGCGGTAATTCCAGCTCCAATAGCGTATATTAAAGTTGTTGCAGTTAAAAAGCTCGTAGTTGGATTTCTGGCAGGAGCGACCGGTCGCGCACTCTGT--GCGT-GAACTTG-GCTGTCTCTGGCCATCCTTGGG--GA-GATCCTGTTTGGCATTAAGTTGTCGGG-CAG-GGGATACCCATCGTTTACTGTGAAAAAATTAGAGTGTTTAAAGCAGGCTTATGCCGTTGAATATATTAGCATGGAATAATAAGATAGGACTTCGGAACTATTTTGTTGGTTTGCGTTACGAAGTAATGATTAATAGGGACAGTTGGGGGTATTCGTATTCCGTTGTCAGAGGTGAAATTCTTGGATTTCCGGAAGACGAACTACTGCGAAAGCATTTACCAAGGATGTTTTCATTAATCAAGAACGAAAGTTAGGGGATCGAAGATGATTAGATACCATCGTAGTCTTAACCATAAACTATGCCGACTCGGGATTGGTGGT-TGTT-TTTTGACTCCATCAGCACCGTATGAGAAATCA-AAGTCTTTGGGTTCCGGGGGGAGTATGGTCGCAAGGCTGAAACTTAAAGAAATTGACGGAAGGGCACCACCAGGAGTGGAATCTGCGGCTTAATTTGACTCAACACGGGAAAACTTACCAGGTCCAGACATAGTGAGGATTGACAGATTGAGAGTTCTTTCTTGATTCTATGGGTGGTGGTGCATGGCCGTTCTTAGTTGGTGGAGTGATTTGTCTGGTTAATTCCGTTAACGAACGAGACCGCCGCCTGCTAAATAG-TTCTACTAATGGTTTTTCATTG-GT-A-A-GAGCTTCTTAGAGGGACG--TT-CATT-CTACAAGATGAAGGAAGATGGCGGCAATAACAGGTCTGTGATGCCCTTAGATGTCCTGGGCCGCACGCGCGTT--ACACTGATGCACTCAACGAGCATATAACC-TTGGCCGAGAGGCCTGGGTAATCTTGTTAACATGCATCGTGATAGGGATAGATTATTGCAATTATTAATCTTGAACGAGGAATTCCTAGTAATCGCAGTTCATCAAACTGCAATGATTACGTCCCTGCCCTTTGTACACACCGCCCGTCGCACCTACCGATTGAATGGTCCGGTGAGGACTCGGGATTGTGGTTTGGCTCCTTC-ATTGGGGCCTGACCGTGAGAACTTGTCCAAACCTTATCATTTAGAGGAAGGTGAAG------------------------------------------------------------------------------ATTCCCCTAGTAACGGCGAGTGAAGCGGGAAGAGCTCATAATGTGAATCTGTGTAACC---------------------CGCAAG------GGTGCACCGAATTGTGGTCTGGAGAA---GTATTGTCGGCCGAGTTTCCGGGCCAAGTCTCTTGGAAAAGGGCAGCTGAGAGGGTGAAACTCCCGTTCTTGCCTGGGAACTCTGTGCCT-T-GGCACATG-CTTTCTATGAGTCGAGTTGCTTGGGATTGCAGCTCAAATTTGGTGGTAAATTCCATCTAAAGCTAAATATTGGTGGGATACCGATAGTGCACAAGTACCGTGAGGGAAAGATGCAAAGAACTTTGAAAAGAGAGTTAAAGAGTACCTGAAATTGTTGAAAGGGAAGCGAAGGAAACCAGTGCCGAAGCT-TTG-TCA-TACTTCTCTTGCCACCTGTGGTAA----GGGCGCT-GTGGCA--T-AGCGT-GGG-T-C--AGCATCGGCCCTT-CG-CCTGGGGTAAAT--CTTGAGCGGGTAGGCGA--C---CTCCT--C--GGAG-GTGAGTGCCCGCTGTTGCTATCC-TGGGTCGGGCCGAGGTC-AGTCAC--TCTGTGC-TCGTGATGCTG-----------------------------------------------------------------------------------------------------------------------------GGTGGAGTGGAAATGCTCGTTTAATTAATGTCTCTGGTAAATTATTAGGTGCTCACGTAGCACATGCTGGTTTAATGGTATTCTGGGCTGGTGCAATGATATTATTTGAAGTATCTCACTTTGTTCCAGAAAAACCTTTATATGAGCAAGGTTTTATTTGTATGCAGCATTTAGCAACACTAGGCTATGGTATTGGCCCAGGTGGTGATATTACGTCAACCGTTCCATATTTTGCAGTTGGAGTTATTCACTTAATTTCTTCTGCTGTATTAGGTTTTGGTGGAATTTACCATTCTTTATTAGGTCCAGATACTTTAGAAGAATCTTTCCCATTCTTTGGTTATGACTGGCGTGATAAAAATAAGATGACTACCATTTTAGGTATTCACTTATGTTTATTAGGTTTAGGTTCATTATTATTAGTTGCAAAAGCTATGTACTTAGGTGGTATTTACGATACATGGGCACCAGGTGGTGGCGATGTTCGTTATATTACAACACCAACATTAAATCCAATTGTAATTTTTGGATATGTTTTCCGTTCACCATTTGGTGGTGATGGTTGGGTAGTTTCTGTAAATAATATGGAAGATCTTGTTGGTGGACATATTTGGGTTGGTATTTTATGTATTGTTGGCGGTATCTGGCATATTTTTACAAAACCATTCTCTTGGGCCCGCCGAGCATTTGTATGGTCTGGTGAAGCGTATTTATCATATAGTTTAGCTGCTATTTCATTAATGGGTTTCACTGCATCTTTATATTCATGGTATAATAATACTGCTTATCCAAGTGAATTATATGGTCCTACAGGTCCAGAAGCATCGCAATCTCAAGCGTTTACGTTCTTAGTACGAGATCAACGTTTAGGTG--CGAATGTATCATCTGCACAAGGTCCAACTGGTTTAGGTAAATATTTAATGCGTTCACCTAGTGGAGAAATTATTTTCGGTGGTGAAACTATGCGTTTCTGGGATTTACGCGCACCTTGGGTAGAACCATTACGTGGTCCAAATGGGTTAGATATTAATAAAATTAAAAATGATATTCAACCTTGGCAAGAACGTCGTGCCGCAGAATATATGACTCATGCACCATTAGGTTCATTAAACTCTGTAGGTGGTGTAGCGACAGAAATTAACTCAGTAAACTATGTATCACCGCGTTCATGGTTATGTTGTTCTCATTTCATCTTAGGTTTCTTCTTCTTAGTTGGACATTGGTGGCAT-----------------------------------------------------------------------------------------------------------------GACTCGAATTAAAAGTGACCGTTACGAATCTGGTGTAATTCCATATGCTAAAATGGGTTACTGGGATGCTGCGTACACAGTAAAAGATACTGATGTATTAGCATTATTCCGTATCACACCACAACCAGGTGTAGATCCAGTAGAAGCTGCTGCTGCTGTAGCAGGTGAATCTTCTACTGCAACTTGGACTGTTGTATGGACAGATTTATTAACAGCTTGTGAACGCTACCGTGCTAAAGCTTATCGTGTAGATCCAGTGCCTAATGCAACAGATCAATACTTTGCGTTTATCGCATACGAATGTGATTTATTTGAAGAAGGTTCTTTATCTAATTTAACAGCATCTATTATTGGTAACGTTTTCGGATTTAAAGCTGTTGCTGCTTTACGTTTAGAAGATATGCGTATTCCTCACTCATATTTAAAAACATTCCAAGGCCCTGCTACAGGTATCGTTGTAGAACGTGAACGTTTAAACAAATATGGTACTCCTTTATTAGGTGCTACTGTAAAACCGAAATTAGGTCTTTCTGGTAAAAACTATGGTCGTGTAGTTTATGAAGGTTTAAAAGGTGGTTTAGACTTCTTAAAAGATGATGAAAACATTAACTCTCAACCATTTATGCGTTGGAGAGAACGTTTCTTAAATTGTTTAGAAGGTATTAACCGTGCATCTGCTGCAACTGGTGAAGTTAAAGGTTCTTACTTAAACATCACAGCTGCTACGATGGAAGAAGTATACAAACGTGGTGAGTATGCTAAAGCAATCGGTTCTGTAGTTGTTATGATCGATTTAGTTATGGGTTACACTGCAATTCAATCAATCGCATACTGGGCTCGTGAAAATGATATGCTTTTACACTTACATCGTGCTGGTAACTCTACTTACGCGCGTCAAAAAAACCATGGTATTAACTTCCGTGTTATCTGTAAATGGATGCGTATGTCAGGTGTAGATCATATCCACGCTGGTACAGTTGTTGGTAAATTAGAAGGTGATCCTTTAATGATTAAAGGTTTCTACGATGTATTACGTTTAACCGAATTAGAAGTTAACTTACCTTTCGGTATCTTCTTCGAAATGGATTGGGCTAGTTTACGTCGTTGTATGCCGGTAGCTTCTGGTGGTATCCACTGTGGTCAAATGCACCAATTAATTCACTACTTAGGTGATGATGTTGTATTACAATTCGGTGGTGGTACTATTGGTCACCCTGATGGTATCCAAGCTGGTGCTACAGCAAACCGCGTTGCTTTAGAAGCAATGGTATTAGCTCGTAACGAAGGATCTGATTACTTCAATAACCAAGTAGGTCCTCAAATCTTACGTGATGCAGCTAAAACATGTGGTCCTTTACAAACAGCTTTAGATTTATGGAAAGATATTAGTTTTAACTATACTTCTACAGATACAGCTGATTTCGCTGAAACAGCTACTGCAAACAGATAA
Stephanodiscus_parvus_FHTC11 --ACCTGGTTGATCCTGCCAGTAGTCATACGCTCGTCTCAAA-GATTAAGCCATGCATGT-CTAAGTATAACTCTTT-TACTTTGAAAACTGCGAACGGCTCATTATATCAGTTATAGTTTCTTTGATAGTCCCTTACTACTTGGATACCCGTAGTAATTCTAGAGCTAATACATGCATCAATACCCAACTG-TTCGCGGAAGGGTAGTATTTATTAGGTATAGACCAA--CCCTCTTCGGAGGTGCTTTGGTGATTCATAATAACTTTTCGAATCGCA-TGGCTCCATGCCGGCGATGGATCATTCAAGTTTCTGCCCTATCAGCTTTGGATGGTAGTGTATTGGACTACCATGGCTTTAACGGGTAACGAATTGTTAGGGCAAGATTTCGGAGAGGGAGCCTGAGAGACGGCTACCACATCCAAGGAAGGCAGCAGGCGCGTAAATTACCCAATCCTGACACAGGGAGGTAGTGACAATAAATAACAATGCCGGGCCTTTACAGGTCAGGCAATTGGAATGAGAACAATTTAAATCCCTTATCGAGTATCAATTGGAGGGCAAGTCTGGTGCCAGCAGCCGCGGTAATTCCAGCTCCAATAGCGTATATTAAAGTTGTTGCAGTTAAAAAGCTCGTAGTTGGATTTCTGGCAGGAGCGACCGGTCGCGCACTCTGT--GCGT-GAACTTG-GCTGTCTCTGGCCATCCTTGGG--GA-GATCCTGTTTGGCATTAAGTTGTCGGG-CAG-GGGATACCCATCGTTTACTGTGAAAAAATTAGAGTGTTTAAAGCAGGCTTATGCCGTTGAATATATTAGCATGGAATAATAAGATAGGACTTCGGAACTATTTTGTTGGTTTGCGTTACGAAGTAATGATTAATAGGGACAGTTGGGGGTATTCGTATTCCGTTGTCAGAGGTGAAATTCTTGGATTTCCGGAAGACGAACTACTGCGAAAGCATTTACCAAGGATGTTTTCATTAATCAAGAACGAAAGTTAGGGGATCGAAGATGATTAGATACCATCGTAGTCTTAACCATAAACTATGCCGACTCGGGATTGGTGGT-TGTT--TTTGACTCCATCAGCACCGTATGAGAAATCA-AAGTCTTTGGGTTCCGGGGGGAGTATGGTCGCAAGGCTGAAACTTAAAGAAATTGACGGAAGGGCACCACCAGGAGTGGAATCTGCGGCTTAATTTGACTCAACACGGGAAAACTTACCAGGTCCAGACATAGTGAGGATTGACAGATTGAGAGTTCTTTCTTGATTCTATGGGTGGCGGTGCATGGCCGTTCTTAGTTGGTGGAGTGATTTGTCTGGTTAATTCCGTTAACGAACGAGACCGCCGCCTGCTAAATAG-TTCTACTAATGGTTTTTCATTG-GT-A-A-GAGCTTCTTAGAGGGACG--TT-CATT-CTACAAGATGAAGGAAGATGGCGGCAATAACAGGTCTGTGATGCCCTTAGATGTCCTGGGCCGCACGCGCGTT--ACACTGATGCACTCAACGAGCATATAACC-TTGGCCGAGAGGCCTGGGTAATCTTGTTAACATGCATCGTGATAGGGATAGATTATTGCAATTATTAATCTTGAACGAGGAATTCCTAGTAATCGCAGTTCATCAAACTGCAATGATTACGTCCCTGCCCTTTGTACACACCGCCCGTCGCACCTACCGATTGAATGGTCCGGTGAGGACTCGGGATTGTGGTTTGGCTCCTTC-ATTGGGGCCTGACCGTGAGAACTTGTCCAAACCTTATCATTTAGAGGAAGGTGAAGTCGTAACAAGG-------------------------------------------------------------------ATTCCCCTAGTAACGGCGAGTGAAGCGGGAAGAGCTCATAATGTGAATCTGTGTAACC---------------------CGCAAG------GGTGCACCGAATTGTGGTCTGGAGAA---GTATTGTCGGCCGAGTTTCCGGGCCAAGTCTCTTGGAAAAGGGCAGCTGAGAGGGTGAAACTCCCGTTCTTGCCTGGGAACTTTGTGCCT-T-GGCACATG-CTTTCTACGAGTCGAGTTGCTTGGGATTGCAGCTCAAATTTGGTGGTAAATTCCATCTAAAGCTAAATATTGGTGGGATACCGATAGTGCACAAGTACCGTGAGGGAAAGATGCAAAGAACTTTGAAAAGAGAGTTAAAGAGTACCTGAAATTGTTGAAAGGGAAGCGAAGGAAACCAGTGCCGAAGCT-TTG-TCA-TACTTCTCTTGCCACCTGTGGTGA----GGGCGCT-GTGGCA--T-TGCGT-GGG-T-C--AGCATCGGCTCTT-TG-CCTGGGGTAAAT--CTTCAGTGGGTAGGCGA--C---CTCCT--C--GGAG-GTGAGTGCCCGCTGCTGCTATCC-TGGGTGGGGCCGAGGTC-AGTCAC--TCTGTGC-TCGTGATGCTGGC---------------------------------------------------------------------------------------------------------------------------GGTGGAGTGGAAACGCTCGTTTAATTAATGTCTCTGGTAAATTATTAGGTGCTCACGTAGCACATGCTGGTTTAATGGTATTTTGGGCCGGTGCAATGATATTATTTGAAGTATCTCACTTTGTCCCAGAAAAACCTTTATATGAGCAAGGTTTTATTTGTATGCAGCATTTGGCAACACTAGGCTATGGTATTGGCCCAGGTGGTGATATTACATCAACTGTTCCATATTTTGCAGTTGGGGTTATTCATTTAATTTCTTCTGCTGTATTAGGTTTTGGTGGAATTTACCATTCTTTATTAGGTCCGGATACTTTAGAAGAATCTTTCCCATTCTTTGGTTATGACTGGCGTGATAAAAATAAGATGACTACTATTTTAGGTATTCACTTATGTTTATTAGGTTTAGGTTCATTATTATTAGTTGCAAAAGCTATGTACTTAGGTGGTATTTACGATACATGGGCACCAGGTGGTGGCGATGTTCGTTATATTACAACACCAACATTAAATCCAATTGTAATTTTTGGATATGTTTTCCGTTCACCATTTGGTGGTGATGGTTGGGTAGTTTCTGTAAATAATATGGAAGATCTTGTTGGTGGACATATTTGGGTTGGTATTTTATGTATCGTTGGCGGTATCTGGCATATTTTTACAAAACCATTCTCTTGGGCTCGTCGAGCATTTGTATGGTCTGGTGAAGCATATTTATCATATAGTTTAGCTGCTATTTCGTTAATGGGTTTCACTGCATCTTTATATTCATGGTATAATAATACTGCTTATCCAAGTGAATTATACGGTCCTACAGGTCCAGAAGCATCACAGTCTCAGGCGTTTACATTCTTAGTACGAGATCAACGTTTAGGTG--CGAATGTATCGTCTGCACAAGGTCCAACTGGTTTAGGTAAATATTTAATGCGTTCACCTAGTGGAGAAATTATTTTCGGTGGTGAAACTATGCGTTTCTGGGATTTACGTGCACCTTGGGTAGAACCATTACGTGGTCCAAATGGGTTAGATATTAATAAAATTAAAAATGATATTCAACCTTGGCAAGAACGTCGTGCAGCAGAATATATGACTCATGCACCATTAGGTTCATTAAACTCTGTAGGTGGTGTAGCAACAGAAATTAACTCAGTGAACTATGTATCACCGCGTTCATGGTTATGTTGTTCTCATTTCATCTTGGGTTTCTTCTTCTTAGTTGGACATTGGTGGCAT------------------------------------------------------------------------------------------ATGTCTCAATCTGTATCAGAACGGACTCGAATTAAAAGTGACCGTTACGAATCTGGTGTAATTCCATATGCTAAAATGGGTTACTGGGATGCTGCGTACACAGTAAAAGATACTGATGTATTAGCGTTATTCCGTATCACACCACAACCAGGTGTAGATCCAGTAGAAGCTGCTGCTGCTGTAGCAGGTGAATCTTCTACTGCAACTTGGACTGTTGTATGGACAGATTTATTAACAGCTTGTGAACGCTACCGTGCTAAAGCTTATCGTGTAGATCCAGTGCCGAATGCAACAGATCAATACTTTGCATTTATCGCATACGAATGTGATTTATTTGAAGAAGGTTCTTTATCTAATTTAACAGCATCTATTATTGGTAACGTTTTCGGATTTAAAGCAGTTGCTGCTTTACGTTTAGAAGATATGCGTATTCCTCACTCATATTTAAAAACATTCCAAGGCCCTGCTACAGGTATCGTTGTAGAGCGTGAACGTTTAAACAAATATGGTACTCCTTTATTAGGTGCTACTGTAAAACCTAAATTAGGTCTTTCTGGTAAAAACTATGGTCGTGTAGTTTATGAAGGTTTAAAAGGTGGTTTAGACTTCTTAAAAGATGATGAAAACATTAACTCTCAACCATTTATGCGTTGGAGAGAACGTTTCTTAAATTGTTTAGAAGGTATTAACCGTGCATCTGCTGCAACTGGTGAAGTTAAAGGTTCTTACTTAAACATCACTGCTGCTACGATGGAAGAAGTATACAAACGTGCTGAGTATGCTAAAGCAATCGGTTCTGTAGTTGTTATGATCGATTTAGTTATGGGTTACACTGCAATTCAATCAATTTCATACTGGGCTCGTGAAAATGATATGCTTTTACATTTACACCGTGCTGGTAACTCTACTTACGCGCGTCAAAAAAACCATGGTATTAACTTCCGTGTTATCTGTAAATGGATGCGTATGTCAGGTGTAGATCACATCCACGCTGGTACAGTTGTTGGTAAATTAGAAGGTGATCCTTTAATGATTAAAGGTTTCTACGATGTATTACGTTTAACTGAATTAGAAGTTAACTTACCTTTTGGTATCTTCTTCGAAATGGATTGGGCTAGTTTACGTCGTTGTATGCCAGTAGCTTCTGGTGGTATCCACTGTGGTCAAATGCACCAATTAATTCACTACTTAGGTGATGATGTTGTATTACAATTCGGTGGTGGTACTATTGGTCACCCTGATGGTATCCAAGCTGGTGCTACAGCAAACCGCGTTGCTTTAGAAGCAATGGTATTAGCTCGTAACGAAGGAGCTGATTACTTTAATAACCAAGTAGGTCCTCAAATCTTACGTGATGCAGCTAAAACATGTGGTCCTTTACAAACAGCTTTAGATTTATGGAAAGATATTAGTTTTAACTATACTTCTACAGATACAGCTGATTTTGCTGAAACAGCTACTGCAAACAGATAA
Stephanodiscus_yellowstonensis_Y7 ------------------CAGTAGTCATACGCTCGTCTCAAA-GATTAAGCCATGCATGT-CTAAGTATAACTCTTT-TACTTTGAAAACTGCGAACGGCTCATTATATCAGTTATAGTTTCTTTGATAGTCCCTTACTACTTGGATACCCGTAGTAATTCTAGAGCTAATACATGCATCAATACCCAACTG-TTCGCGGAAGGGTAGTATTTATTAGGTATAGACCAA--CCCTCTTCGGAGGTGCTTTGGTGATTCATAATAACTTTTCGAATCGCA-CGGCTCCATGCCAGCGATGGATCATTCAAGTTTCTGCCCTATCAGCTTTGGATGGTAGTGTATTGGACTACCATGGCTTTAACGGGTAACGAATTGTTAGGGCAAGATTTCGGAGAGGGAGCCTGAGAGACGGCTACCACATCCAAGGAAGGCAGCAGGCGCGTAAATTACCCAATCCTGACACAGGGAGGTAGTGACAATAAATAACAATGCCGGGCCTTTACAGGTCAGGCAATTGGAATGAGAACAATTTAAATCCCTTATCGAGTATCAATTGGAGGGCAAGTCTGGTGCCAGCAGCCGCGGTAATTCCAGCTCCAATAGCGTATATTAAAGTTGTTGCAGTTAAAAAGCTCGTAGTTGGATTTCTGGCAGGAGCGACCGGTCGCGCACTCTGT--GCGT-GAACTTG-GCTGTCTCTGGCCATCCTTGGG--GA-GATCCTGTTTGGCATTAAGTTGTCGGG-CAG-GGGATACCCATCGTTTACTGTGAAAAAATTAGAGTGTTTAAAGCAGGCTTATGCCGTTGAATATATTAGCATGGAATAATAAGATAGGACTTCGGAACTATTTTGTTGGTTTGCGTTACGAAGTAATGATTAATAGGGACAGTTGGGGGTATTCGTATTCCGTTGTCAGAGGTGAAATTCTTGGATTTCCGGAAGACGAACTACTGCGAAAGCATTTACCAAGGATGTTTTCATTAATCAAGAACGAAAGTTAGGGGATCGAAGATGATTAGATACCATCGTAGTCTTAACCATAAACTATGCCGACTCGGGATTGGTGGT-TGTT-TTTTGACTCCATCAGCACCGTATGAGAAATCA-AAGTCTTTGGGTTCCGGGGGGAGTATGGTCGCAAGGCTGAAACTTAAAGAAATTGACGGAAGGGCACCACCAGGAGTGGAATCTGCGGCTTAATTTGACTCAACACGGGAAAACTTACCAGGTCCAGACATAGTGAGGATTGACAGATTGAGAGTTCTTTCTTGATTCTATGGGTGGTGGTGCATGGCCGTTCTTAGTTGGTGGAGTGATTTGTCTGGTTAATTCCGTTAACGAACGAGACCGCCGCCTGCTAAATAG-TTCTACTAATGGTTTTTCATTG-GT-A-A-GAGCTTCTTAGAGGGACG--TT-CATT-CTACAAGATGAAGGAAGATGGCGGCAATAACAGGTCTGTGATGCCCTTAGATGTCCTGGGCCGCACGCGCGTT--ACACTGATGCACTCAACGAGCATATAACC-TTGGCCGAGAGGCCTGGGTAATCTTGTTAACATGCATCGTGATAGGGATAGATTATTGCAATTATTAATCTTGAACGAGGAATTCCTAGTAATCGCAGTTCATCAAACTGCAATGATTACGTCCCTGCCCTTTGTACACACCGCCCGTCGCACCTACCGATTGAATGGTCCGGTGAGGACTCGGGATTGTGGTTTGGCTCCTTC-ATTGGGGCCTGACCGTGAGAACTTGTCCAAACCTTATCATTTAGAGGAAGGTGAAGTCGTAAC-----------------------------------------------------------------------ATTCCCCTAGTAACGGCGAGTGAAGCGGGAAGAGCTCATAATGTGAATCTGTGTAACC---------------------CGCAAG------GGTGCACCGAATTGTGGTCTGGAGAA---GTATTGTCGGCCGAGTTTCCGGGCCAAGTCTCTTGGAAAAGGGCAGCTGAGAGGGTGAAACTCCCGTTCTTGCCTGGGAACTCTGTGCCT-T-GGCACATG-CTTTCTATGAGTCGAGTTGCTTGGGATTGCAGCTCAAATTTGGTGGTAAATTCCATCTAAAGCTAAATATTGGTGGGATACCGATAGTGCACAAGTACCGTGAGGGAAAGATGCAAAGAACTTTGAAAAGAGAGTTAAAGAGTACCTGAAATTGTTGAAAGGGAAGCGAAGGAAACCAGTGCCGAAGCT-TTG-TCA-TACTTCTCTTGCCACCTGTGGTAA----GGGCGCT-GTGGCA--T-AGCGT-GGG-T-C--AGCATCGGCCCTT-CG-CCTGGGGTAAAT--CTTGAGCGGGTAGGCGA--C---CTCCT--C--GGAG-GTGAGTGCCCGCTGTTGCTATCC-TGGGTCGGGCCGAGGTC-AGTCAC--TCTGTGC-TCGTGATGCTGGC---------------------------------------------------------------------------------------------------------------------------GGTGGAGTGGAAATGCTCGTTTAATTAATGTCTCTGGTAAATTATTAGGTGCTCACGTAGCACATGCTGGTTTAATGGTATTCTGGGCTGGTGCAATGATATTATTTGAAGTATCTCACTTTGTTCCAGAAAAACCTTTATATGAGCAAGGTTTTATTTGTATGCAGCATTTAGCAACACTAGGCTATGGTATTGGCCCAGGTGGTGATATTACGTCAACCGTTCCATATTTTGCAGTTGGGGTTATTCACTTAATTTCTTCTGCTGTATTAGGTTTTGGTGGAATTTACCATTCTTTATTAGGTCCAGATACTTTAGAAGAATCTTTCCCATTCTTTGGTTATGACTGGCGTGATAAAAATAAGATGACTACCATTTTAGGTATTCACTTATGTTTATTAGGTTTAGGTTCATTATTATTAGTTGCAAAAGCTATGTACTTAGGTGGTATTTACGATACATGGGCACCAGGTGGTGGCGATGTTCGTTATATTACAACACCAACATTAAATCCAATTGTAATTTTTGGATATGTTTTCCGTTCACCATTTGGTGGTGATGGTTGGGTAGTTTCTGTAAATAATATGGAAGATCTTGTTGGTGGACATATTTGGGTTGGTATTTTATGTATTGTTGGCGGTATCTGGCATATTTTTACAAAACCATTCTCTTGGGCCCGCCGAGCATTTGTATGGTCTGGTGAAGCGTATTTATCATATAGTTTAGCTGCTATTTCATTAATGGGTTTCACTGCATCTTTATATTCATGGTATAATAATACTGCTTATCCAAGTGAATTATATGGTCCTACAGGTCCAGAAGCATCGCAATCTCAAGCGTTTACGTTCTTAGTACGAGATCAACGTTTAGGTG--CGAATGTATCATCTGCACAAGGTCCAACTGGTTTAGGTAAATATTTAATGCGTTCACCTAGTGGAGAAATTATTTTCGGTGGTGAAACTATGCGTTTCTGGGATTTACGCGCACCTTGGGTAGAACCATTACGTGGTCCAAATGGGTTAGATATTAATAAAATTAAAAATGATATTCAACCTTGGCAAGAACGTCGTGCCGCAGAATATATGACTCATGCACCATTAGGTTCATTAAACTCTGTAGGTGGTGTAGCGACAGAAATTAACTCAGTAAACTATGTATCACCGCGTTCATGGTTATGTTGTTCTCATTTCATCTTAGGTTTCTTCTTCTTAGTTGGACATTGG------------------------------------------------------------------------------------------------ATGTCTCAATCTGTATCAGAACGGACTCGAATTAAAAGTGACCGTTACGAATCTGGTGTAATTCCATATGCTAAAATGGGTTACTGGGATGCTGCGTACACAGTAAAAGATACTGATGTATTAGCATTATTCCGTATCACACCACAACCAGGTGTAGATCCAGTAGAAGCTGCTGCTGCTGTAGCAGGTGAATCTTCTACTGCAACTTGGACTGTTGTATGGACAGATTTATTAACAGCTTGTGAACGCTACCGTGCTAAAGCTTATCGTGTAGATCCAGTGCCTAATGCAACAGATCAATACTTTGCGTTTATCGCATACGAATGTGATTTATTTGAAGAAGGTTCTTTATCTAATTTAACAGCATCTATTATTGGTAACGTTTTCGGATTTAAAGCTGTTGCTGCTTTACGTTTAGAAGATATGCGTATTCCTCACTCATATTTAAAAACATTCCAAGGCCCTGCTACAGGTATCGTTGTAGAACGTGAACGTTTAAACAAATATGGTACTCCTTTATTAGGTGCTACTGTAAAACCGAAATTAGGTCTTTCTGGTAAAAACTATGGTCGTGTAGTTTATGAAGGTTTAAAAGGTGGTTTAGACTTCTTAAAAGATGATGAAAACATTAACTCTCAACCATTTATGCGTTGGAGAGAACGTTTCTTAAATTGTTTAGAAGGTATTAACCGTGCATCTGCTGCAACTGGTGAAGTTAAAGGTTCTTACTTAAACATCACAGCTGCTACGATGGAAGAAGTATACAAACGTGGTGAGTATGCTAAAGCAATCGGTTCTGTAGTTGTTATGATCGATTTAGTTATGGGTTACACTGCAATTCAATCAATCGCATACTGGGCTCGTGAAAATGATATGCTTTTACACTTACATCGTGCTGGTAACTCTACTTACGCGCGTCAAAAAAACCATGGTATTAACTTCCGTGTTATCTGTAAATGGATGCGTATGTCAGGTGTAGATCATATCCACGCTGGTACAGTTGTTGGTAAATTAGAAGGTGATCCTTTAATGATTAAAGGTTTCTACGATGTATTACGTTTAACCGAATTAGAAGTTAACTTACCTTTCGGTATCTTCTTCGAAATGGATTGGGCTAGTTTACGTCGTTGTATGCCGGTAGCTTCTGGTGGTATCCACTGTGGTCAAATGCACCAATTAATTCACTACTTAGGTGATGATGTTGTATTACAATTCGGTGGTGGTACTATTGGTCACCCTGATGGTATCCAAGCTGGTGCTACAGCAAACCGCGTTGCTTTAGAAGCAATGGTATTAGCTCGTAACGAAGGATCTGATTACTTCAATAACCAAGTAGGTCCTCAAATCTTACGTGATGCAGCTAAAACATGTGGTCCTTTACAAACAGCTTTAGATTTATGGAAAGATATTAGTTTTAACTATACTTCTACAGATACAGCTGATTTCGCTGAAACAGCTACTGCAAACAGATAA
Stephanodiscus_oregonicus_Y98_1 --------------CTGCCAGTAGTCATACGCTCGTCTCAAA-GATTAAGCCATGCATGT-CTAAGTATAACTCTTT-TACTTTGAAAACTGCGAACGGCTCATTATATCAGTTATAGTTTCTTTGATAGTCCCTTACTACTTGGATACCCGTAGTAATTCTAGAGCTAATACATGCATCAATACCCAACTG-TTCGCGGAAGGGTAGTATTTATTAGGTATAGACCAA--CCCTCTTCGGAGGTGCTTTGGTGATTCATAATAACTTTTCGAATCGCA-TGGCTCCATGCCGGCGATGGATCATTCAAGTTTCTGCCCTATCAGCTTTGGATGGTAGTGTATTGGACTACCATGGCTTTAACGGGTAACGAATTGTTAGGGCAAGATTTCGGAGAGGGAGCCTGAGAGACGGCTACCACATCCAAGGAAGGCAGCAGGCGCGTAAATTACCCAATCCTGACACAGGGAGGTAGTGACAATAAATAACAATGCCGGGCCTTTACAGGTCAGGCAATTGGAATGAGAACAATTTAAATCCCTTATCGAGTATCAATTGGAGGGCAAGTCTGGTGCCAGCAGCCGCGGTAATTCCAGCTCCAATAGCGTATATTAAAGTTGTTGCAGTTAAAAAGCTCGTAGTTGGATTTCTGGCAGGAGCGACCGGTCGCGCACTCTGT--GCGT-GAACTTG-GCTGTCTCTGGCCATCCTTGGG--GA-GATCCTGTTTGGCATTAAGTTGTCGGG-CAG-GGGATACCCATCGTTTACTGTGAAAAAATTAGAGTGTTTAAAGCAGGCTTATGCCGTTGAATATATTAGCATGGAATAATAAGATAGGACTTCGGAACTATTTTGTTGGTTTGCGTTACGAAGTAATGATTAATAGGGACAGTTGGGGGTATTCGTATTCCGTTGTCAGAGGTGAAATTCTTGGATTTCCGGAAGACGAACTACTGCGAAAGCATTTACCAAGGATGTTTTCATTAATCAAGAACGAAAGTTAGGGGATCGAAGATGATTAGATACCATCGTAGTCTTAACCATAAACTATGCCGACTCGGGATTGGTGGT-TGTT-TTTTGACTCCATCAGCACCGTATGAGAAATCA-AAGTCTTTGGGTTCCGGGGGGAGTATGGTCGCAAGGCTGAAACTTAAAGAAATTGACGGAAGGGCACCACCAGGAGTGGAATCTGCGGCTTAATTTGACTCAACACGGGAAAACTTACCAGGTCCAGACATAGTGAGGATTGACAGATTGAGAGTTCTTTCTTGATTCTATGGGTGGTGGTGCATGGCCGTTCTTAGTTGGTGGAGTGATTTGTCTGGTTAATTCCGTTAACGAACGAGACCGCCGCCTGCTAAATAG-TTCTACTAATGGTTTTTCATTG-GT-A-A-GAGCTTCTTAGAGGGACG--TT-CATT-CTACAAGATGAAGGAAGATGGCGGCAATAACAGGTCTGTGATGCCCTTAGATGTCCTGGGCCGCACGCGCGTT--ACACTGATGCACTCAACGAGCATATAACC-TTGGCCGAGAGGCCTGGGTAATCTTGTTAACATGCATCGTGATAGGGATAGATTATTGCAATTATTAATCTTGAACGAGGAATTCCTAGTAATCGCAGTTCATCAAACTGCAATGATTACGTCCCTGCCCTTTGTACACACCGCCCGTCGCACCTACCGATTGAATGGTCCGGTGAGGACTCGGGATTGTGGTTTGGCTCCTTC-ATTGGGGCCTGACCGTGAGAACTTGTCCAAACCTTATCATTTAGAGGAAGGTGAAGTCGTTACAA---------------------------------------------------------------------ATTCCCCTAGTAACGGCGAGTGAAGCGGGAAGAGCTCATAATGTGAATCTGTGTAACC---------------------CGCAAG------GGTGCACCGAATTGTGGTCTGGAGAA---GTATTGTCGGCCGAGTTTCCGGGCCAAGTCTCTTGGAAAAGGGCAGCTGAGAGGGTGAAACTCCCGTTCTTGCCTGGGAACTTTGTGCCT-T-GGCACATG-CTTTCTACGAGTCGAGTTGCTTGGGATTGCAGCTCAAATTTGGTGGTAAATTCCATCTAAAGCTAAATATTGGTGGGATACCGATAGTGCACAAGTACCGTGAGGGAAAGATGCAAAGAACTTTGAAAAGAGAGTTAAAGAGTACCTGAAATTGTTGAAAGGGAAGCGAAGGAAACCAGTGCCGAAGCT-TTG-TCA-TACTTCTCTTGCCACCTGTGGTGA----GGGCGCT-GTGGCA--T-TGCGT-GGG-T-C--AGCATCGGCTCTT-TG-CCTGGGGTAAAT--CTTCAGTGGGTAGGCGA--C---CTCCT--C--GGAG-GTGAGTGCCCGCTGTTGCTATCC-TGGGTCGGGCCGAGGTC-AGTCAC--TCTGTGC-TCGTGATGCTG------------------------------------------------------------------------------------------------------------------------------GTGGAGTGGAAACGCTCGTTTAATTAATGTCTCTGGTAAATTATTAGGTGCTCACGTAGCACATGCTGGTTTAATGGTATTTTGGGCCGGTGCAATGATATTATTTGAAGTATCTCACTTTGTTCCAGAAAAACCTTTATATGAGCAAGGTTTTATTTGTATGCAGCATTTGGCAACACTAGGCTATGGTATTGGCCCAGGTGGTGATATTACATCAACTGTTCCGTATTTTGCAGTTGGGGTTATTCATTTAATTTCTTCTGCTGTATTAGGTTTTGGTGGAATTTACCATTCTTTATTAGGTCCGGATACTTTAGAAGAATCTTTCCCATTCTTTGGTTATGACTGGCGTGATAAAAATAAAATGACTACTATTTTAGGTATTCATTTATGTTTATTAGGTTTAGGTTCATTGTTATTAGTTGCAAAAGCTATGTACTTAGGTGGTATTTATGATACATGGGCACCAGGTGGTGGCGATGTTCGTTATATTACAACACCAACATTAAATCCAATTGTAATTTTTGGATATGTTTTCCGTTCACCATTCGGTGGTGATGGTTGGGTAGTTTCTGTAAATAATATGGAAGATCTTGTTGGTGGACATATTTGGGTTGGGATTTTATGTATCGTTGGCGGTATCTGGCATATTTTTACAAAACCATTCTCTTGGGCTCGTCGAGCATTTGTATGGTCTGGTGAAGCATATTTATCATATAGTTTAGCTGCTATTTCGTTAATGGGTTTCACTGCATCTTTATATTCATGGTATAATAATACTGCTTATCCAAGTGAATTATACGGTCCTACAGGTCCAGAAGCATCACAGTCTCAAGCGTTTACATTCTTAGTACGAGATCAACGTTTAGGTG--CGAATGTATCGTCTGCACAAGGTCCAACTGGTTTAGGTAAATATTTAATGCGTTCACCTAGTGGAGAAATTATTTTCGGTGGTGAAACTATGCGTTTCTGGGATTTACGTGCACCTTGGGTAGAACCGTTACGTGGTCCAAATGGGTTAGATATTAATAAAATTAAAAATGATATTCAACCTTGGCAAGAACGTCGTGCAGCAGAATATATGACTCATGCGCCATTAGGTTCATTAAACTCTGTAGGTGGTGTAGCAACGGAAATTAACTCAGTGAACTACGTATCACCGCGTTCATGGTTATGTTGTTCTCATTTCATCTTA---------------------------------------------------------------------------------------------------------------------------ATGTCTCAATCTGTATCAGAACGGACTCGAATTAAWAGTGACCGTTACGAATCTGGTGTAATTCCATATGCTAAAATGGGTTACTGGGATGCTGCGTACACAGTAAAAGATACTGATGTATTAGCATTATTCCGTATCACACCACAACCAGGTGTAGATCCAGTAGAAGCTGCTGCTGCTGTAGCAGGTGAATCTTCTACTGCAACTTGGACTGTTGTATGGACAGATTTATTAACAGCTTGTGAACGCTACCGTGCTAAAGCTTATCGTGTAGATCCAGTGCCGAATGCAACAGATCAATACTTTGCATTTATCGCATACGAATGTGATTTATTTGAAGAAGGTTCTTTATCTAATTTAACAGCATCTATTATTGGTAACGTTTTCGGATTTAAAGCAGTTGCTGCTTTACGTTTAGAAGATATGCGTATTCCTCACTCATATTTAAAAACATTCCAAGGTCCTGCTACAGGTATCGTTGTAGAGCGTGAACGTTTAAACAAATATGGTACTCCTTTATTAGGTGCTACTGTAAAACCTAAATTAGGTCTTTCTGGTAAAAACTACGGTCGTGTAGTTTATGAAGGTTTAAAAGGTGGTTTAGACTTCTTAAAAGATGATGAAAACATTAACTCTCAACCATTTATGCGTTGGAGAGAACGTTTCTTAAATTGTTTAGAAGGTATTAACCGTGCATCTGCTGCAACTGGTGAAGTTAAAGGTTCTTACTTAAACATCACTGCTGCTACGATGGAAGAAGTATACAAACGTGCTGAGTATGCTAAAGCAATCGGTTCTGTAGTTGTTATGATCGATTTAGTTATGGGTTATACTGCAATTCAATCAATTGCATACTGGGCTCGTGAAAATGATATGCTTTTACATTTACACCGTGCTGGTAACTCTACTTACGCGCGTCAAAAAAACCATGGTATTAACTTCCGCGTTATCTGTAAATGGATGCGTATGTCAGGTGTAGATCATATCCACGCTGGTACAGTTGTTGGTAAATTAGAAGGTGATCCTTTAATGATTAAAGGTTTCTACGATGTATTACGTTTAACTGAATTAGAAGTTAACTTACCTTTTGGTATCTTCTTCGAAATGGATTGGGCTAGTTTACGTCGTTGTATGCCAGTAGCTTCTGGTGGTATCCACTGTGGTCAAATGCATCAATTAATTCACTATTTAGGTGATGATGTTGTATTACAATTCGGTGGTGGTACTATTGGTCACCCTGATGGTATCCAAGCTGGTGCTACAGCAAACCGCGTTGCTTTAGAAGCAATGGTATTAGCTCGTAACGAAGGATCTGATTACTTCAATAACCAAGTAGGTCCTCAAATCTTACGTGATGCAGCTAAAACATGTGGTCCTTTACAAACAGCTTTAGATTTATGGAAAGATATTAGTTTTAACTATACTTCTACAGATACAGCTGATTTCGCTGAAACAGCTACTGCAAACAGATAA
Thalassiosira_antarctica_CCMP982 --ACCTGGTTGATCCTGCCAGTAGTCATACGCTCGTCTCAAA-GATTAAGCCATGCATGT-CTAAGTATAACTCTTT-TACTTTGAAAACTGCGAACGGCTCATTATATCAGTTATAGTTTCTTTGATAGTCCCTTACTACTTGGATACCCGTAGTAATTCTAGAGCTAATACATGCATCAATACCCAACTG-TTCGCGGAAGGGTAGTATTTATTAGGTATAGACCAA--CCCTCTTCGGAGGTGCTTTGGTGATTCATAATAACTTTTCGAATCGCA-TGGCTCCATGCCGGCGATGGATCATTCAAGTTTCTGCCCTATCAGCTTTGGATGGTAGTGTATTGGACTACCATGGCTTTAACGGGTAACGAATTGTTAGGGCAAGATTTCGGAGAGGGAGCCTGAGAGACGGCTACCACATCCAAGGAAGGCAGCAGGCGCGTAAATTACCCAATCCTGACACAGGGAGGTAGTGACAATAAATAACAATGCCGGGCCTTTACAGGTCTGGCAATTGGAATGAGAACAATTTAAATCCCTTATCGAGTATCAATTGGAGGGCAAGTCTGGTGCCAGCAGCCGCGGTAATTCCAGCTCCAATAGCGTATATTAAAGTTGTTGCAGTTAAAAAGCTCGTAGTTGGATTTCTGGCAGGAGCGACCGGTCACGCACTCTGT--GTGT-GAACTTGTGTTGTCTCTGGCCATCCTTGGG--GA-GATCCTGTTTGGCATTAAGTTGTCGGG-CAG-GGGATACCCATCGTTTACTGTGAAAAAATTAGAGTGTTTAAAGCAGGCTTATGCCGTTGAATATATTAGCATGGAATAATAAGATAGGACTTCGGAACTATTTTGTTGGTTTGCGTTACGAAGTAATGATTAATAGGGACAGTTGGGGGTATTCGTATATCGTTGTCAGAGGTGAAATTCTTGGATTTCCGAAAGACGAACTACTGCGAAAGCATTTACCAAGGATGTTTTCATTAATCAAGAACGAAAGTTAGGGGATCGAAGATGATTAGATACCATCGTAGTCTTAACCATAAACTATGCCGACTCGGGATTGGAGGT-TGTT-TTTTGACTCCTTCAGCACCGTATGAGAAATCA-AAGTCTTTGGGTTCCGGGGGGAGTATGGTCGCAAGGCTGAAACTTAAAGAAATTGACGGAAGGGCACCACCAGGAGTGGAACCTGCGGCTTAATTTGACTCAACACGGGAAAACTTACCAGGTCCAGACATAGTGAGGATTGACAGATTGAGAGTTCTTTCTTGATTCTATGGGTGGTGGTGCATGGCCGTTCTTAGTTGGTGGAGTGATTTGTCTGGTTAATTCCGTTAACGAACGAGACCGCCGCCTGCTAAATAG-TTCTACTAATGGTTTTTCATTG-GT-A-A-GAGCTTCTTAGAGGGACG--TT-CATT-CTACAAGATGAAGGAAGATGGCGGCAATAACAGGTCTGTGATGCCCTTAGATGTCCTGGGCCGCACGCGCGTT--ACACTGATGCACTCAACGAGCATATAACC-TTGGCCGAGAGGCCTGGGTAATCTTGTTAACATGCATCGTGATAGGGATAGATTATTGCAATTATTAATCTTGAACGAGGAATTCCTAGTAATCGCGGTTCATCAAACCGCAATGATTACGTCCCTGCCCTTTGTACACACCGCCCGTCGCACCTACCGATTGAATGGTCCGGTGAGGACTCGGGATTGTGGTTTGGCTCCTTC-ATTGGGGCCTGACCGCGAGAACTTGTCCGAACCTTATCATTTAGAGGAAGGTGAAGTCGTAACAAGG-------------------------------------------------------------------ATTCCCCTAGTAACGGCGAGTGAAGCGGGAAGAGCTCACCATGTGAATCTGTGTAACC---------------------CGCAAG------GGTGCACCGAATTGTGGTCTGGAGAA---GTACTGTCGGCCGTGTTTCCGGGCCAAGTCTCTTGGAAAAGGGCAGCTGAGAGGGTGAAACTCCCGTTCTTGCCTGGGAACATTGCGCTT-T-GGCATATA-CTTTCTATGAGTCGAGTTGCTTGGGATTGCAGCTCAAATTTGGTGGTAAATTCCATCTAAAGCTAAATATTGGTGGGATACCGATAGTGCACAAGTACCGTGAGGGAAAGATGCAAAGAACTTTGAAAAGAGAGTTAAAGAGTACCTGAAATTGTTGAAAGGGAAGCGAAGGAAACCAGTGCCGAAGCT-TAG-TCA-TACTTCTCTTGCTACTTGTGGTAA----GGGCGCT-GTGGCT--T-TGCAT-GGG-T-C--AGCATCGGCTCTT-TG-CCTGGGATATAT--CTTCAGTGGGTAGACGG--C---CTCTT--C--GGAG-GTGAGTGCCCATTGTTGCTATTC-TGGGTTGGGCTGAGGTC-AGTCAC--TCTGTGC-TCGTGATGCTGGC---------------------------------------------------------------------------------------------------------------------------------------------------------------------------GTGCTCACGTAGCACATGCTGGTTTAATGGTATTTTGGGCTGGTGCAATGATATTATTTGAAGTATCTCACTTTGTTCCAGAAAAACCATTGTATGAGCAAGGTTTTATTTGTATGCAACATTTAGCAACATTAGGCTATGGTATTGGCCCAGGTGGTGAAATTACATCCACTGTTCCATATTTTGCTGTTGGTGTTATTCATTTAATTTCTTCTGCTGTATTAGGTTTTGGTGGAATTTACCACTCTTTATTAGGCCCAGATACTTTAGAAGAATCTTTCCCATTCTTTGGCTATGACTGGCGTGATAAAAATAAGATGACTACTATTTTAGGTATTCATTTATGTTTATTAGGTTTAGGGTCATTATTATTAGTTGCAAAAGCTATGTATTTAGGTGGTGTTTACGATACATGGGCACCGGGTGGTGGAGATGTTCGTTATATTACAACACCAACATTAAATCCAATCGTAATCTTTGGTTACGTTTTCCGTTCACCATTTGGTGGTGACGGTTGGGTAGTTTCTGTAAACAATATGGAAGATCTTGTTGGTGGTCATATTTGGGTTGGTATTTTATGTATTGTTGGTGGTGTATGGCATATTTTTACAAAACCATTCTCTTGGGCTCGTCGAGCATTTGTATGGTCTGGTGAAGCATATTTATCATACAGTTTAGCTGCTATTTCATTAATGGGTTTTACTGCATCTTTATACTCATGGTATAATAATACTGCTTATCCTAGTGAATTATATGGTCCAACAGGTCCAGAAGCATCACAATCTCAAGCATTTACATTCTTAGTTCGAGATCAACGTTTAGGTG--CAAATGTATCATCTGCACAAGGTCCAACTGGTTTAGGTAAATACTTAATGCGTTCACCTAGTGGGGAAATTATTTTCGGTGGTGAAACTATGCGTTTTTGGGATTTACGTGCACCATGGGTAGAACCATTACGTGGTCCAAATGGGTTAGATATTAATAAAATTAAAAATGATATTCAACCTTGGCAAGAACGTCGCGCTGCAGAATACATGACTCATGCACCATTAGGTTCATTGAACTCTGTAGGTGGTGTAGCAACAGAAATTAATTCAGTAAACTATGTATCACCACGTTCATGGTT-------------------------------------------------------------------------------------------------------------------------------------------------ATGTCTCAATCTGTATCAGAACGGACTCGAATTAAAAGTGACCGTTACGAATCTGGTGTAATTCCATATGCTAAAATGGGTTACTGGGATGCTTCATACACAGTAAAAGATACTGATGTTTTAGCATTATTCCGTATCACACCACAACCAGGTGTAGATCCAGTAGAAGCTGCTGCTGCTGTAGCAGGTGAATCTTCTACTGCAACTTGGACTGTTGTATGGACAGATTTATTAACAGCTTGTGAACGCTACCGTGCTAAAGCTTACCGTGTAGATCCAGTGCCTAACGCAACAGATCAATACTTTGCATTTATCGCATATGAATGTGATTTATTTGAAGAAGCTTCTTTATCTAACTTAACAGCATCTATTATTGGTAACGTTTTTGGATTTAAAGCAGTTGCTGCTTTACGTTTAGAAGATATGCGTATTCCTCATTCATATTTAAAAACATTCCAAGGTCCTGCTACAGGTATCGTTGTAGAACGTGAACGTTTAAACAAATATGGTACACCATTATTAGGTGCAACTGTAAAACCTAAATTAGGTCTTTCTGGTAAAAACTATGGTCGTGTAGTTTATGAAGGTTTAAAAGGTGGTTTAGACTTCTTAAAAGATGATGAAAACATTAACTCTCAACCATTCATGCGTTGGAGAGAACGTTTCTTAAATTGTTTAGAAGGTATTAACCGTGCAGCAGCTGCAACTGGTGAAGTTAAAGGTTCTTACTTAAACATCACAGCTGCTACTATGGAAGAAGTATACAAACGTGCTGAGTATGCTAAAGCTATTGGTTCTGTAGTTGTTATGATCGATTTAGTTATGGGTTACACTGCAATTCAATCAATTGCATACTGGGCTCGTGAAAATGATATGCTTTTACATTTACACCGTGCTGGTAACTCTACTTACGCTCGTCAAAAGAATCATGGTATTAACTTCCGTGTTATCTGTAAATGGATGCGTATGTCAGGTGTGGATCATATCCATGCTGGTACAGTTGTTGGTAAATTAGAAGGTGATCCTTTAATGATTAAAGGTTTCTACGATGTATTACGTTTAACTGAATTAGAAGTTAACTTACCTTTCGGTATTTTCTTCGAAATGGATTGGGCTAGTTTACGTCGTTGTATGCCAGTAGCTTCTGGTGGTATTCACTGTGGTCAAATGCATCAATTAATTCATTACTTAGGTGATGATGTTGTATTACAATTTGGTGGTGGTACTATTGGTCACCCTGATGGTATTCAAGCTGGTGCTACAGCAAACCGTGTTGCTTTAGAAGCAATGGTATTAGCTCGTAACGAAGGTGCTGACTACTTTAATAACCAAGTAGGTCCTCAAATTTTACGTGATGCAGCTAAAACATGTGGTCCTTTACAAACAGCTTTAGATCTATGGAAAGATATTAGTTTTAACTATACTTCTACAGATACAGCTGATTTCGCTGAAACAGCTACTGCAAACAGATAA
Thalassiosira_eccentrica_BER02_09 ------------------CAGTAGTCATACGCTCGTCTCAAA-GATTAAGCCATGCATGT-CTAAGTATAACTCTTT-TACTTTGAAAACTGCGAACGGCTCATTATATCAGTTATAGTTTATTTGATAGTCCCTTACTACTTGGATACCCGTAGTAATTCTAGAGCTAATACATGCATCAATACCCAACTG-TTCGCGGAAGGGTAGTATTTATTAGGTATAGACCAA--CCCTCTTCGGAGGTGCTTTGGTGATTCATAATAACTTTTCGAATCGCA-TGGCTCCATGCCGGCGATGGATCATTCAAGTTTCTGCCCTATCAGCTTTGGATGGTAGTGTATTGGACTACCATGGCTTTAACGGGTAACGAATTGTTAGGGCAAGATTTCGGAGAGGGAGCCTGAGAGACGGCTACCACATCCAAGGAAGGCAGCAGGCGCGTAAATTACCCAATCCTGACACAGGGAGGTAGTGACAATAAATAACAATGCCGGGCCTTTACAGGTCTGGCAATTGGAATGAGAACAATTTAAATCCCTTATCGAGTATCAATTGGAGGGCAAGTCTGGTGCCAGCAGCCGCGGTAATTCCAGCTCCAATAGCGTATATTAAAGTTGTTGCAGTTAAAAAGCTCGTAGTTGGATTTCTGGCAGGAGTGACCGGTCACGCACTCTGT--GCGT-GAACTTGTGTTGTCTCTGGCCATCCTTGGG--GA-GATCCTGTTTGGCATTAAGTTGTCGGG-CAG-GGGATACCCATCGTTTACTGTGAAAAAATTAGAGTGTTTAAAGCAGGCTTATGCCGTTGAATATATTAGCATGGAATAATAAGATAGGACTTCGGAACTATTTTGTTGGTTTGCGTTACGAAGTAATGATTAATAGGGACAGTTGGGGGTATTCGTATTTCATTGTCAGAGGTGAAATTCTTGGATTTCTGAAAGACGAACTACTGCGAAAGCATTTACCAAGGATGTTTTCATTAATCAAGAACGAAAGTTAGGGGATCGAAGATGATTAGATACCATCGTAGTCTTAACCATAAACTATGCCGACTCGGGATCGGTGGTCTGTT-TTTTGACGCCATCGGCACCGTATGAGAAATCA-AAGTCTTTGGGTTCCGGGGGGAGTATGGTCGCAAGGCTGAAACTTAAAGAAATTGACGGAAGGGCACCACCAGGAGTGGAACCTGCGGCTTAATTTGACTCAACACGGGAAAACTTACCAGGTCCAGACATAGTGAGGATTGACAGATTGAGAGTTCTTTCTTGATTCTATGGGTGGTGGTGCATGGCCGTTCTTAGTTGGTGGAGTGATTTGTCTGGTTAATTCCGTTAACGAACGAGACCGCCGCCTGCTAAATAG-TTCTACTAATGGTTTTTCATTG-GT-A-A-GAGCTTCTTAGAGGGACG--TT-CATT-CTACAAGATGAAGGAAGATGGCGGCAATAACAGGTCTGTGATGCCCTTAGATGTCCTGGGCCGCACGCGCGTT--ACACTGATGCACTCAACGAGCATATAACC-TTGGCCGAGAGGCCTGGGTAATCTTGTTAACATGCATCGTGATAGGGATAGATTATTGCAATTATTAATCTTGAACGAGGAATTCCTAGTAATCGCGGTTCATCAAACCGCAATGATTACGTCCCTGCCCTTTGTACACACCGCCCGTCGCACCTACCGATTGAATGGTCCGGTGAGGACTCGGGATTGTGGTTTGGCTCCTTC-ATTGGGGCCTGACCGCGAGAACTTGTCCGAACCTTATCATTTA-------------------------------------------------------------------------------------------ATTCCCCTAGTAACGGCGAGTGAAGCGGGAAGAGCTCACCATGTGAATCTGTGTAACC---------------------GGAAAC------GGTGCACCGAATTGTGGTCTGGAGAA---GTACTGTCGGCCGTGTTCCCGGGCCAAGTCTCTTGGAAAAGGGCAGCTGAGAGGGTGAAACTCCCGTTCTTGCCTGGGAACATTGCGCTT-T-GGCATATA-CTTTCTACGAGTCGAGTTGCTTGGGATTGCAGCTCAAATTTGGTGGTAAATTCCATCTAAAGCTAAATATTGGTGGGATACCGATAGTGCACAAGTACCGTGAGGGAAAGATGCAAAGAACTTTGAAAAGAGAGTTAAAGAGTACCTGAAATTGTTGAAAGGGAAGCGAAGGAAACCAGTGCCGAAGCT-TTG-TCA-TACTTCTCTTGCTACTTGTGGTAA----GGGCGCT-GTGGCT--T-TGCGT-GGG-T-C--AGCATCGGCTCCT-CG-CCTGGGGTATAT--CTTCAGTAGGTAGACGG--C---CTCTT--C--GGAG-GTGAGTGCCTATTGTTGCTATTC-TGGGTCGGGCTGAGGTC-AGTCAC--TCTGTGC-TCGTGATGCTGGC-----------------------------------------------------------------------------------------------------------------------------------------------------------------------------GCTCACGTAGCACATGCTGGTCTAATGGTATTTTGGGCTGGTGCAATGATCTTATTTGAAGTATCTCATTTTGTCCCAGAAAAACCGTTATATGAGCAAGGTTTTATCTGTATGCAACATCTAGCAACATTAGGTTACGGTATTGGACCGGGTGGTGAAATTACATCAACTGTTCCATATTTTGCTGTTGGTGTTATTCATTTAATTTCTTCTGCTGTATTAGGTTTTGGTGGAATTTATCACTCTTTATTAGGTCCCGATACTTTAGAAGAATCTTTCCCATTCTTTGGTTATGACTGGCGTGATAAAAATAAAATGACTACTATTTTAGGTATTCATTTATGTTTATTAGGTTTAGGTTCATTATTATTAGTTGCAAAAGCTATGTACTTAGGTGGTGTTTACGATACATGGGCACCGGGTGGTGGTGATGTTCGTTATATTACAACACCAACATTAAACCCGATTGTAATTTTTGGTTACGTTTTCCGTTCACCATTTGGTGGTGACGGCTGGGTAGTTTCTGTAAACAATATGGAAGATCTTGTTGGTGGCCATATTTGGGTTGGTGTTTTATGTCTTGTTGGTGGTATTTGGCATATCTTTACAAAACCATTCTCTTGGGCTCGTCGAGCATTTGTATGGTCTGGTGAAGCATATTTATCATACAGTTTAGCTGCTATTTCATTAATGGGCTTTACTGCATCTTTATATGCATGGTATAATAATACTGCTTATCCTAGTGAGTTATATGGTCCAACAGGTCCAGAAGCATCACAATCACAAGCATTTACATTTTTAGTTCGAGATCAACGTTTAGGTG--CAAATGTATCATCTGCACAGGGTCCAACTGGTTTAGGTAAATACTTAATGCGTTCACCTAGTGGAGAAATTATTTTCGGTGGTGAAACAATGCGTTTCTGGGATTTACGTGCGCCATGGGTAGAACCTTTACGTGGTCCAAATGGTTTAGATATCAATAAAATTAAAAATGATATTCAACCTTGGCAAGAACGACGTGCAGCAGAATATATGACTCATGCACCATTAGGTTCATTAAATTCTGTAGGTGGTGTAGCAACAGAAATTAATTCAGTAAACTATGTATCACCACGTTCATGGTTATG-----------------------------------------------------------------------------------------------------------------------------------------------------------------------------------GTGACCGTTACGAATCTGGTGTAATTCCATATGCTAAAATGGGTTACTGGGATGCTTCATACACAGTAAAAGATACTGATGTTTTAGCATTATTCCGTATCACACCACAACCAGGTGTAGATCCAGTAGAAGCTGCTGCTGCTGTAGCAGGTGAATCTTCAACTGCAACTTGGACTGTTGTATGGACAGATTTATTAACAGCTTGTGAACGCTACCGTGCTAAAGCTTACCGTGTAGATCCAGTACCTAATGCAACGGATCAATACTTTGCATTTATCGCTTATGAATGTGATTTATTCGAAGAAGCTTCTTTATCTAATTTAACAGCATCTATTATTGGTAACGTTTTTGGATTTAAAGCAGTTTCTGCTTTACGTTTAGAAGATATGCGTATTCCTCATTCATATTTAAAAACATTCCAAGGTCCTGCTACAGGTATTATTGTAGAACGTGAACGTTTAAACAAATATGGTACTCCATTATTAGGTGCAACTGTAAAACCTAAATTAGGTCTTTCTGGTAAAAACTATGGTCGTGTAGTTTATGAAGGTTTAAAAGGTGGTTTAGATTTCTTAAAAGATGATGAAAACATTAACTCTCAACCATTCATGCGTTGGAGAGAACGTTTCTTAAACTGTTTAGAAGGTATTAACCGTGCATCAGCTGCAACTGGTGAAGTTAAAGGTTCTTACTTAAACGTTACAGCTTCTACTATGGAAGAAGTATACAAACGTTCTGAATATGCTAAGGCAATCGGTTCAATCGTTATTATGATTGATTTAGTAATGGGTTACACTGCGATTCAATCAATTGCATACTGGGCTCGTGAAAATGATATGCTTTTACATTTACATCGTGCTGGTAACTCTACTTACGCTCGTCAAAAAAATCATGGTATTAACTTCCGTGTTATTTGTAAATGGATGCGTATGTCAGGTGTAGATCATATCCATGCTGGTACAGTTGTTGGTAAATTAGAAGGTGATCCTTTAATGATTAAAGGTTTCTACGATATTTTACGTTTAACTGAATTAGAAGTTAACTTACCTTTCGGTATTTTCTTCGAAATGGATTGGGCTAGTTTACGTCGTTGTATGCCAGTAGCTTCTGGTGGTATTCACTGTGGTCAAATGCATCAATTAATTCATTACTTAGGTGATGATGTTGTATTACAATTTGGTGGTGGTACTATTGGTCACCCTGATGGTATTCAAGCTGGTGCTACAGCGAACCGTGTTGCTTTAGAAGCAATGGTATTAGCTCGTAACGAAGGTGCTGACTACTTCAATAATCAAGTAGGTCCTCAAATTTTACGTGATGCAGCTAAAACATGTGGTCCTTTACAAACAGCTTTAGATCTATGGAAAGATATTAGTTTTAACTATACTTCTACAGATACAGCTGATTTCGCTGAAACAGCTACTGCAAACAGATAA
Thalassiosira_nodulolineata_BEN02_33 --------------CTGCCAGTAGTCATACGCTCGTCTCAAA-GATTAAGCCATGCATGT-CTAAGTATAACTATTT-TACTTTGAAAACTGCGAACGGCTCATTATATCAGTTATAGTTTCTTTGATAGTCCCTTACTACTTGGATACCCGTAGTAATTCTAGAGCTAATACATGCATCAATACCCGACTG-TTCGCGGAAGGGTAGTATTTATTAGGTATAGACCAA--CCCTCCTCGGAGGTGCTTTGGTGATTCATAATAACTTTTCGAATCGCA-TGGCTCAATGCCGGCGATGGATCATTCAAGTTTCTGCCCTATCAGCTTTGGATGGTAGTGTATTGGACTACCATGGCTTTAACGGGTAACGAATTGTTAGGGCAAGATTTCGGAGAGGGAGCCTGAGAGACGGCTACCACATCCAAGGAAGGCAGCAGGCGCGTAAATTACCCAATCCTAACACAGGGAGGTAGTGACAATAAATAACAATGCCGGGCCTTTACAGGTCTGGCAATTGGAATGAGAACAATTTAAATCCCTTATCGAGTATCAATTGGAGGGCAAGTCTGGTGCCAGCAGCCGCGGTAATTCCAGCTCCAATAGCGTATATTAAAGTTGTTGCAGTTAAAAAGCTCGTAGTTGGACCTCTGGCAGGCGGAGCCGGTCACGCACTCTGT--GCGT-GAACTCGTGTTCTCGCTGGCCATCCTCGGG--GA-GATCCTGTTTGGCATTAAGTTGTCGGG-CAG-GGGATACCCGTCGTTTACTGTGAAAAAATTAGAGTGTTTAAAGCAGGCTTATGCCGTTGAATATATTAGCATGGAATAATAAGATAGGACTTCGGAACTATTTTGTTGGTTTGCGTTACGAAGTAATGATTAATAGGGACAGTTGGGGGTATTCGTATTCCGTTGTCAGAGGTGAAATTCTTGGATTTCCGGAAGACGAACTACTGCGAAAGCATTTACCAAGGATGTTTTCATTAATCAAGAACGAAAGTTAGGGGATCGAAGATGATTAGATACCATCGTAGTCTTAACCATAAACTATGCCGACTCGGGATTGGCGGT-TGTT-TTTTGACTCCGTCAGCACCGTATGAGAAATCA-AAGTCTTTGGGTTCCGGGGGGAGTATGGTCGCAAGGCTGAAACTTAAAGAAATTGACGGAAGGGCACCACCAGGCGTGGAACCTGCGGCTTAATTTGACTCAACACGGGAAAACTTACCAGGTCCAGACATAGTGAGGATTGACAGATTGAGAGTTCTTTCTTGATTCTATGGGTGGTGGTGCATGGCCGTTCTTAGTTGGTGGAGTGATTTGTCTGGTTAATTCCGTTAACGAACGAGACCGCCGCCTGCTAAATAG-TTCCGCTAATGGTTTTTCATTG-GC-G-A-GAGCTTCTTAGAGGGACG--TT-CATA-CTACAAGATGAAGGAAGATGGCGGCAATAACAGGTCTGTGATGCCCTTAGATGTCCTGGGCCGCACGCGCGTT--ACACTGATGCACTCAACGAGCATATAACC-TTGGCCGAGAGGCCTGGGTAATCTTGTTAACATGCATCGTGATAGGGATAGATTATTGCAATTATTAATCTTGAACGAGGAATGCCTAGTAATCGCGGATCATCAATCCGCAATGATTACGTCCCTGCCCTTTGTACACACCGCCCGTCGCACCTACCGATTGAATGGTCCGGTGAAGACTCGGGATTGTGGTCTGGCTCCTTC-ATTGGAACCTGACTGCGAGAACTTGTCTGAACCTTATCATTTAGAGGAAGGTGAAG------------------------------------------------------------------------------------CTAGTAACGGCGAGTGAAGCGGGATGAGCTCACCATGTGAATCTGCGCAACC---------------------CGCGAG------GGTGCGCCGAATTGTGGTCTGGAGTAC--TTGTTGTCGGCCAGGTTTCCGGGGTAAGTCTCTTGGAAAAGGGCAGCTGAGAGGGTGAAACTCCCGTTCTTCCCTGGAAACCTTGCGCTT-T-GGCACCGA-GTTACTATGAGTCGAGTTGCTTGGGATTGCAGCTCAAATTGGGTGGTAAATTCCATCTAAAGCTAAATATTGGTGGGATACCGATAGTGCACAAGTACCGTGAGGGAAAGATGCAAAGAACTTTGAAAAGAGAGTTAAAGAGTACCTGAAATTGCCGAAAGGGAAGCGAAGGAAACCAGTGCCGAGGCT-TGG-TCA-TACTTCTCCTGCCACTTGTGGTAG----GGGCGCT-GTGGCC--T-TGCAT-GGG-T-C--AGCGTCGGCTCTT-CG-CCTGGGGTAAAC--GTTCAGTAGGTAGACGG--C---CTCTT--C--GGAG-GTGAGTGCCTGCCGTTCATATCC-TGGGTCGGGCTGAGGTC-AGTCAC--TCTGTGC-TCGTGACGCTGG------------------------------------------------------------------------------------------------------------------------------TGGAGTGGAAACGCTCGTTTAATTAATGTCTCTGGTAAGTTATTAGGTGCTCACGTAGCACATGCTGGTTTAATGGTATTTTGGGCTGGTGCAATGATATTATTTGAAGTATCTCACTTTGTTCCAGAAAAACCATTATATGAGCAAGGTTTTATCTGTATGCAACATTTAGCAACACTAGGCTATGGTATTGGCCCAGGTGGTGAAATTACATCAACTGTTCCTTATTTTGCTGTTGGTGTTATTCATTTAATTTCTTCTGCTGTATTAGGATTCGGTGGTATTTATCACTCATTATTAGGTCCAGATACTCTAGAAGAATCATTCCCATTCTTTGGTTATGACTGGCGTGATAAAAATAAGATGACTACTATTTTAGGTATTCACTTATGCTTATTAGGTTTAGGTGCATTATTATTAGTTGCTAAAGCTATGTACTTAGGTGGTATTTATGATACATGGGCACCGGGTGGTGGCGATGTTCGTTACATCACAACACCAACATTAAATCCAATCGTAATTTTTGGTTACGTTTTCCGATCACCATTTGGTGGTGATGGTTGGATTGTCTCTGTAAATAATATGGAAGATCTTGTTGGTGGCCATATTTGGGTTGGTATTTTATGTATTGTTGGTGGTGTATGGCATATCTTTACAAAACCATTCTCTTGGGCTCGTCGAGCATTCGTATGGTCTGGAGAAGCGTACTTATCATACAGTTTAGCTGCTATTTCATTAATGGGCTTTACTGCTGCTTTATATGCATGGTATAATAACACGGCTTATCCAAGTGAATTATATGGTCCAACAGGTCCAGAAGCATCACAATCGCAAGCATTTACATTCTTAGTACGAGATCAACGTTTAGGAG--CAAATGTATCATCTGCGCAAGGTCCAACTGGATTAGGTAAATATTTAATGCGTTCACCTAGTGGAGAAATTATTTTCGGTGGAGAAACTATGCGTTTTTGGGATTTACGTGCACCGTGGGTAGAACCATTACGTGGTCCAAATGGGTTAGATATTAACAAAATTAAAAATGATATTCAACCTTGGCAAGAACGTCGTGCTGCAGAATACATGACTCATGCACCATTAGGTTCTCTAAACTCTGTAGGTGGTGTAGTAACAGAGATTAACTCAGTAAACTATGTATCACCACGTTCATGGTTATGTTGTTCTCATTTCTT-------------------------------------------------------------------------------------------------------------------------------ATGTCTCAATCTGTATCAGAACGGACTCGAATTAAAAGTGACCGTTACGAATCTGGTGTAATTCCATACGCTAAAATGGGTTACTGGGATGCTGCGTACACAGTAAAAGATACTGATGTTTTAGCATTATTCCGTATCACACCACAACCAGGTGTAGATCCAGTAGAAGCCGCTGCTGCTGTAGCAGGTGAGTCTTCAACTGCAACTTGGACTGTTGTATGGACAGATTTATTAACAGCTTGTGAACGCTACCGTGCTAAAGCTTACCGTGTAGATCCAGTGCCAAATGCAACTGATGTATACTTTGCATTTATCGCATACGAATGTGATTTATTTGAAGAAGCTTCTTTATCTAATTTAACAGCGTCTATTATCGGTAACGTTTTCGGATTTAAAGCAGTTGCTGCTTTACGTTTAGAAGATATGCGTATTCCTCATTCATATTTAAAAACATTCCAAGGTCCTGCAACAGGTATCGTAGTAGAACGTGAACGTTTAAACAAATATGGTACTCCATTATTAGGTGCAACTGTAAAACCTAAATTAGGTCTTTCTGGGAAAAACTATGGTCGTGTAGTTTACGAAGGTTTAAAAGGTGGTTTAGACTTCTTAAAAGATGATGAAAACATTAACTCTCAACCATTCATGCGTTGGAGAGAACGTTTCTTAAACTGTTTAGAAGGTATTAACCGTGCAGCAGCAGCAACAGGTGAAGTTAAAGGTTCATACTTAAACATCACAGCAGCTACTATGGAAGAAGTATACAAACGTGCTGAGTATGCTAAAGCAATCGGTTCTGTAATTGTTATGATCGATTTAGTTATGGGTTATACTGCAATTCAATCAATCGCATACTGGGCTCGTGAAAATGATATGCTTTTACATTTACACCGTGCTGGTAACTCAACTTACGCTCGTCAAAAAAATCATGGTATTAACTTCCGTGTTATTTGTAAATGGATGCGTATGTCAGGTGTAGATCACATCCACGCTGGTACAGTTGTTGGTAAATTAGAAGGTGATCCTTTAATGATTAAAGGTTTCTACGATGTATTACGTTTAACTGAATTAGAAGTTAACTTACCTTACGGTATCTTCTTCGAAATGGATTGGGCTAGTTTACGTCGTTGTATGCCAGTAGCTTCTGGTGGTATTCACTGTGGTCAAATGCACCAATTAATTCACTATTTAGGTGATGATGTTGTATTACAATTTGGTGGTGGTACTATTGGTCACCCTGATGGTATTCAAGCTGGTGCTACAGCAAACCGTGTTGCTTTAGAAGCAATGGTATTAGCTCGTAATGAAGGTTGTGACTACTTTAACAATCAAGTAGGTCCTCAAATCTTACGTGATGCAGCTAAAACATGTGGTCCTTTACAAACAGCTTTAGATCTATGGAAAGATATTAGTTTCAACTATACTTCTACAGATACAGCTGATTTCGCTGAAACAGCTACTGCAAACAGATAA
Thalassiosira_gessneri_ANO2_08 TAACCTGGT-GATCCTGCCAGTAGTCATACGCTCGTCTCAAA-GATTAAGCCATGCATGT-CTAAGTATAAATATTT-TAC-TGTGAAACTGCGAACGGCTCATTATATCAGTTATAGTTTATTTGATAATCCCTTACTACTTGGATAACCGTAGTAATTCTAGAGCTAATACATGCATCAATACCCAACTG-CTTGCGGAAGGGTAGTATTTATTAGGTAGAGACCAA--CCCTCTTCGGAGGTGCTTTGGTGATTCATAATAACTTTGCGAATCGCA-TGGCTCCATGCCGGCGATGGATCATTCAAGTTTCTGCCCTATCAGCTTTGGATGGTAGGGTATTGGCCTACCATGGCTTTAACGGGTAACGAATTGTTAGGGCAAGATTTCGGAGAGGGAGCCTGAGAGACGGCTACCACATCCAAGGAAGGCAGCAGGCGCGTAAATTACCCAATCCTGACACAGGGAGGTAGTGACAATAAATAACAATGCCGGGCCTTTACAGGTCTGGCAATTGGAATGAGAACAATTCAAATCCCTTATCGAGTATCAATTGGAGGGCAAGTCTGGTGCCAGCAGCCGCGGTAATTCCAGCTCCAATAGCGTATATTAAAGTTGTTGCAGTTAAAAAGCTCGTAGTTGGATCTCTGGCAGGAGTGACCGGTCCCACACTTTGT--GTGG-GAACTTGTGTTGTCTCTGGCCATCCTTGGG--GA-GATCCTGTTTGGCATTAAGTTGTCGGG-CAG-GGGATACCCATCGTTTACTGTGAAAAAATTAGAGTGTTTAAAGCAGGCTTATGCCGTTGAATATATTAGCATGGAATAATAAGATAGGACTTTGGTACTATTTTGTTGGTTTGCGCACCAAAGTAATGATTAATAGGGACAGTTGGGGGTATTCGTATTCCATTGTCAGAGGTGAAATTCTTGGATTTCTGGAAGACGAACTACTGCGAAAGCATTTACCAAGGATGTTTTCATTAATCAAGAACGAAAGTTAGGGGATCGAAGATGATTAGATACCATCGTAGTCTTAACCATAAACTATGCCGACTCGGGATTGGCGGT-TGTT-TTTTGACTCCGTCAGCACCGTATGAGAAATCA-AAGTCTTTGGGTTCCGGGGGGAGTATGGTCGCAAGGCTGAAACTTAAAGAAATTGACGGAAGGGCACCACCAGGAGTGGAGCCTGCGGCTTAATTTGACTCAACACGGGAAAACTTACCAGGTCCAGACATAGTGAGGATTGACAGATTGAGAGTTCTTTCTTGATTCTATGGGTGGTGGTGCATGGCCGTTCTTAGTTGGTGGAGTGATTTGTCTGGTTAATTCCGTTAACGAACGAGACCGCCGCCTGCTAAATAG-CTCTGCGAATGGTTTTTCATTG-GC-A-A-GGGCTTCTTAGAGGGACG--TT-CATA-CTACAAGATGAAGGAAGATGGCGGCAATAACAGGTCTGTGATGCCCTTAGATGTCCTGGGCCGCACGCGCGCT--ACACTGATGCACTCAACGAGTTTATAACC-TTGGCCGAGAGGCCTGGGTAATCTTCTTAACATGCATCGTGATAGGGATAGATTATTGCAATTATTAATCTTGAACGAGGAATTCCTAGTAATCGCAGATCATCAATCTGCAATGATTACGTCCCTGCCCTTTGTACACACCGCCCGTCGCACCTACCGATTGAATGGTCCGGTGAAGCCTCGGGATTGTGGTTTGGTTCCTTC-ATTGGGACCTGGCTGCGAGAACTTGTCTAAACCTTATCATTTAGAGGAAGGTGAAGTCG--------------------------------------------------------------------------------CTCAGTAAGGGCGACTGAAGCGGGAAGAGCTCACCATGTGAATCTGTGTAACC---------C-------C---AG----------GGTGCACCGAATTGTGGTCTGGAGAA---GTAATGTCGGTCGTGTTTTTGGGCCAAGTCTCTTGGAAAAGGGCAGCTGAGAGGGTGAAACTCCCGTTCTTGCCTGGAAACATTGTGCCA-T-GGCATATG-CTTTCAACGAGTCGAGTTGCTTGGGATTGCAGCTCAAATTTGGTGGTAAATTCCATCTAAAGCTAAATATCAGTGAGATACCGATAGTGCACAAGTACCGTGAGGGAAAGATGCAAAGAACTTTGAAAAGAGAGTTAAAGAGTACCTGAAATTGTTGAAAGGGAAGCGAAGGAAACCAGTGCCAAAGTG-GTG-TCA-TACTTTTTCTGCTGCTTGCGGTAG----GAACGCT-GTGGCA--T-CGCATCGGG-T-C--AGCGTCGGCTTTG-TG-CTTGGGGTAGAT--GATCAGTTGGTAGGCGA--C--TCCTTT--C--GGG--GTGAGTGCCAGCTGTTTCTATCC-TGGGTTGGGCTGAGGGC-AGTCAC--TATGTGC-TCGTGA--------------------------------------------------------------------------------------------------------------------------------------GAGTGGAAACGCTCGTTTAATTAATGTCTCTGGTAAGTTATTAGGTGCTCACGTAGCACATGCTGGTTTAATGGTTTTTTGGGCTGGTGCAATGATATTATTTGAAGTATCTCACTTTGTTCCAGAGAAGCCGTTATATGAGCAAGGTTTCATTTGTATGCAACATTTAGCAACATTAGGATATGGTATTGGACCAGGTGGTGAAATTACATCAACAGTTCCATATTTTGCTGTTGGTGTTATCCATTTAATTTCTTCTGCTGTATTAGGCTTTGGAGGAATTTATCACTCATTATTAGGTCCAGATACTTTAGAAGAATCATTCCCATTCTTTGGCTATGACTGGCGTGATAAAAATAAAATGACTACGATTTTAGGTATTCATTTATGTTTATTAGGCTTAGGTTCATTATTATTAGTTGCTAAAGCTATGTATTTAGGTGGTATTTACGATACATGGGCACCAGGTGGTGGAGATGTTCGTTATATTACAACACCAACATTAAACCCAATTGTAATTTTTGGTTACGTTTTCCGTTCACCATTTGGTGGAGACGGTTGGGTAGTTTCTGTAAATAATATGGAAGATCTTGTTGGTGGTCATATTTGGGTTGGTATTTTATGTATTGTAGGTGGTGTTTGGCATATCTTTACAAAACCATTCTCTTGGGCTCGTCGAGCATTTGTATGGTCTGGTGAAGCATACCTTTCATACAGTTTAGCTGCAATTTCATTAATGGGATTCACTGCATCTTTATATTCATGGTATAATAATACAGCTTATCCAAGTGAATTATATGGTCCAACAGGTCCAGAAGCATCACAATCTCAAGCGTTTACATTCTTAGTACGAGATCAACGTTTAGGTG--CAAATGTTTCTTCTGCACAAGGTCCAACTGGTTTAGGTAAATACTTAATGCGTTCACCTAGTGGCGAAATTATCTTCGGTGGTGAAACTATGCGTTTCTGGGATTTACGTGCACCTTGGGTTGAACCATTACGTGGTCCAAATGGGTTAGATATTAATAAAATTAAAAATGATATTCAACCTTGGCAAGAACGTCGTGCAGCTGAGTATATGACTCATGCTCCATTAGGTTCATTAAACTCTGTAGGTGGTGTAGCAACAGAAATTAACTCAGTTAACTACGTATCACCTCGTTCATGGTTATGTTGTTCTCATTTCTTCTTA----------------------------------------------------------------------------------------------------------------------------------------------------------------GTGACCGTTACGAATCTGGTGTAATTCCATATGCTAAAATGGGTTACTGGGATGCTGCGTACACAGTAAAAGATACTGATGTTTTAGCTTTATTCCGTATCACACCACAACCAGGTGTAGATCCAGTAGAAGCTGCTGCTGCTGTAGCAGGTGAATCTTCAACTGCAACTTGGACTGTTGTATGGACAGATTTATTAACAGCTTGTGAACGCTACCGTGCTAAAGCTTACCGTGTAGATCCAGTTCCAAACGCACCAGACCAATACTTTGCATTTATCGCATATGAATGTGATTTATTTGAAGAAGCTTCATTATCTAACTTAACAGCTTCTATCATCGGTAACGTTTTTGGGTTTAAAGCAGTTGCTGCTTTACGTTTAGAAGATATGCGTATTCCTCACTCATACTTAAAAACATTCCAAGGTCCTGCTACAGGTATCGTTGTAGAACGTGAACGTTTAAACAAATACGGTACTCCATTATTAGGTGCTACTGTAAAACCTAAATTAGGTCTTTCTGGTAAAAACTATGGTCGTGTAGTTTATGAAGGTTTAAAAGGTGGTTTAGACTTCTTAAAAGATGATGAAAACATTAACTCTCAACCATTTATGCGTTGGAGAGAACGTTTCTTAAACTGTTTAGAAGGTATTAACCGTGCATCAGCTGCTACTGGTGAAGTTAAAGGTTCTTACTTAAACGTAACAGCTTCTACTATGGAAGAAGTATACAAACGTGCTGAGTATGCTAAAATGATCGGTTCTGTAATTATTATGATCGATTTAGTAATGGGTTACACTGCAATTCAATCGATTGCTTACTGGGCTCGTGAAAACGATATGATTTTACACTTACACCGTGCTGGTAACTCTACTTACGCTCGTCAAAAAAACCATGGTATTAACTTCCGTGTTATCTGTAAATGGATGCGTATGTCTGGTGTAGATCACATTCACGCAGGTACAGTTGTTGGTAAATTAGAAGGTGATCCTTTAATGATTAAAGGTTTCTACGATGTATTACGTTTAACTGAATTAGAAGTTAACTTACCATACGGTATTTTCTTCGAAATGGATTGGGCTAGTTTACGTCGTTGTATGCCAGTAGCTTCTGGTGGTATCCACTGTGGTCAAATGCACCAATTAATTCACTATTTAGGTGATGATGTTGTATTACAATTCGGTGGTGGTACTATTGGTCACCCTGATGGTATTCAAGCTGGTGCTACAGCAAACCGTGTTGCTTTAGAAGCAATGGTATTAGCTCGTAACGAAGGTTTAGATTACTTCAACAACCAAGTAGGTCCTCAAGTTTTACGTGACGCAGCTAAAACATGTGGTCCTTTACAAACAGCTTTAGATCTATGGAAAGATATTAGTTTCAACTATACTTCTACAGATACAGCTGATTTCGCTGAAACAGCTACTGCAAACAGATAA
Thalassiosira_angulata_BEN02_35 ----------------------------------------------TAAGCCATGCATGT-CTAAGTATAACTCTTT-TACTTTGAAAACTGCGAACGGCTCATTATATCAGTTATAGTTTCTTTGATAGTCCCTTACTACTTGGATACCCGTAGTAATTCTAGAGCTAATACATGCATCAATACCCAACTG-TTCGCGGAAGGGTAGTATTTATTAGGTATAAACCAT--CAGTCTTCGGACTTGTATTGGTGATTCATAATAACTTTTCGAATCGCA-TGGCTCCATGCCGGCGATGGATCATTCAAGTTTCTGCCCTATCAGCTTTGGATGGTAGTGTATTGGACTACCATGGCTTTAACGGGTAACGAATTGTTAGGGCAAGATTTCGGAGAGGGAGCCTGAGAGACGGCTACCACATCCAAGGAAGGCAGCAGGCGCGTAAATTACCCAATCCTGACACAGGGAGGTAGTGACAATAAATAACAATGCCGGGCCTTTACAGGTCTGGCAATTGGAATGAGAACAATTTAAATCCCTTATCGAGTATCAATTGGAGGGCAAGTCTGGTGCCAGCAGCCGCGGTAATTCCAGCTCCAATAGCGTATATTAAAGTTGTTGCAGTTAAAAAGCTCGTAGTTGGATTTCTGGCAGGAGCGACCGGTCGCACACTATGT--GTGT-GAACTTGCGTTGTCTCTGGCCATCCTTGGG--GA-GATCCCGTTTGGCATTAAGTTGTCGGG-CGG-GGGATACCCATCGTTTACTGTGAAAAAATTAGAGTGTTTAAAGCAGGCTTATGCCGTTGAATATATTAGCATGGAATAATAAGATAGGACTTCGGAACTATTTTGTTGGTTTGCGTTACGAAGTAATGATTAATAGGGACAGTTGGGGGTATTCGTATTTCGTTGTCAGAGGTGAAATTCTTGGATTTCCGAAAGACGAACTACTGCGAAAGCATTTACCAAGGATGTTTTCATTAATCAAGAACGAAAGTTAGGGGATCGAAGATGATTAGATACCATCGTAGTCTTAACCATAAACTATGCCGACTCGGGATTAGCAGT-TGTT-TTTTGACTCTGTTAGCACCGTATGAGAAATCA-AAGTCTTTGGGTTCCGGGGGGAGTATGGTCGCAAGGCTGAAACTTAAAGAAATTGACGGAAGGGCACCACCAGGAGTGGAACCTGCGGCTTAATTTGACTCAACACGGGAAAACTTACCAGGTCCAGACATAGTGAGGATTGACAGATTGAGAGTTCTTTCTTGATTCTATGGGTGGTGGTGCATGGCCGTTCTTAGTTGGTGGAGTGATTTGTCTGGTTAATTCCGTTAACGAACGAGACCGCCGCCTGCTAAATAG-TTCTACTAATGGTTTTTCATTG-GT-A-A-GAGCTTCTTAGAGGGACG--TT-CATT-CTACAAGATGAAGGAAGATGGCGGCAATAACAGGTCTGTGATGCCCTTAGATGTCCTGGGCCGCACGCGCGTT--ACACTGATGCACTCAACGAGCATATAACC-TTGGCCGAGAGGCCTGGGTAATCTTGTTAACATGCATCGTGATAGGGATAGATTATTGCAATTATTAATCTTGAACGAGGAATTCCTAGTAATCGCAGTTCATCAAACTGCAATGATTACGTCCCTGCCCTTTGTACACACCGCCCGTCGCACCTACCGATTGAATGGTCCGGTGAGGACTCGGGATTGTGGTTTGGCTCCTTC-ATTGGGGCCTGACTGCGAGAACTTGTCCGAACCTTATCATTTAGAGGAAGGT----------------------------------------------------------------------------------ATTCCCCTAGTAACGGCGAGTGAAGCGGGAAGAGCTCACCATGTGAATCTGTGTAACC---------C-------T---CG----------GGTGCACCGAATTGTGGTCTGGAGAA---GTACTGTCGGCCGTGTTTCCGAGCCAAGTCTCTTGGAAAAGGGCAGCTGAGAGGGTGAAACTCCCGTTCTTGCTTGGAAACATTGTGCCT-T-GGCATATG-CTTTCTATGAGTCGAGTTGCTTGGGATTGCAGCTCAAATTTGGTGGTAAATTCCATCTAAAGCTAAATATTGGTGGGATACCGATAGTGCACAAGTACCGTGAGGGAAAGATGCAAAGAACTTTGAAAAGAGAGTTAAAGAGTACCTGAAATTGTTGAAAGGGAAGCGAAGGAAACCAGTGCCGAAGCC-TTG-TCA-TACTTCTCTTGCTACTTGTGGTAA----GGGCGCT-GTGGCT--T-GGCGT-GGG-T-C--AGCATCGGCTCTT-CG-CCTGGGGTAAAT--CTTCGGCGGGTAGACGA--C---CACAT--TATGTG--GTGAGTGCCCGTTGTTGCTATCC-TGGGTCGGGCTGAGGTC-AGTCAC--TCTGTGC-TCGTGATGCTGGC------------------------------------------------------------------------------------------------------------------------------GGAGTGGAAACGCTCGTTTGATTAATGTCTCTGGTAAATTATTAGGTGCTCACGTAGCACATGCTGGTTTAATGGTATTCTGGGCTGGTGCAATGATATTATTTGAAGTATCTCATTTTGTTCCAGAAAAACCTTTATATGAGCAAGGTTTTATTTGTATGCAACATTTAGCAACATTAGGCTATGGAATTGGCCCAGGTGGTGAAATTACATCAACTGTTCCATATTTCGCTGTCGGTGTTATTCATTTAATTTCTTCTGCTGTATTAGGTTTTGGTGGTATTTACCACTCATTATTAGGTCCAGATACTTTAGAAGAATCTTTCCCATTCTTTGGTTATGACTGGCGTGATAAAAATAAGATGACTACTATTTTAGGTATTCACTTATGTTTATTAGGTTTAGGCTCATTATTATTAGTTGCAAAAGCTATGTACTTAGGTGGTATTTACGATACATGGGCACCGGGTGGTGGTGATGTTCGTTATATTACAACACCAACATTAAATCCAATTGTAATTTTTGGTTACGTATTCCGTTCACCATTTGGTGGTGATGGTTGGGTAGTTTCTGTAAATAATATGGAAGATCTTGTTGGTGGCCATATTTGGGTTGGTGTTTTATGTATTGTTGGTGGTGTATGGCATATTTTTACAAAACCATTCTCTTGGGCTCGTCGTGCATTTGTATGGTCTGGTGAAGCATATTTATCTTACAGTTTAGCTGCTATCTCATTAATGGGTTTCACTGCAGCTTTATATGCATGGTATAATAATACTGCTTATCCTAGTGAATTATATGGTCCTACAGGTCCAGAAGCATCACAATCTCAAGCATTTACATTCTTAGTTCGAGATCAACGTTTAGGTG--CAAATGTATCATCTGCACAAGGTCCAACTGGTTTAGGTAAATACTTAATGCGTTCACCTAGTGGAGAGATTATTTTCGGTGGTGAAACTATGCGTTTCTGGGATTTACGTGCACCATGGGTAGAACCATTACGTGGTCCAAATGGCTTAGATATTAATAAAATTAAAAATGATATTCAACCATGGCAAGAACGTCGTGCTGCTGAATACATGACTCATGCGCCATTAGGTTCATTAAACTCTGTAGGTGGTGTAGCAACAGAAATTAACTCAGTTAACTATGTATCACCGCGTTCATGGTTATGTTGTTCTCATTTCTTCTTAGCTTTCTTCTTCTTAATTGGTCATTGGTGG---------------------------------------------------------------------------------------------------------GTATCAGAACGGACTCGAATTAAAAGTGACCGTTACGAATCTGGTGTAATTCCATACGCTAAAATGGGTTACTGGGATGCTGCATACTCAGTAAAAGATACTGATGTTTTAGCATTATTCCGTATCACACCACAACCAGGTGTAGATCCAGTAGAAGCTGCTGCTGCTGTAGCAGGTGAATCTTCAACTGCAACTTGGACTGTTGTATGGACAGATTTATTAACAGCTTGTGAACGCTACCGTGCTAAAGCTTACCGTGTAGATCCAGTACCTAACTCAACAGATGTATACTTTGCATTTATCGCATATGAATGTGATTTATTTGAAGAATCTTCGTTAGCTAACTTAACAGCATCTATTATTGGTAACGTTTTTGGATTTAAAGCAGTTGCTGCTTTACGTTTAGAAGATATGCGTATTCCTCACTCATACTTAAAAACATTCCAAGGTCCTGCTACAGGTATCGTTGTAGAACGTGAACGTTTAAACAAATATGGTACTCCATTATTAGGTGCAACTGTAAAACCTAAATTAGGTCTTTCTGGTAAAAACTATGGTCGTGTAGTTTATGAAGGTTTAAAAGGTGGTTTAGACTTCTTAAAAGATGATGAAAACATTAACTCTCAACCATTTATGCGTTGGAGAGAACGTTTCTTAAATTGTTTAGAAGGTATTAACCGTGCAGCAGCTGCAACTGGTGAAGTTAAAGGTTCTTACTTAAACATTACAGCTGCTACTATGGAAGAAACATACAAACGTGCTGAGTATGCTAAAGCCATTGGTTCTGTAGTTGTTATGATCGATTTAGTTATGGGTTACACTGCAATTCAATCAATTGCATACTGGGCTCGTGAAAACGATATGCTTTTACATTTACATCGTGCTGGTAACTCTACTTACGCTCGTCAAAAAAATCATGGTATTAACTTCCGTGTTATCTGTAAATGGATGCGTATGTCAGGTGTAGATCACATCCACGCTGGTACAGTTGTTGGTAAATTAGAAGGTGATCCTTTAATGATTAAAGGTTTCTACGATATCTTACGTTTAACTGAATTAGAAGTAAACTTACCTTTCGGTATCTTCTTCGAAATGGATTGGGCTAGTTTACGTCGTTGTATGCCAGTAGCTTCTGGTGGTATTCACTGTGGTCAAATGCACCAATTAATTCACTACTTAGGTGATGATGTTGTATTACAATTCGGTGGTGGTACTATTGGTCACCCTGATGGTATTCAAGCAGGTGCTACAGCAAACCGTGTTGCTTTAGAAGCAATGGTATTAGCTCGTAACGAAGGTGCTGATTACTACAATAACCAAGTAGGTCCTCAAATTTTACGTGATGCAGCTAAAACATGTGGTCCTTTACAAACAGCTTTAGATCTATGGAAAGATATTAGTTTCAACTATACTTCTACAGATACAGCTGATTTCGCTGAAACAGCTACTGCAAACAGATAA
Thalassiosira_cf_pacifica_FB02_35 -----------------CCAGTAGTCATACGCTCGTCTCAAA-GATTAAGCCATGCATGT-CTAAGTATAACTCTTT-TACTTTGAAAACTGCGAACGGCTCATTATATCAGTTATAGTTTCTTTGATAGTCCCTTACTACTTGGATACCCGTAGTAATTCTAGAGCTAATACATGCATCAATACCCAACTG-TTCGCGGAAGGGTAGTATTTATTAGGTATAGACCAA--CCCTCTTCGGAGGTGCTTTGGTGATTCATAATAACTTTTCGAATCGCA-TGGCTCCATGCCGGCGATGGATCATTCAAGTTTCTGCCCTATCAGCTTTGGATGGTAGTGTATTGGACTACCATGGCTTTAACGGGTAACGAATTGTTAGGGCAAGATTTCGGAGAGGGAGCCTGAGAGACGGCTACCACATCCAAGGAAGGCAGCAGGCGCGTAAATTACCCAATCCTGACACAGGGAGGTAGTGACAATAAATAACAATGCCGGGCCTATACAGGTCTGGCAATTGGAATGAGAACAATTTAAATCCCTTATCGAGTATCAATTGGAGGGCAAGTCTGGTGCCAGCAGCCGCGGTAATTCCAGCTCCAATAGCGTATATTAAAGTTGTTGCAGTTAAAAAGCTCGTAGTTGGATTTCTGGCAGGAGCGACCGGTCGCGCACTCTGT--GCGT-GAACTTGTGTTGTCTCTGGCCATCCTCGGG--GA-GATCCTGTTTGGCATTAAGTTGTCGGG-CAG-GGGATACCCGTCGTTTACTGTGAAAAAATTAGAGTGTTTAAAGCAGGCTTATGCCGTTGAATATATTAGCATGGAATAATAAGATAGGACTTCGGAACTATTTTGTTGGTTTGCGTTACGAAGTAATGATTAATAGGGACAGTTGGGGGTATTCGTATTTCGTTGTCAGAGGTGAAATTCTTGGATTTCCGAAAGACGAACTACTGCGAAAGCATTTACCAAGGATGTTTTCATTAATCAAGAACGAAAGTTAGGGGATCGAAGATGATTAGATACCATCGTAGTCTTAACCATAAACTATGCCGACTCAGGATTGGCGGT-TGTT-TTTTGACTCCGTCAGCACTGTATGAGAAATCA-AAGTCTTTGGGTTCCGGGGGGAGTATGGTCGCAAGGCTGAAACTTAAAGAAATTGACGGAAGGGCACCACCAGGAGTGGAACCTGCGGCTTAATTTGACTCAACACGGGAAAACTTACCAGGTCCAGACATAGTGAGGATTGACAGATTGAGAGTTCTTTCTTGATTCTATGGGTGGTGGTGCATGGCCGTTCTTAGTTGGTGGAGTGATTTGTCTGGTTAATTCCGTTAACGAACGAGACCGCCGCCTGCTAAATAG-TTCTACTAATGGTTTTTCATTG-GT-A-A-GAGCTTCTTAGAGGGACG--TT-CATT-CTACAAGATGAAGGAAGATGGCGGCAATAACAGGTCTGTGATGCCCTTAGATGTCCTGGGCCGCACGCGCGTT--ACACTGATGCACTCAACGAGCATATAACC-TTGGCCGAGAGGCCTGGGTAATCTTGTTAACTTGCATCGTGATAGGGATAGATTATTGCAATTATTAATCTTGAACGAGGAATTCCTAGTAATCGCAGTTCATCAAACTGCAATGATTACGTCCCTGCCCTTTGTACACACCGCCCGTCGCACCTACCGATTGAATGGTCCGGTGAGGACTCGGGATTGTGGTTTGGCTCCTTC-ATTGGGGCCTGACTGCGAGAACTTGTCCGAACCTTATCATTTAGAGGAAGGT----------------------------------------------------------------------------------------CTAGTAACGGCGAGTGAAGCGGGAAGAGCTCACCATGTGAATCTGCGTAACC---------T-------T---CG----------GGTGCGCCGAATTGTGGTCTGGAGAA---GTATTGTCGGCCGAGTTTCCGGGCCAAGTCTCTTGGAAAAGGGCAGCTGAGAGGGTGAAACTCCCGTTCTTGCCTGGAAACTTTGCGCTC-T-GGCACATG-CTTTCTACGAGTCGAGTTGCTTGGGATTGCAGCTCAAATTTGGTGGTAAATTCCATCTAAAGCTAAATATTGGTGGGATACCGATAGTGCACAAGTACCGTGAGGGAAAGATGCAAAGAACTTTGAAAAGAGAGTTAAAGAGTACCTGAAATTGTCGAAAGGGAAGCGAAGGAAACCAGTGCCGAAGCT-TTG-TCA-TACTTCTCTTGCTACTTGTGGTAA----GGGCGCT-GTGGCA--T-TGCGT-GGG-T-C--AGCATCGGCTCTT-CG-CCTGGGGTATAT--CTTCAGTAGGTAGACGA--C---ACTTT--C--GAGT-GTGAGTGCCTGTTGTTGCTATCC-TGGGTCGGGCTGAGGTC-AGTCAC--TCTGTGC-TCGTGATGCTG-------------------------------------------------------------------------------------------------------------------------------TGGAGTGGAAACGCTCGTTTAATTAATGTCTCTGGTAAATTATTAGGTGCTCACGTAGCACATGCTGGTTTAATGGTATTTTGGGCTGGTGCAATGATACTATTTGAAGTATCTCACTTTGTTCCAGAAAAACCTTTATATGAGCAAGGTTTTATTTGTATGCAGCATTTAGCAACCCTAGGCTATGGTATTGGCCCAGGTGGTGAAATCACATCAACTGTTCCATATTTTGCTGTTGGTGTTATTCATTTAATTTCTTCTGCTGTGTTAGGCTTTGGTGGAATCTACCACTCATTATTAGGTCCTGATACTTTAGAAGAATCTTTCCCATTCTTTGGTTATGACTGGCGTGATAAAAATAAGATGACTACTATTTTAGGTATTCACTTATGTTTATTAGGTTTAGGTTCATTATTATTAGTTGCAAAAGCTATGTACTTAGGTGGTGTTTATGACACATGGGCACCGGGTGGTGGTGATGTTCGTTATATTACAACACCAACATTAAACCCAATTGTAATCTTTGGTTACGTTTTCCGTTCACCATTTGGTGGAGACGGCTGGGTAGTTTCTGTAAATAATATGGAAGATCTTGTTGGTGGTCACATTTGGGTTGGTATTTTATGTATTGTTGGTGGTGTATGGCATATCTTTACAAAACCATTCTCTTGGGCTCGTCGAGCGTTTGTATGGTCTGGTGAAGCATATTTATCATACAGTTTAGCTGCTATTTCATTAATGGGCTTCACTGCCTCTTTATATGCATGGTACAACAATACTGCTTATCCTAGTGAATTATATGGTCCAACAGGTCCAGAAGCATCACAATCTCAAGCATTTACATTCTTAGTACGTGATCAACGTTTAGGTG--CAAATGTATCATCTGCTCAAGGTCCAACTGGTTTAGGTAAATACTTAATGCGTTCACCTAGTGGAGAAATTATCTTTGGTGGTGAAACTATGCGTTTCTGGGATTTACGTGCACCATGGGTAGAACCATTACGTGGTCCAAATGGATTAGATATCAATAAAATTAAAAATGATATCCAACCTTGGCAAGAACGTCGTGCTGCAGAATATATGACTCATGCACCATTAGGTTCATTAAACTCTGTAGGTGGTGTAGCAACAGAAATTAACTCAGTTAACTATGTATCACCACGTTCATGGTTATGTTGTTCTCACTTCTTCTTAGGTTTCTTCTTCTTAATTGGTCATTGGTGGCATC-----------------------------------------------------------------------------------------ATGTCTCAATCTGTATCAGAACGGACTCGAATTAWWAGTGACCGTTACGAATCTGGTGTAATTCCATATGCTAAAATGGGTTACTGGGATGCTGCATACTCAGTAAAAGATACTGATGTATTAGCATTATTCCGTATCACACCACAACCAGGTGTAGATCCAGTAGAAGCTGCTGCTGCTGTAGCAGGTGAATCTTCAACTGCAACTTGGACTGTTGTATGGACAGATTTATTAACAGCTTGTGAACGCTACCGTGCTAAAGCTTACCGTGTAGATCCAGTACCAAGTGCAACTGATCAATACTTTGCGTTTATCGCATACGAATGTGATTTATTTGAAGAATCTTCTTTATCTAATTTAACAGCGTCTATTATTGGTAACGTTTTTGGATTTAAAGCGATTTCTGCTTTACGTTTAGAAGATATGCGTATTCCTCACTCATACTTAAAAACATTCCAAGGTCCTGCTACAGGTATCATTGTAGAACGTGAACGTTTAAACAAATATGGTACTCCATTATTAGGTGCTACTGTAAAACCTAAATTAGGTCTTTCTGGTAAAAACTACGGTCGTGTAGTTTATGAAGGTTTAAAAGGTGGTTTAGACTTCTTAAAAGATGATGAAAACATTAACTCTCAACCATTCATGCGTTGGAGAGAACGTTTCTTAAACTGTTTAGAAGGTATTAACCGTGCAGCAGCTGCAACTGGTGAAGTTAAAGGTTCTTACTTAAACATCACAGCGGCTACTATGGAAGAAGTATACAAACGTGCTGAGTATGCTAAAGCTATCGGTTCTATCGTTGTAATGATCGATTTAGTTATGGGTTACACTGCAATTCAATCAATTGCATACTGGGCTCGTGAAAACGATATGTTATTACATTTACACCGTGCTGGTAACTCTACTTACGCTCGTCAAAAGAATCATGGTATTAACTTCCGTGTTATCTGTAAATGGATGCGTATGTCAGGTGTGGATCATATCCATGCTGGTACAGTTGTTGGTAAATTAGAAGGTGATCCTTTAATGATTAAAGGTTTCTACGACATCTTACGTTTAACTGAATTAGAAGTTAACTTACCTTTCGGTGTGTTCTTCGAAATGGATTGGGCTAGTTTACGTCGTTGTATGCCAGTAGCTTCTGGTGGTATTCACTGTGGTCAAATGCACCAATTAATTCATTACTTAGGTGATGATGTTGTATTACAATTCGGTGGTGGTACTATTGGTCACCCTGATGGTATTCAAGCTGGTGCTACAGCAAACCGTGTTGCTTTAGAAGCAATGGTATTAGCTCGTAACGAAGGTTGTGATTACTTCAATAATCAAGTAGGTCCTCAAATTTTACGTGATGCAGCTAAAACATGTGGTCCTTTACAAACAGCTTTAGATCTATGGAAAGATATTAGTTTTAACTATACTTCTACAGATACAGCTGATTTCGCTGAAACAGCTACTGCAAACAGATAA
Thalassiosira_minuscula_CCMP1093 -------------------AGTAGTCATACGCTCGTCTCAAA-GATTAAGCCATGCATGT-CTAAGTATAACTCTTT-TACTTTGAAAACTGCGAACGGCTCATTATATCAGTTATAGTTTATTTGATAGTCCCTTACTACTTGGATACCCGTAGTAATTCTAGAGCTAATACATGCATCAATACCCAACTG-TTCGCGGAAGGGTAGTATTTATTAGGTATAGACCAA--CCGGCTTCGGCCGTGCTTTGGTGATTCATAATAACTTTTCGAATCGCA-TGGCTCCATGCCGGCGATGGATCATTCAAGTTTCTGCCCTATCAGCTTTGGATGGTAGTGTATTGGACTACCATGGCTTTAACGGGTAACGAATTGTTAGGGCAAGATTTCGGAGAGGGAGCCTGAGAGACGGCTACCACATCCAAGGAAGGCAGCAGGCGCGTAAATTACCCAATCCTGACACAGGGAGGTAGTGACAATAAATAACAATGCCGGGCCTTTACAGGTCTGGCAATTGGAATGAGAACAATTTAAATCCCTTATCGAGTATCAATTGGAGGGCAAGTCTGGTGCCAGCAGCCGCGGTAATTCCAGCTCCAATAGCGTATATTAAAGTTGTTGCAGTTAAAAAGCTCGTAGTTGGATTTCTGGCAGGAGCGACCGGTCATACACTACGT--GTTT-GTACTTGTGTTGTCTCTGGCCATCCTTGGG--GA-GATCCTGTTTGGCATTAAGTTGTCGGG-CAG-GGGATACCCATCGTTTACTGTGAAAAAATTAGAGTGTTTAAAGCAGGCTTATGCCGTTGAATATATTAGCATGGAATAATAAGATAGGACTTCGGAACTATTTTGTTGGTTTGCGTTACGAAGTAATGATTAATAGGGACAGTTGGGGGTATTCGTATTTCGTTGTCAGAGGTGAAATTCTTGGATTTCCGAAAGACGAACTACTGCGAAAGCATTTACCAAGGATGTTTTCATTAATCAAGAACGAAAGTTAGGGGATCGAAGATGATTAGATACCATCGTAGTCTTAACCATAAACTATGCCGACTCGGGATTGGCGGT-TGTT-TTTTGACTCCGTCAGCACCGTATGAGAAATCA-AAGTCTTTGGGTTCCGGGGGGAGTATGGTCGCAAGGCTGAAACTTAAAGAAATTGACGGAAGGGCACCACCAGGAGTGGAACCTGCGGCTTAATTTGACTCAACACGGGAAAACTTACCAGGTCCAGACATAGTGAGGATTGACAGATTGAGAGTTCTTTCTTGATTCTATGGGTGGTGGTGCATGGCCGTTCTTAGTTGGTGGAGTGATTTGTCTGGTTAATTCCGTTAACGAACGAGACCGCCGCCTGCTAAATAG-TTCATCTAATGGTTTTTCATTG-GA-T-A-GAGCTTCTTAGAGGGACG--TT-CATT-CTACAAGATGAAGGAAGATGGCGGCAATAACAGGTCTGTGATGCCCTTAGATGTCCTGGGCCGCACGCGCGTT--ACACTGATGCACTCAACGAGTATATAACC-TTGGCCGAGAGGCCTGGGTAATCTTGTTAACATGCATCGTGATAGGGATAGATTATTGCAATTATTAATCTTGAACGAGGAATTCCTAGTAATCGCGGTTCATCAAACCGCAATGATTACGTCCCTGCCCTTTGTACACACCGCCCGTCGCACCTACCGATTGAATGGTCCGGTGAGGACTCGGGATTGTGGTTTGGCTCCTTC-ATTGGGGCCTGACCGCGAGAACTTGTCCGAACCTTATCATTTAGAGGAAGGTGAA-------------------------------------------------------------------------------ATTCCCCTAGTAACGGCGAGTGAAGCGGGAAGAGCTCACCATGTGAATCTGTGTAACC---------T-------T---CG----------GGTGCACCGAATTGTGGTCTGGAGAA---GTATTGTCGGCCGCGTTCCCGGGCCAAGTCTCTTGGAAAAGGGCAGCTGAGAGGGTGAAACTCCCGTTCTTGCCTGGGAATGTTGCGCTT-T-GGCATATG-CTTTCTACGAGTCGAGTTGCTTGGGATTGCAGCTCAAATTTGGTGGTAAATTCCATCTAAAGCTAAATATTGGTGGGATACCGATAGTGCACAAGTACCGTGAGGGAAAGATGCAAAGAACTTTGAAAAGAGAGTTAAAGAGTACCTGAAATTGTTGAAAGGGAAGCGAAGGAAACCAGTGCCGAAGCT-TTG-TCA-TACTTCTCTTGCTACTTGTGGTAA----GGGCGCT-GTGGCT--T-TGCGT-GGG-T-C--AGCATCGGCTTTT-TG-CCTGGGGTATAT--CTTCAGTAGGTAGACGA--C---TTCTT--C--GGAT-GTGAGTGCCTATTGTTGCTATTC-TGGGTTGGGCTGAGGTC-AGTCAC--TCTGTGC-TCGTGATGCTGGC---------------------------------------------------------------------------------------------------------------------------GGTGGAGTGGAAACGCTCGTTTAATTAATGTCTCTGGTAAATTATTAGGTGCTCACGTAGCACACGCTGGCTTAATGGTATTTTGGGCTGGTGCAATGATCTTATTTGAAGTATCTCATTTTGTTCCAGAAAAACCATTGTACGAGCAAGGTTTTATCTGTATGCAACATTTAGCAACTTTAGGCTATGGTATTGGCCCAGGTGGTGAAATTACATCAACTGTTCCATATTTTGCTGTTGGTGTTATTCATTTAATTTCTTCTGCTGTATTAGGTTTTGGTGGTATTTACCACTCTTTATTAGGTCCAGATACTTTAGAAGAATCTTTCCCATTCTTTGGTTATGATTGGCGTGATAAAAATAAGATGACTACTATTTTAGGTATTCACTTATGTTTATTAGGTTTAGGATCATTATTATTAGTTGCAAAAGCTATGTACTTAGGTGGTATTTATGATACATGGGCACCAGGTGGTGGCGATGTTCGTTATATTACAACACCAACGTTAAACCCAATTGTAATTTTTGGTTACGTTTTCCGTTCACCGTTTGGTGGTGACGGTTGGGTAGTTTCTGTAAATAATATGGAAGATCTTGTTGGTGGTCACATTTGGGTTGGTGTTTTATGTATTGTTGGTGGTGTATGGCACATCTTCACAAAACCATTCTCTTGGGCTCGTCGAGCTTTTGTATGGTCTGGTGAAGCATACTTATCATACAGTTTAGCAGCCATTTCATTAATGGGCTTCACTGCAGCTTTATATGCATGGTATAACAATACTGCTTATCCTAGTGAATTATATGGTCCAACTGGTCCAGAAGCATCACAATCTCAAGCATTTACATTCTTAGTTCGAGATCAACGTTTAGGTG--CAAATGTATCATCTGCACAAGGTCCAACTGGTTTAGGTAAATACTTAATGCGTTCACCTAGTGGAGAAATTATCTTCGGTGGTGAAACTATGCGTTTCTGGGATTTACGTGCTCCATGGGTAGAGCCATTACGTGGTCCAAATGGATTAGATATTAATAAAATTAAAAATGATATTCAACCTTGGCAAGAACGTCGTGCTGCAGAATATATGACTCATGCACCATTAGGTTCATTAAACTCTGTAGGTGGTGTAGCAACAGAAATTAACTCTGTAAACTACGTATCACCACGTTCATGGTTATGTTGTTCTCATTTCTTCTTAGCATTCTTCTTCTTAATTGGTCATTGGTGGCAT-------------------------------------------------------------------------------------------------------TATCAGAACGGACTCGAATTAAAAGTGACCGTTACGAATCTGGTGTAATTCCATATGCTAAAATGGGTTACTGGGATGCTTCATACACAGTAAAAGATACTGATGTATTAGCATTATTCCGTATCACACCACAACCAGGTGTAGATCCAGTAGAAGCAGCAGCAGCTGTAGCTGGTGAATCTTCAACTGCAACTTGGACTGTTGTATGGACAGATTTATTAACAGCTTGTGAACGCTACCGTGCTAAAGCTTACCGTGTAGATCCAGTGCCAAATGCAACAGATCAATACTTTGCATTTATCGCATACGAATGTGATTTATTTGAAGAAGCTTCTTTATCTAACTTAACAGCGTCTATTATTGGTAACGTTTTCGGATTTAAAGCAATTTCTGCTTTACGTTTAGAAGATATGCGTATTCCTCACTCATACTTAAAAACATTCCAAGGTCCTGCTACAGGTATCATTGTAGAACGTGAACGTTTAAACAAATATGGTACACCATTATTAGGTGCAACTGTAAAACCTAAATTAGGTCTTTCTGGTAAAAACTATGGTCGTGTAGTTTATGAAGGTTTAAAAGGTGGTTTAGACTTCTTAAAAGATGATGAAAACATTAACTCTCAACCATTCATGCGTTGGAGAGAACGTTTCTTAAATTGTTTAGAAGGTATTAACCGTGCATCAGCTGCAACTGGTGAAGTTAAAGGTTCTTACTTAAACATTACAGCTGCTACAATGGAAGAAGTATACAAACGTGCTGAGTATGCTAAAGCTATTGGTTCTGTAATTGTTATGATCGATTTAGTTATGGGTTACACTGCAATTCAATCAATTGCATACTGGGCTCGTGAAAACGATATGCTTTTACACTTACACCGTGCTGGTAACTCTACTTACGCTCGTCAAAAGAACCACGGTATTAACTTCCGTGTTATCTGTAAATGGATGCGTATGTCAGGTGTAGATCACATCCACGCTGGTACAGTTGTTGGTAAATTAGAAGGTGATCCTTTAATGATTAAAGGTTTCTACGATATCTTACGTAACACTGAATTAGAAGTTAACTTACCTTACGGTATCTTCTTCGAAATGGATTGGGCTAGTTTACGTCGTTGTATGCCAGTAGCTTCTGGTGGTATTCACTGTGGTCAAATGCACCAATTAATTCACTACTTAGGTGATGATGTTGTATTACAATTCGGTGGTGGTACTATTGGTCACCCTGATGGTATCCAAGCTGGTGCTACAGCAAACCGTGTTGCTTTAGAAGCAATGGTATTAGCTCGTAACGAAGGTGTTGACTACTACAACAACCAAGTAGGTCCTCAAATTTTACGTGATGCAGCTAAAACATGTGGTCCTTTACAAACAGCTTTAGATCTATGGAAAGATATTAGTTTCAACTATACTTCTACAGATACAGCTGATTTCGCTGAAACAGCTACTGCAAACAGATAA
Thalassiosira_nordenskioeldii_FB02_19 ------------------CAGTAGTCATACGCTCGTCTCAAA-GATTAAGCCATGCATGT-CTAAGTATAACTCTTT-TACTTTGAAAACTGCGAACGGCTCATTATATCAGTTATAGTTTATTTGATAGTCCCTTACTACTTGGATACCCGTAGTAATTCTAGAGCTAATACATGCATCAATACCCAACTG-TTCGCGGAAGGGTAGTATTTATTAGGTATAAACCAT--CCGTCTTCGGACGTGTACTGGTGATTCATAATAACTTTTCGAATCGCA-TGGCTCCATGCCGGCGATGGATCATTCAAGTTTCTGCCCTATCAGCTTTGGATGGTAGTGTATTGGACTACCATGGCTTTAACGGGTAACGAATTGTTAGGGCAAGATTTCGGAGAGGGAGCCTGAGAGACGGCTACCACATCCAAGGAAGGCAGCAGGCGCGTAAATTACCCAATCCTGACACAGGGAGGTAGTGACAATAAATAACAATGCCGGGCCTTTACAGGTCTGGCAATTGGAATGAGAACAATTTAAATCCCTTATCGAGTATCAATTGGAGGGCAAGTCTGGTGCCAGCAGCCGCGGTAATTCCAGCTCCAATAGCGTATATTAAAGTTGTTGCAGTTAAAAAGCTCGTAGTTGGATTTCTGGCAGGAGGGACCGGTCACGCACTCTGT--GTGT-GAACTTG-GCTCCCTCTGGCCATCCTTGGG--GA-GATCGTGTTTGGCATTAAGTTGTCGGG-CAT-GGGATACCCATCGTTTACTGTGAAAAAATTAGAGTGTTTAAAGCAGGCTTATGCCGTTGAATATATTAGCATGGAATAATAAGATAGGACTTTGGAACTATTTTGTTGGTTTGCGTTACAAAGTAATGATTAATAGGGACAGTTGGGGGTATTCGTATTTCGTTGTCAGAGGTGAAATTCTTGGATTTCCGAAAGACGAACTACTGCGAAAGCATTTACCAAGGATGTTTTCATTAATCAAGAACGAAAGTTAGGGGATCGAAGATGATTAGATACCATCGTAGTCTTAACCATAAACTATGCCGACTCAGGATTGGCGGT-TGTT-TTTTGACTCCGTCAGCACTGTATGAGAAATCA-AAGTCTTTGGGTTCCGGGGGGAGTATGGTCGCAAGGCTGAAACTTAAAGAAATTGACGGAAGGGCACCACCAGGAGTGGAACCTGCGGCTTAATTTGACTCAACACGGGAAAACTTACCAGGTCCAGACATAGTGAGGATTGACAGATTGAGAGTTCTTTCTTGATTCTATGGGTGGTGGTGCATGGCCGTTCTTAGTTGGTGGAGTGATTTGTCTGGTTAATTCCGTTAACGAACGAGACCGCCGCCTGCTAAATAG-TGCATCTAATGGTTTTTCATTG-GA-C-A-GCGCTTCTTAGAGGGACG--TT-CATT-CTACAAGATGAAGGAAGATGGCGGCAATAACAGGTCTGTGATGCCCTTAGATGTCCTGGGCCGCACGCGCGTT--ACACTGATGCACTCAACGAGCATATAACC-TTGGCCGAGAGGCCTGGGTAATCTTGTTAACTTGCATCGTGATAGGGATAGATTATTGCAATTATTAATCTTGAACGAGGAATTCCTAGTAATCGCAGTTCATCAAACTGCAATGATTACGTCCCTGCCCTTTGTACACACCGCCCGTCGCACCTACCGATTGAATGGTCCGGTGAGGACTCGGGATTGTGGTTTGGCTCCTTC-ATTGGGGCCTGACTGCGAGAACTTGTCCGAACCTTATCATTTAGAGGAAGGTGAAGTCGTAACAA---------------------------------------------------------------------ATTCCCCTAGTAACGGCGAGTGAAGCGGGAAGAGCTCACCATGTGAATCTGCGTAACC---------T-------T---CG----------GGTGCGCCGAATTGTGGTCTGGAGAA---GTATTGTCGGCCGAATTTCCGGGCCAAGTCTCTTGGAAAAGGGCAGCTGAGAGGGTGAAACTCCCGTTCTTGCCTGGAAATTTTGCGCCT-T-GGCATATG-CTTTCTATGAGTCGAGTTGCTTGGGATTGCAGCTCAAATTTGGTGGTAAATTCCATCTAAAGCTAAATATTGGTGGGATACCGATAGTGCACAAGTACCGTGAGGGAAAGATGCAAAGAACTTTGAAAAGAGAGTTAAAGAGTACCTGAAATTGTTGAAAGGGAAGCGAAGGAAACCAGTGCCGAAGCT-TCG-TCA-TACTTCTCTTGCCGCTTGCGGTAA----GGGCGCT-GTGGCG--T-TGCAT-GGG-T-C--AGCATCGGCTCTT-CG-CCTGGGATAAAC--CTTCAGTTGGTAGACGA--C---AACAT--TATGTT--GTGAGTGCCCTCTGTTGATATCC-TGGGTTGGGCTGAGGTC-AGTCAC--TCTGTGC-T-------------------------------------------------------------------------------------------------------------------------------------------------AAATGCTCGTTTAATTAATGTCTCTGGTAAATTATTAGGTGCTCACGTAGCACATGCTGGTTTAATGGTATTTTGGGCTGGTGCAATGATCTTATTTGAAGTATCGCACTTTGTTCCAGAAAAACCTTTATATGAGCAAGGTTTTATTTGTATGCAGCATTTAGCAACATTAGGCTATGGTATTGGCCCAGGTGGTGAAATTACATCAACTGTTCCATATTTTGCTGTTGGTGTTATTCATTTAATTTCTTCTGCTGTATTAGGTTTTGGTGGTATTTACCACTCATTATTAGGTCCAGATACTTTAGAAGAATCTTTCCCATTCTTTGGTTATGACTGGCGTGATAAAAATAAGATGACTACTATTTTAGGTATTCACTTATGTTTATTAGGTTTAGGTTCATTATTATTAGTTGCAAAAGCTATGTACTTAGGTGGTGTTTACGATACATGGGCACCGGGTGGTGGCGATGTTCGTTATATTACAACTCCAACATTAAACCCAATTGTAATCTTTGGTTACGTTTTCCGTTCACCATTTGGTGGAGACGGTTGGGTAGTTTCTGTAAATAATATGGAAGATCTTGTTGGTGGTCACATTTGGGTTGGTATTTTATGTATTGTTGGTGGTGTATGGCATATTTTCACAAAACCATTCTCTTGGGCTCGTCGAGCTTTTGTATGGTCTGGTGAAGCATACTTATCATACAGTTTAGCTGCTATCTCATTAATGGGATTCACTGCATCTTTATATGCATGGTATAACAATACTGCTTATCCTAGTGAGTTATATGGTCCAACAGGTCCAGAAGCATCACAATCTCAAGCATTTACATTCTTAGTTCGAGATCAACGTTTAGGTG--CAAATGTATCATCTGCTCAAGGTCCAACTGGTTTAGGTAAATACTTAATGCGTTCACCTAGTGGAGAAATTATCTTTGGTGGTGAAACTATGCGTTTCTGGGATTTACGTGCACCATGGGTAGAACCATTACGTGGTCCAAACGGTTTAGATATCAATAAAATTAAAAATGATATTCAACCTTGGCAAGAACGTCGTGCTGCAGAATACATGACGCACGCACCGTTAGGTTCATTAAACTCTGTAGGTGGTGTAGCAACAGAAATTAACTCAGTGAACTATGTATCACCTCGTTCATGGTTATGTTGTTCTCACTTCTTCTTAGGTTTCTTCTTCTTAATTGGTCATTGGTGG---------------------------------------------------------------------------------------------ATGTCTC?ATCTGTATCAGAACGGACTCGAATTAAAAGTGACCGTTACGAATCTGGTGTAATTCCATACGCTAAAATGGGTTACTGGGATGCTGCATACACAGTAAAAGATACTGATGTATTAGCATTATTCCGTATCACACCACAACCAGGTGTAGATCCAGTAGAAGCTGCTGCTGCTGTAGCAGGTGAATCTTCTACTGCAACTTGGACTGTTGTATGGACAGATTTATTAACAGCTTGTGAACGCTACCGTGCTAAAGCTTACCGTGTAGATCCAGTACCTAACACACCGGATCAATACTTTGCATTTATCGCATACGAATGTGATTTATTTGAAGAAGCTTCTTTATCTAACTTAACTGCGTCTATCATTGGTAACGTATTTGGTTTCAAAGCAATTTCTGCTTTACGTTTAGAAGATATGCGTATTCCTCACTCATACTTAAAAACATTCCAAGGTCCTGCTACAGGTATCATTGTAGAACGTGAACGTTTAAACAAATATGGTACTCCTTTATTAGGTGCAACTGTAAAACCTAAATTAGGTTTATCTGGTAAAAACTACGGTCGTGTAGTTTACGAAGGTTTAAAAGGTGGTTTAGACTTCTTAAAAGATGATGAAAACATTAACTCTCAACCATTCATGCGTTGGAGAGAACGTTTCTTAAACTGTTTAGAAGGTATTAACCGTGCATCAGCTGCAACTGGTGAAGTTAAAGGTTCATACTTAAACATTACAGCTGCGACAATGGAAGAAGTATACAAACGTGCTGAGTATGCTAAAGCTATTGGTTCTGTAGTTGTTATGATCGATTTAGTTATGGGTTACACTGCAATTCAATCAATTGCATACTGGGCTCGTGAAAACGATATGCTTTTACACTTACACCGTGCTGGTAACTCTACTTACGCTCGTCAAAAGAATCACGGTATTAACTTCCGTGTTATCTGTAAATGGATGCGTATGTCAGGTGTAGATCATATCCACGCCGGTACAGTTGTTGGTAAGTTAGAAGGTGATCCTTTAATGATTAAAGGTTTCTACGACATCTTACGTTTAACTGAATTAGAAGTTAACTTACCTTTCGGTATCTTCTTCGAAATGGATTGGGCGAGTTTACGTCGTTGTATGCCAGTAGCTTCTGGTGGTATCCACTGTGGTCAAATGCACCAATTAATTCACTACTTAGGTGATGATGTTGTATTACAATTCGGTGGTGGTACTATTGGTCACCCTGATGGTATCCAAGCTGGTGCTACAGCAAACCGTGTTGCTTTAGAAGCAATGGTATTAGCTCGTAACGAAGGTGTTGATTTCTTCAACAACCAAGTAGGTCCTCAAATCTTACGTGATGCAGCTAAAACATGTGGTCCTTTACAGACTGCTTTAGATCTATGGAAAGATATTAGTTTCAACTATACTTCTACAGATACTGCTGATTTCGCTGAAACAGCTACTGCAAACAGATAA
Thalassiosira_oceanica_CCMP1005 --------------------------------------------------CCATGCATGT-CTAAGTATAACTCTTT-TACTTTGAAAACTGCGAACGGCTCATTATATCAGTTATAGTTTCTTTGATAGTCCCTTACTACTTGGATATCCGTAGTAATTCTAGAGCTAATACATGCAACTACACCCGACT--TTT--GGAAGGGTGGTATTTATTAGGTATAAACCTT--CACGCTTCGGCGTTGATCTGGTGATTCATAATAACTTTTCGAATCGCA-TTCCCCTGTGGAGGCGATGGATCATTCAAGTTTCTGCCCTATCAGCTTTGGATGGTAGTGTATTGGACTACCATGGCTTTAACGGGTAACGAATTGTTAGGGCAAGATTTCGGAGAGGGAGCCTGAGAGACGGCTACCACATCCAAGGAAGGCAGCAGGCGCGTAAATTACCCAATCCTGACACAGGGAGGTAGTGACAATAAATAACAATGCCGGGCCTTTACAGGTCTGGCAATTGGAATGAGAACAATTTAAATCCCTTATCGAGTATCAATTGGAGGGCAAGTCTGGTGCCAGCAGCCGCGGTAATTCCAGCTCCAATAGCGTATATTAAAGTTGTTGCAGTTAAAAAGCTCGTAGTTGGATTTCTGGCAGGAGCGACCGGTCACACACTCTGT--GTGT-GAACTTGTGTTGTCTCTGGCCATCCTTGGG--GA-GATCCTGTTTGGCATTAAGTTGTCGGG-CAG-GGGACATCCATCGTTTACTGTGAAAAAATTAGAGTGTTTAAAGCAGGCTTATGCCGTTGAATATATTAGCATGGAATAATAAGATAGGACTTCGGAACTATTTTGTTGGTTTGCGTTACGAAGTAATGATTAATAGGGACAGTTGGGGGTATTCGTATTTCGTTGTCAGAGGTGAAATTCTTGGATTTCCGAAAGACGAACTACTGCGAAAGCATTTACCAAGGATGTTTTCATTAATCAAGAACGAAAGTTAGGGGATCGAAGATGATTAGATACCATCGTAGTCTTAACCATAAACTATGCCGACTCAGGATTGGCGGT-TGTT-TTTTGACTCCGTCAGCACTGTATGAGAAATCA-AAGTCTTTGGGTTCCGGGGGGAGTATGGTCGCAAGGCTGAAACTTAAAGAAATTGACGGAAGGGCACCACCAGGAGTGGAACCTGCGGCTTAATTTGACTCAACACGGGAAAACTTACCAGGTCCAGACATAGTGAGGATTGACAGATTGAGAGTTCTTTCTTGATTCTATGGGTGGTGGTGCATGGCCGTTCTTAGTTGGTGGAGTGATTTGTCTGGTTAATTCCGTTAACGAACGAGACCGCCGCCTGCTAAATAG-TTCCGCGAATGA-ATTTCATTG-GC-G-A-GAGCTTCTTAGAGGGACG--TT-CGTT-CTACAAGACGAAGGAAGATGGCGGCAATAACAGGTCTGTGATGCCCTTAGATGTTCTGGGCCGCACGCGCGTT--ACAATGATGCACTCAACAGGCATATAACC-TTGGCCGAGAGGCCTGGGTAATCCCGTTAACTTGCATCGTGTTAGGGATAGATTATTGCAATTATTAATCTTGAACGAGGAATTCCTAGTAATCGCAGATCATCAATCTGCAATGATTACGTCCCTGCCCTTTGTACACACCGCCCGTCGCACCTACCGATTGAATGGTCCGGTGAAGACTCGGGATTGTGGCTTAGTTGCTTA-ATTGTGATTAGACCGTAAGAACCTGTCTAAACCTTATCATTTAGAGGAAG------------------------------------------------------------------------------------ATTCCCCTAGTAACGGCGAGTGAAGCGGGATGAGCTCACCATGTGAATCTGTGCAACC---------T-------T---CG----------GGTGCACCGAATTGTGGTCTGGAGAA---GTGCTTTCGGCCGAGACCTGAGGCCAATTCTGTTGGAAAATGGAAGCGTAGAGGGTGAAACTCCCGTTCTTGCCTCAGGACTTTGTGCCA-T-GG-ATAGC-CTTTCAACGAGTCGAGTTGCTTGGGATTGCAGCTCAAAGTGGGTGGTAAATTCCATCTAAAGCTAAATATTGGTGGGATACCGATAGCGCACAAGTACCGTGAGGGAAAGATGCAAAGAACTTTGAAAAGAGAGTTAAAGAGTACCTGAAATTGTTGAAAGGGAAGCGAAGGAAACCAGTGCCAACGCT-TTG-CCA-TACTTCTCCTGCTGCTTGCGGTAG----GGGCACT-GTGGCA--A-GGCAT-GGG-T-C--AGCACCGGCTCTT-T---CTGGGGCATAT--CTTTGGTTGGTAGGCGA--C-----CCT--TC-GGG--GTGAGTGCCCTCCATTGCTGCTC-TGGTTTGGGCTGAGGTC-AGTCGC--TATGCGC-TCGTGGTG-------------------------------ATGAAAACTTTGTATTCCCTGAGGAGGTATTACCACGTGGAAACGCCCTTTAATAGTAGTATAGCAGGTCGAGATATTGAATCTACAGGTTTCGCTTGGTGGAGTGGAAATGCCCGTTTAATTAATGTTTCTGGTAAATTATTAGGTGCTCACGTAGCACACGCTGGTTTAATGGTATTTTGGGCTGGTGCAATGATCTTATTTGAAGTATCACACTTTGTTCCAGAAAAACCTTTATATGAGCAAGGTTTTATTTGTATGCAACATTTAGCAACCTTAGGTTACGGTATTGGTCCAGGTGGTGAAATTACTTCAACTGTTCCTTACTTCGCTGTTGGTGTTATTCATTTAATTTCTTCAGCAGTTTTAGGATTTGGTGGTATTTACCACTCATTATTAGGTCCAGATACTTTAGAAGAATCTTTCCCATTCTTTGGGTATGATTGGCGTGATAAAAACAAGATGACTACTATTTTAGGTATTCATTTATGTTTATTAGGCTTAGGTTCATTCTTATTAGTTGCTAAAGCTATGTACTTAGGTGGTATTTATGATACATGGGCACCAGGTGGTGGTGATGTTCGTTATATTACAACACCAACATTAAATCCAATCGTGATTTTTGGTTATGTATTCCGTTCACCGTTTGGTGGTGATGGATGGGTTGTTTCTGTAAACAACATGGAAGATCTTGTTGGTGGTCATATTTGGGTTGGTCTTTTATGTATTGTTGGTGGTGTATGGCATATCTTTACAAAACCATTTGCATGGGCTCGTCGTGCATTTGTATGGTCAGGTGAAGCATATTTATCATACAGTTTAGCAGCAATTTCATTAATGGGTTTCACTGCTTCTTTATACTCATGGTATAATAATACGGCTTATCCTAGTGAATTATATGGTCCAACTGGTCCAGAAGCATCACAATCACAAGCATTTACTTTCTTAGTTCGAGATCAACGTTTAGGTG--CAAATGTATCATCTGCACAAGGTCCAACTGGTTTAGGTAAATATTTAATGCGTTCTCCAAGTGGAGAAATTATTTTTGGTGGTGAAACTATGCGTTTCTGGGATTTACGTGCTCCATGGGTAGAACCATTACGTGGTCCAAATGGTTTAGATATCAACAAAATTAAAAATGATATTCAACCTTGGCAAGAACGTCGTGCTGCTGAGTACATGACTCACGCACCATTAGGTTCATTAAATTCAGTAGGTGGGGTAGCAACAGAAATTAACTCGGTAAACTATGTTTCACCACGTTCATGGTTATGTTGTTCTCACTTCTTCTTAGGTTTCTTCTTCTTAATTGGTCACTGGTGGCATTCTGGTCGTGCTCGTGCGGCAGCTGCTGGTTTTGAAAAAGGTATTAATCGTGCAAACGAACCTGTTTTATCAATGCGTCCAATTGATTAAATGTCTCAATCTGTATCAGAACGGACTCGAATTAAAAGTGACCGTTACGAATCTGGTGTAATTCCATACGCTAAAATGGGTTACTGGGATGCTGCATACACAGTAAAAGATACTGATGTATTAGCATTATTCCGTATCACACCACAACCAGGTGTAGATCCAGTAGAAGCTGCAGCAGCTGTAGCTGGTGAATCTTCTACTGCAACTTGGACTGTTGTATGGACAGATTTATTAACAGCTTGTGAGCGCTACCGTGCTAAAGCTTACCGTGTAGATCCAGTACCAAATACACCGGATCAATACTTTGCATTTATCGCATATGAATGTGATTTATTCGAAGAAGCTTCTTTATCTAACTTAACAGCATCTATTATTGGTAACGTTTTTGGATTTAAAGCAGTTTCTGCTTTACGTTTAGAAGATATGCGTATTCCTCACTCATATTTAAAAACATTCCAAGGTCCTGCGACAGGTATCATTGTAGAGCGTGAACGTTTAAACAAATATGGTACTCCATTATTAGGTGCAACTGTAAAACCAAAATTAGGTCTTTCTGGTAAAAACTACGGTCGTGTAGTTTATGAAGGTTTAAAAGGTGGTTTAGATTTCTTAAAAGATGATGAAAACATTAACTCTCAACCATTCATGCGTTGGAGAGAACGTTTCTTAAACTGTTTAGAAGGTATTAACCGTGCGTCAGCAGCAACTGGTGAAGTTAAAGGTTCTTACTTAAACGTAACAGCTGCAACAATGGAAGAAGTATACAAACGTGCTGAGTATGCTAAGCAAATTGGTTCTATTGTTATTATGATCGATTTAGTTATGGGTTATACAGCAATTCAATCAATTGCATACTGGGCTCGTGAAAATGATATGCTTTTACATTTACACCGTGCAGGTAACTCTACTTACGCTCGTCAAAAAAATCATGGTATTAACTTCCGTGTAATTTGTAAATGGATGCGTATGTCAGGTGTAGATCATATCCACGCTGGTACAGTTGTTGGTAAATTAGAAGGTGATCCTTTAATGATTAAAGGTTTCTACGACATCTTACGTTTAACTGAATTAGAAGTTAACTTACCTTTTGGTATTTTCTTCGAAATGGATTGGGCTAGTTTACGTCGTTGTATGCCAGTAGCTTCTGGTGGTATCCACTGTGGTCAAATGCACCAATTAATTCACTATTTAGGTGATGATGTTGTATTACAATTCGGTGGTGGTACTATTGGTCACTCTGATGGTATTCAAGCTGGTGCTACAGCAAACCGTGTTGCTTTAGAAGCAATGGTATTAGCTCGAAATGAAGGTGCTGATTACTTCAATACTCAAGTAGGTCCTCAAATCTTACGTGATGCAGCTAAAACATGTGGTCCATTACAAACAGCTTTAGATCTATGGAAAGATATTAGTTTCAACTATACTTCTACAGATACAGCTGATTTCGCTGAAACAGCTACTGCAAACAGATAA
Thalassiosira_punctigera_FB02_06 --------------CTGCCAGTAGTCATACGCTCGTCTCAAA-GATTAAGCCATGCATGT-CTAAGTATAACTCTTT-TACTTTGAAAACTGCGAACGGCTCATTATATCAGTTATAGTTTATTTGATAGTCCCTTACTACTTGGATACCCGTAGTAATTCTAGAGCTAATACATGCATCAATACCCAACTG-TTCGCGGAAGGGTAGTATTTATTAGGTATAGACCAA--CCGTCCTCGGACGTGCTTTGGTGATTCATAATAACTTTTCGAATCGCA-TGGCTCCATGCCGGCGATGGATCATTCAAGTTTCTGCCCTATCAGCTTTGGATGGTAGTGTATTGGACTACCATGGCTTTAACGGGTAACGAATTGTTAGGGCAAGATTTCGGAGAGGGAGCCTGAGAGACGGCTACCACATCCAAGGAAGGCAGCAGGCGCGTAAATTACCCAATCCTGACACAGGGAGGTAGTGACAATAAATAACAATGCCGGGCCTTTACAGGTCTGGCAATTGGAATGAGAACAATTTAAATCCCTTATCGAGTATCAATTGGAGGGCAAGTCTGGTGCCAGCAGCCGCGGTAATTCCAGCTCCAATAGCGTATATTAAAGTTGTTGCAGTTAAAAAGCTCGTAGTTGGATTTCTGGCAGGAGTGACCGGTCACGCACTCTGT--GCGT-GAACTTGTGTTGTCTCTGGCCATCCTTGGG--GA-GATCCTATTTGGCATTAAGTTGTCGGG-TAG-GGGATACCCATCGTTTACTGTGAAAAAATTAGAGTGTTTAAAGCAGGCTTATGCCGTTGAATATATTAGCATGGAATAATAAGATAGGACTTCGGAACTATTTTGTTGGTTTGCGTTACGAAGTAATGATTAATAGGGACAGTTGGGGGTATTCGTATTTCATTGTCAGAGGTGAAATTCTTGGATTTCTGAAAGACGAACTACTGCGAAAGCATTTACCAAGGATGTTTTCATTAATCAAGAACGAAAGTTAGGGGATCGAAGATGATTAGATACCATCGTAGTCTTAACCATAAACTATGCCGACTCGGGATCGGAGGT-TGTT-TTTTGACTCCTTCGGCACCGTATGAGAAATCA-AAGTCTTTGGGTTCCGGGGGGAGTATGGTCGCAAGGCTGAAACTTAAAGAAATTGACGGAAGGGCACCACCAGGAGTGGAACCTGCGGCTTAATTTGACTCAACACGGGAAAACTTACCAGGTCCAGACATAGTGAGGATTGACAGATTGAGAGTTCTTTCTTGATTCTATGGGTGGTGGTGCATGGCCGTTCTTAGTTGGTGGAGTGATTTGTCTGGTTAATTCCGTTAACGAACGAGACCGCCGCCTGCTAAATAG-TTCTACTAATGGTTTTTCATTG-GT-A-A-GAGCTTCTTAGAGGGACG--TT-CATT-CTACAAGATGAAGGAAGATGGCGGCAATAACAGGTCTGTGATGCCCTTAGATGTCCTGGGCCGCACGCGCGTT--ACACTGATGCACTCAACGAGCATATAACC-TTGGCCGAGAGGCCTGGGTAATCTTGTTAACATGCATCGTGATAGGGATAGATTATTGCAATTATTAATCTTGAACGAGGAATTCCTAGTAATCGCGGTTCATCAAACCGCAATGATTACGTCCCTGCCCTTTGTACACACCGCCCGTCGCACCTACCGATTGAATGGTCCGGTGAGGACTCGGGATTGTGGTTTGGCTCCTTT-ATTGGGGCCTGACCGCGAGAACTTGTCCGAACCTTATCATTTAGAGGAAGGT----------------------------------------------------------------------------------ATTCCCCTAGTAACGGCGAGTGAAGCGGGAAGAGCTCACCATGTGAATCTGTGTAACC---------------------GGAAAC------GGTGCACCGAATTGTGGTCTGGAGAA---GTACTGTCGGCCGTGTTCCCGGGCTAAGTCTCTTGGAAAAGGGCAGCTGAGAGGGTGAAACTCCCGTTCTTGCCTGGGAACATTGTGCTT-T-GGCATATA-CTTTCTACGAGTCGAGTTGCTTGGGATTGCAGCTCAAATTTGGTGGTAAATTCCATCTAAAGCTAAATATTGGTGGGATACCGATAGTGCACAAGTACCGTGAGGGAAAGATGCAAAGAACTTTGAAAAGAGAGTTAAAGAGTACCTGAAATTGTTGAAAGGGAAGCGAAGGAAACCAGTGCCAAAGCT-TTG-TCA-TACTTCTCTTGCTACTTGTGGTAA----GGGCGCT-GTGGCT--T-TGCGT-GGG-T-C--AGCATCGGCTCCT-TG-CCTGGGGTATAT--CTTCAGTAGGTAGACGA--C--TCTTTT--C--GGAGAGTGAGTGCCTGCTGTTGCTATTC-TGGGTCGGGCTGAGGT------------------------------------------------------------------------------------------------------------------------------------------------------------------------------------------------------------GCTCACGTAGCACATGCTGGTTTAATGGTATTTTGGGCTGGTGCAATGATATTATTTGAAGTATCTCACTTTGTTCCAGAAAAACCATTATATGAGCAAGGTTTTATTTGTATGCAACACCTAGCAACACTAGGTTATGGTATTGGCCCAGGTGGTGAAATTACATCAACTGTTCCATACTTTGCTGTTGGTGTTATTCATTTAATTTCTTCTGCTGTATTAGGTTTTGGTGGAATTTACCACTCTTTATTAGGTCCCGATACTTTAGAAGAATCTTTCCCATTCTTTGGTTATGATTGGCGTGATAAAAATAAAATGACTACTATTTTAGGTATTCATTTATGTTTATTAGGTTTAGGATCATTATTATTAGTTGCAAAAGCTATGTACCTAGGTGGTGTTTATGATACATGGGCACCGGGCGGTGGAGATGTTCGTTACATTACAACACCAACATTAAACCCAATTGTAATTTTTGGTTACGTTTTCCGTTCACCATTCGGTGGTGACGGCTGGGTAGTTTCTGTAAACAATATGGAAGATCTTGTAGGTGGTCATATTTGGGTTGGTATTTTATGTCTTGTTGGTGGTATTTGGCATATCTTTACAAAACCATTCTCTTGGGCTCGTCGAGCATTTGTATGGTCTGGTGAAGCGTATTTATCATATAGTTTAGCTGCTATCTCGTTAATGGGCTTTACTGCATCTTTATATGCATGGTATAATAATACTGCTTATCCTAGTGAATTATATGGTCCAACAGGTCCAGAAGCATCACAATCACAAGCATTTACATTTTTAGTTCGAGATCAACGTTTAGGTG--CAAATGTATCATCTGCACAAGGTCCAACTGGTTTAGGTAAATACTTAATGCGTTCACCTAGTGGAGAAATTATTTTCGGTGGTGAAACTATGCGTTTCTGGGATTTACGTGCACCATGGGTAGAACCTTTACGTGGTCCAAATGGTTTAGATATCAATAAAATTAAAAATGATATTCAACCTTGGCAAGAACGTCGTGCTGCAGAATATATGACTCATGCACCATTGGGTTCATTAAACTCTGTAGGTGGTGTAGCAACAGAAATTAACTCAGTTAATTATGTATC----------------------------------------------------------------------------------------------------------------------------------------------------------------ATGTCTCAATCTGTATCAGAACGGACTCGAATTAAAAGTGACCGTTACGAATCTGGTGTAATTCCATATGCTAAAATGGGTTACTGGGATGCTTCATACACAGTAAAAGATACTGATGTTTTAGCATTATTCCGTATCACACCACAACCAGGTGTAGATCCAGTAGAAGCTGCTGCTGCTGTAGCAGGTGAATCTTCTACTGCAACTTGGACTGTTGTATGGACAGATTTATTAACAGCTTGTGAACGCTACCGTGCTAAAGCTTACCGTGTAGATCCAGTGCCTAACGCAACGGATCAATACTTTGCATTTATCGCATATGAATGTGATTTATTTGAAGAAGCTTCTTTATCTAATTTAACAGCATCTATTATCGGTAACGTTTTTGGATTTAAAGCAGTTGCTGCTTTACGTTTAGAAGATATGCGTATTCCTCACTCATATTTAAAAACATTCCAAGGTCCTGCTACAGGTATTATTGTAGAACGTGAACGTTTAAACAAATACGGTACTCCATTATTAGGTGCAACTGTAAAACCTAAATTAGGTCTTTCTGGTAAAAACTATGGTCGTGTAGTTTATGAAGGTTTAAAAGGTGGTTTAGACTTCTTAAAAGATGATGAAAACATTAACTCTCAACCATTCATGCGTTGGAGAGAACGTTTCTTAAATTGTTTAGAAGGTATTAACCGTGCATCAGCTGCAACTGGTGAAGTTAAAGGTTCTTACTTAAACGTTACAGCTGCAACTATGGAAGAAGTATACAAACGTGCTGAGTATGCTAAAGCAATTGGTTCTGTAGTTATTATGATTGATTTAGTAATGGGTTACACTGCAATTCAATCGATTGCATACTGGTCTCGTGAAAATGATATGCTTTTACATTTACACCGTGCTGGTAACTCTACTTACGCTCGTCAAAAAAACCATGGTATTAACTTCCGTGTTATCTGTAAATGGATGCGTATGTCAGGTGTAGATCACATCCACGCTGGTACAGTTGTTGGTAAATTAGAAGGTGATCCTTTAATGATTAAAGGTTTCTACGATATTTTACGTTTAACTGAATTAGAAGTTAACTTACCTTTCGGTATTTTCTTCGAAATGGATTGGGCTAGTTTACGTCGTTGTATGCCAGTAGCTTCTGGTGGTATTCACTGTGGTCAAATGCACCAATTAATTCACTACTTAGGTGATGATGTTGTATTACAATTTGGTGGTGGTACTATTGGTCACCCTGATGGTATTCAAGCTGGTGCTACAGCAAACCGTGTTGCTTTAGAAGCAATGGTATTAGCTCGTAACGAAGGTTCTGACTACTTCAATAATCAAGTAGGTCCTCAAATTTTACGTGATGCAGCTAAAACATGTGGTCCTTTACAAACAGCTTTAGATCTATGGAAAGATATTAGTTTTAACTATACTTCTACAGATACAGCTGATTTCGCTGAAACAGCTACTGCAAACAGATAA
Thalassiosira_rotula_CCMP1812 ------------------CAGTAGTCATACGCTCGTCTCAAA-GATTAAGCCATGCATGT-CTAAGTATAACTCTTT-TACTTTGAAAACTGCGAACGGCTCATTATATCAGTTATAGTTTATTTGATAGTCCCTTACTACTTGGATACCCGTAGTAATTCTAGAGCTAATACATGCATCAATACCCAACTG-TTCGCGGAAGGGTAGTATTTATTAGGTATAGACCAA--CCCTCTTCGGAGGTGCTTTGGTGATTCATAATAACTTTTCGAATCGCA-TGGCTCCATGCCGGCGATGGATCATTCAAGTTTCTGCCCTATCAGCTTTGGATGGTAGTGTATTGGACTACCATGGCTTTAACGGGTAACGAATTGTTAGGGCAAGATTTCGGAGAGGGAGCCTGAGAGACGGCTACCACATCCAAGGAAGGCAGCAGGCGCGTAAATTACCCAATCCTGACACAGGGAGGTAGTGACAATAAATAACAATGCCGGGCCTTTACAGGTCTGGCAATTGGAATGAGAACAATTTAAATCCCTTATCGAGTATCAATTGGAGGGCAAGTCTGGTGCCAGCAGCCGCGGTAATTCCAGCTCCAATAGCGTATATTAAAGTTGTTGCAGTTAAAAAGCTCGTAGTTGGATTTCTGGCAGGAGTGACCGGTCACGCACTCTGT--GCGT-GAACTTGTGTTGTCTCTGGCCATCCTTGGG--GA-GATCCTGTTTGGCATTAAGTTGTCGGG-CAG-GGGATACCCATCGTTTACTGTGAAAAAATTAGAGTGTTTAAAGCAGGCTTATGCCGTTGAATATATTAGCATGGAATAATAAGATAGGACTTCGGAACTATTTTGTTGGTTTGCGTTACGAAGTAATGATTAATAGGGACAGTTGGGGGTATTCGTATTTCGTTGTCAGAGGTGAAATTCTTGGATTTCCGAAAGACGAACTACTGCGAAAGCATTTACCAAGGATGTTTTCATTAATCAAGAACGAAAGTTAGGGGATCGAAGATGATTAGATACCATCGTAGTCTTAACCATAAACTATGCCGACTCGGGATCGGAGGT-TGTT-TTTTGACTCCTTCGGCACCGTATGAGAAATCA-AAGTCTTTGGGTTCCGGGGGGAGTATGGTCGCAAGGCTGAAACTTAAAGAAATTGACGGAAGGGCACCACCAGGAGTGGAACCTGCGGCTTAATTTGACTCAACACGGGAAAACTTACCAGGTCCAGACATAGTGAGGATTGACAGATTGAGAGTTCTTTCTTGATTCTATGGGTGGTGGTGCATGGCCGTTCTTAGTTGGTGGAGTGATTTGTCTGGTTAATTCCGTTAACGAACGAGACCGCCGCCTGCTAAATAG-TTCTACTAATCGTTTTTGATTG-GTTA-A-GAGCTTCTTAGAGGGACG--TT-CATT-CTACAAGATGAAGGAAGATGGCGGCAATAACAGGTCTGTGATGCCCTTTGATGTCCTGGGCCGCACGCGCGTT--ACACTGATGCACTCAACGAGCATATAACC-TTGGCCGAGAGGCCTGGGTAATCTTGTTAACTTGCATCGTGATAGGGATAGATTATTGCAATTATTAATCTTGAACGAGGAATTCCTAGTAATCGCGGTTCATCAAACCGCAATGATTACGTCCCTGCCCTTTGTACACACCGCCCGTCGCACCTACCGATTGAATGGTCCGGTGAGGACTCGGGATTGTGGTTTGGCTCCTTC-ATTGGGGCCTGACCGCGAGAACTTGTCCGAACCTTATCATTTAGAGGAAGGTGAA-------------------------------------------------------------------------------------CTAGTAACGGCGAGTGAAGCGGGAAGAGCTCACCATGTGAATCTGTGTAACC---------------------GGAAAC------GGTGCACCGAATTGTGGTCTGGAGAA---GTACTGTCGGCCGTGTTCCCGGGCCAAGTCTCTTGGAAAAGGGCAGCTGAGAGGGTGAAACTCCCGTTCTTGCCTGGGAACATTGCGCTT-T-GGCATATA-CTTTCTACGAGTCGAGTTGCTTGGGATTGCAGCTCAAATTTGGTGGTAAATTCCATCTAAAGCTAAATATTGGTGGGATACCGATAGTGCACAAGTACCGTGAGGGAAAGATGCAAAGAACTTTGAAAAGAGAGTTAAAGAGTACCTGAAATTGTTGAAAGGGAAGCGAAGGAAACCAGTGCCGAAGCT-TAG-TCA-TACTTCTCTTACTACTTGTGGTAA----GGGCGCT-GTGGCT--T-TGCGT-GGG-T-C--AGCATCGGCTCTT-TG-CCTGGGATATAT--CTTCAGTAGGTAGACGA--C---CTCTT--C--GGAG-GTGAGTGCCTATTGTTGCTATTC-CGGGTTGGGCTGAGGTC-AGTCAC--TCTGTGC-TCGTGATGCTG---------------------------------------------------------------------------------------------------------------------------TTGGTGGAGTGGAAACGCTCGCTTAATTAATGTCTCTGGTAAATTATTAGGTGCTCACGTAGCACATGCTGGTTTAATGGTATTTTGGGCTGGTGCAATGATCTTATTTGAAGTATCGCACTTTGTTCCAGAAAAACCATTGTATGAGCAAGGTTTTATTTGTATGCAACATCTTGCAACATTAGGTTATGGTATTGGACCAGGTGGTGAAATTACATCAACTGTTCCGTATTTTGCTGTTGGTGTTATTCATTTAATTTCTTCTGCTGTATTAGGCTTTGGTGGAATTTACCACTCTTTATTAGGTCCAGATACTTTAGAAGAGTCTTTCCCATTCTTTGGATATGACTGGCGTGATAAAAATAAAATGACTACTATTTTAGGTATTCATTTATGTTTATTAGGTTTAGGATCATTATTATTAGTTGCAAAAGCTATGTACTTAGGTGGTGTTTACGATACATGGGCACCGGGTGGTGGTGATGTTCGTTATATTACAACACCAACATTAAACCCAATTGTAATTTTTGGTTATGTTTTCCGTTCACCATTTGGTGGTGACGGTTGGGTAGTGTCTGTAAATAATATGGAAGATCTTGTTGGTGGTCATATTTGGGTTGGTATCTTATGTCTTGTTGGTGGTATCTGGCATATTTTCACAAAACCATTCTCTTGGGCTCGTCGAGCTTTCGTATGGTCTGGTGAAGCATATTTATCATACAGTTTAGCAGCTATTTCATTAATGGGCTTTACTGCATCTTTATATGCATGGTATAACAATACTGCTTATCCTAGTGAATTATATGGTCCAACAGGTCCAGAAGCATCACAATCACAAGCATTTACATTCTTAGTTCGTGATCAACGTTTAGGTG--CTAATGTATCATCTGCACAAGGTCCAACTGGTTTAGGTAAATACTTAATGCGTTCACCTAGTGGAGAGATTATCTTCGGTGGTGAAACTATGCGTTTCTGGGATTTACGTGCACCATGGGTAGAGCCTTTACGTGGTCCAAATGGTTTAGATATCAATAAAATTAAAAATGATATTCAACCTTGGCAAGAGCGTCGTGCTGCAGAGTACATGACTCATGCTCCATTAGGTTCATTAAACTCAGTAGGTGGTGTAGCAACAGAAATTAACTCAGTGAACTATGTATCACCGCGTTCATGGTTATGTTGTTCTCACTTCTTCTTAGGTTTCTTCTTCTTAATTGGTCATTGGTGGCA----------------------------------------------------------------------------------------------------TCTGTATCAGAACGGACTCGAATTAAAAGTGACCGTTACGAATCTGGTGTAATTCCATATGCTAAAATGGGTTACTGGGATGCTTCATACACAGTAAAAGATACTGATGTTTTAGCATTATTCCGTATCACACCACAACCAGGTGTAGATCCAGTAGAAGCTGCTGCTGCTGTAGCAGGTGAATCTTCAACTGCAACTTGGACTGTTGTATGGACAGATTTATTAACAGCTTGTGAACGCTACCGTGCTAAAGCTTACCGTGTAGATCCAGTGCCTAACGCAACAGATCAATACTTTGCATTTATCGCATACGAATGTGATTTATTTGAAGAAGCTTCTTTATCTAATTTAACAGCGTCTATTATTGGTAACGTTTTTGGATTTAAAGCAGTTGCTGCTTTACGTTTAGAAGATATGCGTATTCCTCACTCATATTTAAAAACATTCCAAGGTCCTGCTACAGGTATTATTGTAGAACGTGAACGTTTAAATAAATATGGTACACCATTATTAGGTGCAACTGTAAAACCTAAATTAGGTCTTTCTGGTAAAAACTATGGTCGTGTAGTTTATGAAGGTTTAAAAGGTGGTTTAGACTTCTTAAAAGATGATGAAAACATTAACTCTCAACCATTCATGCGTTGGAGAGAACGTTTCTTAAATTGTTTAGAAGGTATTAACCGTGCATCAGCTGCAACTGGTGAAGTTAAAGGTTCTTACTTAAACGTTACTGCAGCTACTATGGAAGAAGTATACAAACGTGCTGAGTATGCTAAACTTTTAGGTTCTATCGTTATCATGATCGATTTAGTAATGGGTTACACTGCAATCCAATCAATCGCATACTGGTGTCGTGAGAATGATATGCTTTTACATTTACACCGTGCGGGTAACTCTACTTACGCTCGTCAAAAAAATCATGGTATTAACTTCCGTGTTATTTGTAAATGGATGCGTATGTCAGGTGTGGATCATATCCATGCTGGTACAGTTGTTGGTAAATTAGAAGGTGATCCTTTAATGATTAAAGGTTTCTACGACATTTTACGTTTAACTGAATTAGAAGTTAACTTACCATTTGGTATTTTCTTCGAAATGGATTGGGCTAGTTTACGTCGTTGTATGCCAGTAGCTTCTGGTGGTATTCACTGTGGTCAAATGCACCAATTAATTCACTACTTAGGTGATGATGTTGTATTACAATTCGGTGGTGGTACAATTGGTCACCCTGATGGTATCCAAGCTGGTGCTACAGCAAACCGTGTTGCTTTAGAAGCAATGGTATTAGCGCGTAACGAAGGTGCTGACTACTTTAACAATCAAGTAGGTCCTCAAATCTTACGTGATGCAGCTAAAACATGTGGTCCTTTACAAACAGCTTTAGATCTATGGAAAGATATTAGTTTTAACTATACTTCTACAGATACAGCTGATTTCGCTGAAACAGCTACTGCAAACAGATAA
Thalassiosira_sp_CCMP1065 ------------------CAGTAGTCATACGCTCGTCTCAAA-GATTAAGCCATGCATGT-CTAAGTATAAATATTA-TACAGTG-AAACTGCGAACGGCTCATTATAACAGTTATAGTTCCTTCGATAATCCCTTACTACTTGGATACCCGTAGTAATTCTAGAGCTAATACACGCATCAATACCCAACTG-TTCGCGGAAGGGTAGTATTTATTAGGTAGAGA-CAA--CCCTTTTCGGAGGTGCTTTGGTGATTCATAATAACTTTTCGAATCGCA-TGGCTCCATGCCGGCGATGGATCATTCAAGTTTCTGCCCTATCAGCCTTGGATGGTAGGGTATTGGCCTACCATGGCTTTAACGGGTAACAAATTGTTAGGGCAAGATTTCGGAGAGGGAGCCTGAGAGACGGCTACCACATCCAAGGAAGGCAGCAGGCGCGTAAATTACCCAATCCTGACACAGGGAGGTAGTGACAATAAATAACAATGCCGGGCATTTACATGTCTGGCAATTGGAATGAGAACAATTCAAATCCCTTATCGAGTATCAATTGGAGGGCAAGTCTGGTGCCAGCAGCCGCGGTAATTCCAGCTCCAATAGCGTATATTAAAGTTGTTGCAGTTAAAAAGCTCGTAGTTGGATTTCTGGCAGGAGTGACCGGTCTCACACTCTGT--GTGA-GAACTTGTGTTGTCTCTGGCCATCCTTGGG--GA-GATCCTGTTTGGCATTAAGTTGTCGGG-CAG-GGGATACCCATCGTTTACTGTGAAAAAATTAGAGTGTTTAAAGCAGGCTTATGCCGTTGAATATATTAGCATGGAATAATAAGATAGGACCCTGGTACTATTTTGTTGGTTTGTGTACCGAGGTAATGATTAACAGGGACAGTTGTGGGTATTTGTATTGCATTGTCAGAGGTGAAATTCTTGGATTTCTGCAAGACAAACTACTGCGAAAGCATTTACCAAGGATGTTTTCATTAATCAAGAACGAAAGTTAGGGGATCGAAGATGATTAGATACCATCGTAGTCTTAACCATAAACTATGCCGACTCGGGATTGGCGGT-TGTT-TTTTGACTCCGTCAGCACCGTATGAGAAATCA-AAGTCTTTGGGTTCCGGGGGGAGTATGGTCGCAAGGCTGAAACTTAAAGAAATTGACGTGAGGGCACCACCAGGAGTGGAGCCTGCGGCTTAATTTGACTCAACACGGGAAAACTTACCAGGTCCAGACATAGTGAGGATTGACAGATTGAGAGTTCTTTCTTGATTCTATGGGTGGTGGTGCATGGCCGTTCTTAGTTGGTGGAGTGATTTGTCTGGTTAATTCCGATAACGAACGAGACCGCCGCCTGCTAAATAG-CTCTGCTAATGGATTTTCATTG-GT-A-A-GAGCTTCTTAGAGGGACG--TT-CATT-CTACAAGATGAAGGAAGATGGCGGCAATAACAGGTCTGTGATGCCCTTAGATGTCCTGGGCCGCACGCGCGCT--ACACTGATGCACTCAACGAGCATATAACC-TTGGCCGAGAGGCCTGGGTAATCTTGTTAACATGCATCGTGATAGGGATAGATTATTGCAATTTTTAATCTTGAACGAGGAATTCCTAGTAATCGCATATCATCAATATGCAATGATTACGTCCCTGCCCTTTGTACACACCGCCCATCACACCTACCGATTGAATGGTCCGGTGAAGCCTCGGGATTGTGGTTTGGTTCCTTC-ATTGGGACCTTACTGTGAGAACTTGTCTGAACCTTATCATTTAGAGGAAGGTGAAGTCGTAACAAGG-------------------------------------------------------------------------TCAGTAACGGCGAGTGAAGCGGGAAGAGCTCACCATGTGAATCTGTGTAACC-------T-T-------T---TTTA--------GGTACACCGAATTGTGGTCTGGAGAA---GTACTGTCGGCCATGTTTCCGGGCCAAGTCTCTTGGAAAAGGGCAGCTGAGAGGGTGAAACTCCCGTTCTTGCCTGGAAACGTTGCGCCT-T-GGCATATG-CTTTCAATGAGTCGAGTTGCTTGGGATTGCAGCTCAAATTTGGTGGTAAATTCCATCTAAAGCTAAATATTGGTGGGATACCGATAGTGCACAAGTACCGTGAGGGAAAGATGCAAAGAACTTTGAAAAGAGAGTTAAAGAGTACCTGAAATTGTTGAAAGGGAAGCGAAGGAAACCAGTGCCAAAGCT-TTG-CTA-TACTTTTTCCGCTGCTTGCGGTGG----GAACGCT-GTGGCA--T-TGCACCGGG-T-C--AGCATCGGCTTTG-TG-CCTGGGGTAGAT--GTTCAGGTGGTAGACGG--C-----CCT--TC-GGG--GTGAGTGCCATCTGTTCCTGTCC-TGGGTTGGGCTGAGGAC-AGTCAC--TTTGTGC-TCGTGATGCTGA-------------------------------------------------------------------------------------------------------------------------------------------CTCGTTTAATTAATGTCTCTGGTAAATTATTAGGTGCTCATGTAGCACATGCTGGTTTAATGGTATTTTGGGCTGGTGCAATGATCTTATTTGAAGTATCGCACTTTGTTCCTGAAAAACCATTATATGAGCAAGGTTTTATTTGTATGCAACATTTAGCAACACTAGGGTATGGTATTGGCCCAGGTGGTGAAATTACATCAACTGTCCCATATTTTGCTGTAGGGGTTATTCATTTAATTTCTTCTGCTGTATTAGGGTTTGGTGGGATTTATCATTCACTATTAGGTCCTGACACCTTAGAAGAATCATTCCCATTCTTTGGTTATGATTGGCGTGATAAAAATAAAATGACTACCATTTTAGGTATTCACTTATGTTTATTAGGTTTAGGTTCATTATTATTAGTTGCTAAAGCTATGTATTTAGGTGGTATTTACGATACATGGGCACCGGGTGGTGGAGATGTTCGTTATATTACAACACCCACATTAAATCCAATCGTAATTTTTGGTTACGTTTTCCGTTCACCATTTGGTGGTGATGGTTGGGTAGTTTCTGTAAATAATATGGAAGATCTTGTTGGTGGTCATATTTGGGTTGGTATTTTATGTATTGTAGGTGGTGTATGGCATATTTTTACAAAACCATTCTCTTGGGCTCGTCGAGCATTTGTGTGGTCTGGTGAAGCATATTTATCATATAGTTTAGCTGCAATTTCATTAATGGGATTCACTGCGTCTTTATATTCATGGTATAATAATACAGCTTATCCTAGTGAATTATATGGTCCAACAGGTCCCGAAGCATCACAGTCTCAAGCATTTACATTCTTAGTAAGAGATCAACGTTTAGGAG--CAAATGTATCTTCTGCACAAGGTCCAACTGGGTTAGGTAAATACTTAATGCGTTCTCCTAGTGGAGAAATCATCTTTGGTGGTGAAACTATGCGTTTTTGGGATTTACGTGCACCTTGGGTTGAGCCATTACGAGGTCCAAACGGTTTAGATATTAACAAAATTAAAAATGATATTCAACCTTGGCAAGAACGTCGTGCAGCTGAGTATATGACTCATGCCCCACTAGGTTCATTAAACTCTGTAGGTGGTGTAGCAACAGAAATTAACTCAGTGAATTATGTATCACCACGTTCATGGTTATGTTGTTCACAT---------------------------------------------------------------------------------------------------------------------------------------------------------CGGACTCGAATTAAAAGTGACCGTTACGAATCTGGTGTAATTCCATATGCTAAAATGGGTTACTGGGATGCTGCATACTCAGTAAAAGATACTGATATTTTAGCATTATTCCGTATCACACCACAACCAGGTGTAGATCCAGTAGAAGCTGCTGCTGCCGTAGCAGGTGAATCTTCTACAGCAACATGGACTGTTGTATGGACAGATTTATTAACAGCTTGTGAGCGCTACCGTGCTAAAGCTTACCGTGTAGATCCTGTACCTAATTCAACAGATGTATATTTCGCATTTATCGCATATGAATGTGATTTATTCGAAGAAGGTTCATTATCTAATTTAACAGCGTCTATTATTGGTAACGTTTTTGGTTTTAAAGCAGTTGCTGCTTTACGTTTAGAAGATATGCGTATTCCTCACTCATATTTAAAAACATTCCAAGGTCCTGCTACTGGTATCATTGTAGAACGTGAGCGTTTAAACAAATATGGTATTCCATTATTAGGTGCTACTGTAAAACCTAAATTAGGTCTTTCTGGTAAAAACTATGGTCGTGTAGTTTATGAAGGTTTAAAAGGTGGTTTAGACTTCTTAAAAGATGATGAAAACATTAACTCTCAACCATTCATGCGTTGGAGAGAACGTTTCTTAAACTGTTTAGAAGGTATTAACCGTGCATCAGCTGCAACTGGTGAAGTTAAAGGTTCTTACTTAAATGTAACAGCTGCGACTATGGAAGAAGTATACAAACGTGCTGAGTATGCTAAAGCTATTGGTTCTATTGTTATCATGATTGATTTAGTAATGGGTTATACTGCAATTCAATCAATTGCTTACTGGTCACGTGATAATGATATGCTTTTACATTTACATCGTGCAGGTAACTCTACTTACGCTCGTCAAAAAAATCATGGTATTAATTTCCGTGTTATTTGTAAATGGATGCGTATGTCTGGTGTAGATCATATCCACGCTGGTACAGTTGTTGGTAAATTAGAAGGTGATCCTTTAATGATTAAAGGTTTCTACGATGTATTACGTTTAACTGAATTAGAAGTTAATTTACCTTTTGGTGTTTTCTTCGAAATGGATTGGGCTAGTTTACGTCGTTGTATGCCAGTAGCTTCTGGTGGTATTCATTGTGGTCAAATGCACCAATTAATTCACTATTTAGGTGATGATGTTGTTTTACAATTTGGTGGTGGTACTATTGGTCACCCTGATGGTATTCAAGCGGGTGCTACAGCAAACCGTGTTGCTTTAGAAGCAATGGTATTAGCTCGTAATGAAGGTGCTGACTACTTCAACAATCAAGTAGGTCCTCAAATCTTACGTGATGCTGCTAAAACATGTGGTCCTTTACAAACAGCTTTAGATTTATGGAAAGATATTAGTTTCAACTATACTTCTACAGATACAGCTGATTTCGCTGAAACACCTACTGCAAACAGATAA
Thalassiosira_sp_CCMP353 -------------CCTGCCAGTAGTCATACGCTCGTCTCAAA-GATTAAGCCATGCATGT-CTAAGTATAACTCTTT-TACTTTGAAAACTGCGAACGGCTCATTATATCAGTTATAGTTCCTTTGATAGTCCCTTACTACTTGGATACCCGTAGTAATTCTAGAGCTAATACATGCATCAATACCCAACTG-TTCGCGGAAGGGTAGTATTTATTAGGTATAGACCAA--CCCTCTTCGGAGGTGCTTTGGTGATTCATAATAACTTTTCGAATCGCA-CGGCTCCATGCCGGCGATGGATCATTCAAGTTTCTGCCCTATCAGCTTTGGATGGTAGTGTATTGGACTACCATGGCTTTAACGGGTAACGAATTGTTAGGGCAAGATTTCGGAGAGGGAGCCTGAGAGACGGCTACCACATCCAAGGAAGGCAGCAGGCGCGTAAATTACCCAATCCTGACACAGGGAGGTAGTGACAATAAATAACAATGCCGGGCCTTTACAGGTCTGGCAATTGGAATGAGAACAATTTAAATCCCTTATCGAGTATCAATTGGAGGGCAAGTCTGGTGCCAGCAGCCGCGGTAATTCCAGCTCCAATAGCGTATATTAAAGTTGTTGCAGTTAAAAAGCTCGTAGTTGGATTTCTGGCAGGAGCGACCGGTCACACACTCTGT--GCGT-GAACTTGTGTTGTCTCTGGCCATCCTTGGG--GA-GATCTTGTTTGGCATTAAGTTGTCGGG-CAA-GGGATACCCATCGTTTACTGTGAAAAAATTAGAGTGTTTAAAGCAGGCTTATGCCGTTGAATATATTAGCATGGAATAATAAGATAGGACTTCGGAACTATTTTGTTGGTTTGCGTTACGAAGTAATGATTAATAGGGACAGTTGGGGGTATTCGTATTTCATTGTCAGAGGTGAAATTCTTGGATTTCTGAAAGACGAACTACTGCGAAAGCATTTACCAAGGATGTTTTCATTAATCAAGAACGAAAGTTAGGGGATCGAAGATGATTAGATACCATCGTAGTCTTAACCATAAACTATGCCGACTCAGGATCGGTGCT-TGTT-TTTTGACAGCATCGGCACTGTATGAGAAATCA-AAGTCTTTGGGTTCCGGGGGGAGTATGGTCGCAAGGCTGAAACTTAAAGAAATTGACGGAAGGGCACCACCAGGAGTGGAACTTGCGGCTTAATTTGACTCAACACGGGAAAACTTACCAGGTCCAGACATAGTGAGGATTGACAGATTGAGAGTTCTTTCTTGATTCTATGGGTGGTGGTGCATGGCCGTTCTTAGTTGGTGGAGTGATTTGTCTGGTTAATTCCGTTAACGAACGAGACCGCCGCCTGCTAAATAG-TTCTACTAATGGTTTTTCATTG-GT-A-A-GAGCTTCTTAGAGGGACG--TT-CATT-CTACAAGATGAAGGAAGATGGCGGCAATAACAGGTCTGTGATGCCCTTAGATGTCCTGGGCCGCACGCGCGTT--ACACTGATGCACTCAACGAGCATATAACC-TTGGCCGAGAGGCCTGGGTAATCTTGTTAACATGCATCGTGATAGGGATAGATTATTGCAATTATTAATCTTGAACGAGGAATTCCTAGTAATCGCAGTTCATCAAACTGCAGTGATTACGTCCCTGCCCTTTGTACACACCGCCCGTCGCACCTACCGATTGAATGGTCCGGTGAGGACTCGGGATCGTGGTTTGGCTCCTTC-ATTGGGGCCTGACCGTGAGAACTTGTCCAAACCTTATCATTTAGAGGAAGGTGAA-------------------------------------------------------------------------------ATTCCCCTAGTAACGGCGAGTGAAGCGGGAAGAGCTCACCATGTGAATCTGTGTAACC---------------------CGCAAG------GGTGCACCGAATTGTGGTCTGGAGAA---GTACTGTCGGCCGAATTTCCGGGCCAAGTCTCTTGGAAAAGGGCAGCTGAGAGGGTGAAACTCCCGTTCTTGCCTGGAAATTTTGCGCCT-T-GGCATATG-CTTTCTATGAGTCGAGTTGCTTGGGATTGCAGCTCAAATTTGGTGGTAAATTCCATCTAAAGCTAAATATTGGTGGGATACCGATAGTGCACAAGTACCGTGAGGGAAAGATGCAAAGAACTTTGAAAAGAGAGTTAAAGAGTACCTGAAATTGTTGAAAGGGAAGCGAAGGAAACCAGTGCCGAAGCT-TAG-TCA-TATTTCTCTTGCCACTTGTGGTAA----GGGCGCT-GTGGCT--T-TGCAT-GGG-T-C--AGCATCGACTCTT-CG-CCTGGGGTAAAT--CTTCAGTTGGTAGACGG--C-CCTATTA--T--GGG--GTGAGTGCCTTCTGTTGCTATCC-TGGGTTGGGTCGAGGTC-AGTCAC--TCTGTGC-TCGTGATG--------------------------------------------------------------------------------------------------------------------------------------------------------------------------------GTGCTCACGTAGCACATGCTGGTTTAATGGTATTTTGGGCTGGTGCAATGATACTATTTGAAGTATCTCACTTTGTTCCAGAAAAACCTTTATATGAGCAAGGTTTTATTTGTATGCAACATTTAGCAACCCTAGGCTATGGTATTGGCCCAGGTGGTGATATCACATCAACTGTTCCATATTTTGCTGTTGGTGTTATTCATTTAATTTCGTCTGCTGTATTAGGTTTCGGTGGAATTTACCACTCGTTATTAGGTCCTGATACTTTAGAAGAATCTTTCCCATTCTTTGGTTATGACTGGCGTGATAAAAATAAGATGACTACTATTTTAGGTATTCACTTATGTTTATTAGGTTTAGGCTCATTATTATTAGTTGCAAAAGCTATGTACTTAGGTGGTGTTTACGATACATGGGCACCGGGTGGTGGTGATGTTCGTTATATTACAACACCAACATTAAACCCTATTGTAATTTTTGGTTACGTTTTCCGTTCACCATTCGGTGGTGACGGTTGGGTAGTTTCTGTAAATAATATGGAAGATCTTGTTGGTGGCCATATTTGGGTTGGTATTTTATGTATTGTTGGTGGTGTATGGCATATCTTTACAAAACCATTCTCTTGGGCTCGTCGAGCGTTTGTATGGTCTGGTGAAGCATATTTATCATACAGTTTAGCTGCAATCTCATTAATGGGTTTCACTGCATCTTTATACTCATGGTATAATAATACTGCTTATCCTAGTGAATTATATGGTCCTACTGGTCCAGAAGCGTCACAATCTCAAGCATTTACATTCTTAGTGCGAGATCAACGTTTAGGTG--CAAATGTATCATCTGCACAGGGTCCAACTGGTTTAGGTAAATACTTAATGCGTTCACCTAGTGGAGAAATTATCTTCGGTGGTGAAACTATGCGTTTCTGGGATTTACGTGCACCATGGGTAGAACCATTACGTGGTCCAAACGGTTTAGATATTAACAAAATTAAAAATGATATCCAACCTTGGCAAGAACGTCGTGCTGCAGAATATATGACTCATGCACCATTAGGTTCATTAAACTCTGTAGGTGGTGTAGCAACAGAAATTAACTCGGTGAACTATGTATCACCACGTTCATGGTTATGTTGTTCTCATTTCTTCTTAGGTTTCTTCTTCTTAATTGGTCATTGGTGGCAT------------------------------------------------------------------------------------------ATGTCTCAATCTGTATCAGAACGGACTCGAATTAAAAGTGACCGTTACGAATCTGGTGTAATTCCATATGCGAAAATGGGTTACTGGGATGCTGCATATTCAGTAAAAGATACTGATATTTTAGCATTATTCCGTATCACACCACAACCAGGTGTAGATCCAGTAGAAGCTGCTGCTGCTGTAGCAGGTGAATCTTCAACTGCAACTTGGACTGTTGTATGGACAGATTTATTAACAGCTTGTGAGCGCTACCGTGCTAAAGCTTACCGTGTAGATCCAGTACCTAATGCAACAGATGTATACTTTGCGTTTATCGCATATGAATGTGATTTATTTGAAGAAGCTTCTTTATCTAATTTAACAGCATCTATTATTGGTAACGTTTTTGGATTTAAAGCAATTTCTGCTTTACGTTTAGAAGATATGCGTATTCCTCACTCATATTTAAAAACATTCCAAGGTCCTGCTACAGGTATCATTGTAGAACGTGAACGTTTAAACAAATACGGTACTCCTTTATTAGGTGCAACTGTAAAACCTAAATTAGGTCTTTCTGGTAAAAACTACGGTCGTGTAGTTTATGAAGGTTTAAAAGGTGGTTTAGATTTCTTAAAAGATGATGAAAACATTAACTCTCAACCATTCATGCGTTGGAGAGAACGTTTCTTAAATTGTTTAGAAGGTATTAACCGTGCATCAGCTGCAACTGGTGAAGTTAAAGGTTCTTACTTAAACATTACTGCTGCGACGATGGAAGAAGTATACAAACGTGCTGAGTATGCTAAAGCTATTGGTTCTGTAGTTGTTATGATCGATTTAGTTATGGGTTACACTGCAATTCAATCAATTGCATACTGGGCTCGTGAAAACGATATGCTTTTACATTTACATCGTGCTGGTAACTCTACTTATGCTCGTCAAAAGAATCATGGTATCAACTTCCGTGTTATCTGTAAGTGGATGCGTATGTCTGGTGTAGATCATATTCACGCTGGTACAGTTGTTGGTAAATTAGAAGGTGATCCTTTAATGATTAAAGGTTTCTACGACATTTTACGTTTAACTGAATTAGAAGTTAACTTACCTTTCGGTATCTTCTTCGAAATGGATTGGGCAAGTTTACGTCGTTGTATGCCAGTAGCTTCTGGTGGTATCCACTGTGGTCAAATGCATCAATTAATTCATTACTTAGGTGATGATGTTGTATTACAATTCGGTGGTGGTACTATTGGTCACCCTGATGGTATTCAAGCTGGTGCTACAGCAAACCGTGTTGCTTTAGAAGCAATGGTATTAGCTCGTAACGAAGGTGCTGACTACTTTAATAACCAAGTAGGTCCTCAAATCTTACGTGACGCAGCTAAGACATGTGGTCCTTTACAAACAGCTTTAGATCTATGGAAAGATATTAGTTTCAACTATACTTCTACGGATACAGCTGATTTCGCTGAAACAGCTACTGCAAACAGATAA
Thalassiosira_sp_CCMP990 ---------TGATCCTGCCAGTAGTCATACGCTCGTCTCAAA-GATTAAGCCATGCATGT-CTAAGTATAACTCTTT-TACTTTGAAAACTGCGAACGGCTCATTATATCAGTTATAGTTTATTTGATAGTCCCTTACTACTTGGATACCCGTAGTAATTCTAGAGCTAATACATGCATCAATACCCAACTG-TTCGCGGAAGGGTAGTATTTATTAGGTATAAACCAT--CCGTCTTCGGACGTGTACTGGTGATTCATAATAACTTTTCGAATCGCA-TGGCTCCATGCCGGCGATGGATCATTCAAGTTTCTGCCCTATCAGCTTTGGATGGTAGTGTATTGGACTACCATGGCTTTAACGGGTAACGAATTGTTAGGGCAAGATTTCGGAGAGGGAGCCTGAGAGACGGCTACCACATCCAAGGAAGGCAGCAGGCGCGTAAATTACCCAATCCTGACACAGGGAGGTAGTGACAATAAATAACAATGCCGGGCCTTTACAGGTCTGGCAATTGGAATGAGAACAATTTAAATCCCTTATCGAGTATCAATTGGAGGGCAAGTCTGGTGCCAGCAGCCGCGGTAATTCCAGCTCCAATAGCGTATATTAAAGTTGTTGCAGTTAAAAAGCTCGTAGTTGGATTTCTGGCAGGAGGGACCGGTCACGCACTCTGT--GTGT-GAACTTG-GCTCCCTCTGGCCATCCTTGGG--GA-GATCCTGTTTGGCATTAAGTTGTCGGG-CAG-GGGATACCCATCGTTTACTGTGAAAAAATTAGAGTGTTTAAAGCAGGCTTATGCCGTTGAATATATTAGCATGGAATAATAAGATAGGACTTCGGAACTATTTTGTTGGTTTGCGTTACGAAGTAATGATTAATAGGGACAGTTGGGGGTATTCGTATTTCGTTGTCAGAGGTGAAATTCTTGGATTTCCGAAAGACGAACTACTGCGAAAGCATTTACCAAGGATGTTTTCATTAATCAAGAACGAAAGTTAGGGGATCGAAGATGATTAGATACCATCGTAGTCTTAACCATAAACTATGCCGACTCAGGATTGGCGGT-TGTT-TTTTGACTCCGTCAGCACTGTATGAGAAATCA-AAGTCTTTGGGTTCCGGGGGGAGTATGGTCGCAAGGCTGAAACTTAAAGAAATTGACGGAAGGGCACCACCAGGAGTGGAACCTGCGGCTTAATTTGACTCAACACGGGAAAACTTACCAGGTCCAGACATAGTGAGGATTGACAGATTGAGAGTTCTTTCTTGATTCTATGGGTGGTGGTGCATGGCCGTTCTTAGTTGGTGGAGTGATTTGTCTGGTTAATTCCGTTAACGAACGAGACCGCCGCCTGCTAAATAG-TGCATCTAATGGTTTTTCATTG-GA-C-A-GCGCTTCTTAGAGGGACG--TT-CATT-CTACAAGATGAAGGAAGATGGCGGCAATAACAGGTCTGTGATGCCCTTAGATGTCCTGGGCCGCACGCGCGTT--ACACTGATGCACTCAACGAGCATATAACC-TTGGCCGAGAGGCCTGGGTAATCTTGTTAACTTGCATCGTGATAGGGATAGATTATTGCAATTATTAATCTTGAACGAGGAATTCCTAGTAATCGCAGTTCATCAAACTGCAATGATTACGTCCCTGCCCTTTGTACACACCGCCCGTCGCACCTACCGATTGAATGGTCCGGTGAGGACTCGGGATTGTGGTTTGGCTCCTTC-ATTGGGGCCTGACTGCGAGAACTTGTCCGAACCTTATCATTTAGAGGAAGGTGAAGTCGTAACAAGG-------------------------------------------------------------------ATTCCCCTAGTAACGGCGAGTGAAGCGGGAAGAGCTCACCATGTGAATCTGCGTAACC---------T-------T---CG----------GGTGCGCCGAATTGTGGTCTGGAGAA---GTATTGTCGGCCGAATTTCCGGGCCAAGTCTCTTGGAAAAGGGCAGCTGAGAGGGTGAAACTCCCGTTCTTGCCTGGAAATTTTGTGCCT-T-GGCATATG-CTTTCTACGAGTCGAGTTGCTTGGGATTGCAGCTCAAATTTGGTGGTAAATTCCATCTAAAGCTAAATATTGGTGGGATACCGATAGTGCACAAGTACCGTGAGGGAAAGATGCAAAGAACTTTGAAAAGAGAGTTAAAGAGTACCTGAAATTGTTGAAAGGGAAGCGAAGGAAACCAGTGCCGAAGCT-TCG-TCA-TACTTCTCTTGCCGCTTGCGGTAA----GGGCGCT-GTGGCG--T-TGCAT-GGG-T-C--AGCATCGGCTCTT-CG-CCTGGGGTAAAC--CTTCAGTAGGTAGACGG--C---AACCT--TATGTT--GTGAGTGCCTGCTGTTGATATCC-TGGGTTGGGCTGAGGTC-AGTCAC--TCTGTGC-TCGTGATGCTGGC----------------------------------------------------------------------------------------------------------------------------GTGGAGTGGAAATGCTCGTTTAATTAATGTCTCTGGTAAATTATTAGGTGCTCACGTAGCACATGCTGGTTTAATGGTATTTTGGGCTGGTGCAATGATCTTATTTGAAGTATCGCACTTTGTTCCAGAAAAACCTTTATATGAGCAAGGTTTTATTTGTATGCAACATTTAGCAACATTAGGCTATGGTATTGGCCCAGGTGGTGAAATTACATCAACTGTTCCATATTTTGCTGTTGGTGTTATTCATTTAATTTCTTCTGCTGTATTAGGTTTTGGTGGAATCTACCACTCATTATTAGGTCCAGATACTTTAGAAGAATCTTTCCCATTCTTTGGTTATGACTGGCGTGATAAAAATAAGATGACTACTATTTTAGGTATTCACTTATGTTTATTAGGTTTAGGTTCATTATTATTAGTTGCAAAAGCTATGTACTTAGGTGGTATTTACGATACATGGGCACCGGGTGGTGGTGATGTTCGTTATATTACAACTCCAACATTAAACCCAATTGTAATTTTTGGTTACGTTTTCCGTTCACCATTTGGTGGAGACGGTTGGGTAGTTTCTGTAAATAATATGGAAGATCTTGTTGGTGGTCACATTTGGGTTGGTATTTTATGTATTGTTGGTGGTGTATGGCACATTTTCACAAAACCATTCTCTTGGGCTCGTCGAGCATTTGTATGGTCTGGTGAAGCATACTTATCATACAGTTTAGCAGCTATCTCATTAATGGGTTTCACTGCAGCTTTATATGCATGGTATAACAATACTGCTTATCCTAGTGAGTTATACGGTCCAACAGGTCCAGAAGCATCACAATCTCAAGCATTTACATTCTTAGTTCGAGATCAACGTTTAGGTG--CAAATGTATCATCTGCACAAGGTCCAACTGGTTTAGGTAAATACTTAATGCGTTCACCTAGTGGAGAAATTATCTTTGGTGGTGAAACTATGCGTTTCTGGGATTTACGTGCACCATGGGTAGAACCATTACGTGGTCCAAATGGTTTAGATATCAACAAAATTAAAAATGATATTCAACCTTGGCAAGAACGTCGTGCTGCAGAATACATGACGCACGCACCGTTAGGTTCATTAAACTCAGTAGGTGGTGTAGCAACAGAAATTAACTCAGTGAACTATGTATCACCTCGTTCATGGTTATGTTGTTCTCACTTCTTCTTAGCTTTCTTCTTCTTAGTTGGTCATTGGTGGC--------------------------------------------------------------------------------------------ATGTCTCAATCTGTATCAGAACGGACTCGAATTAAAAGTGACCGTTACGAATCTGGTGTAATTCCATACGCTAAAATGGGTTACTGGGATGCTGCATACACAGTAAAAGATACTGATGTATTAGCATTATTCCGTATCACACCACAACCAGGTGTAGATCCAGTAGAAGCTGCTGCTGCTGTAGCAGGTGAATCTTCAACTGCAACTTGGACTGTTGTATGGACAGATTTATTAACAGCTTGTGAACGCTACCGTGCTAAAGCTTACCGTGTAGATCCAGTACCTAACACACCGGATCAATACTTTGCATTCATCGCATACGAATGTGATTTATTTGAAGAAGCTTCTTTATCTAACTTAACAGCGTCTATTATTGGTAACGTATTTGGTTTCAAAGCAATCTCTGCTTTACGTTTAGAAGATATGCGTATTCCTCACTCATACTTAAAAACATTCCAAGGTCCTGCTACAGGTATCGTTGTAGAACGTGAACGTTTAAACAAATATGGTACTCCATTATTAGGTGCAACTGTAAAACCTAAATTAGGTTTATCTGGTAAAAACTACGGTCGTGTAGTTTACGAAGGTTTAAAAGGTGGTTTAGACTTCTTAAAAGATGATGAAAACATTAACTCTCAACCATTCATGCGTTGGAGAGAGCGTTTCTTAAACTGTTTAGAAGGTATTAACCGTGCATCAGCTGCAACTGGTGAAGTTAAAGGTTCTTACTTAAACATTACAGCTGCAACTATGGAAGAAGTATACAAACGTGCTGAGTATGCTAAAGCTATCGGTTCTGTAATTGTTATGATCGATTTAGTTATGGGTTACACTGCAATTCAATCAATTGCATACTGGGCTCGTGAAAACGATATGCTTTTACACTTACACCGTGCTGGTAACTCTACTTACGCTCGTCAAAAGAACCATGGTATTAACTTCCGTGTTATCTGTAAATGGATGCGTATGTCAGGTGTAGATCACATCCACGCTGGTACAGTTGTAGGTAAATTAGAAGGTGATCCTTTAATGATTAAAGGTTTCTACGATATCTTACGTTTAACTGAATTAGAAGTTAACTTACCTTACGGTATCTTCTTCGAAATGGATTGGGCTAGTTTACGTCGTTGTATGCCAGTAGCTTCTGGTGGTATCCACTGTGGTCAAATGCACCAATTAATTCACTACTTAGGTGATGATGTTGTATTACAATTCGGTGGTGGTACTATTGGTCACCCTGATGGTATCCAAGCTGGTGCTACAGCAAACCGTGTTGCTTTAGAAGCAATGGTATTAGCTCGTAACGAAGGTGTTGATTACTTCAACAACCAAGTAGGTCCTCAAATCTTACGTGATGCAGCTAAAACATGTGGTCCTTTACAAACAGCTTTAGATCTATGGAAAGATATTAGTTTCAACTATACTTCTACAGATACTGCTGATTTCGCTGAAACAGCTACTGCAAACAGATAA
Thalassiosira_tumida_CCMP1469 ------------------CAGTAGTCATACGCTCGTCTCAAA-GATTAAGCCATGCATGT-CTAAGTATAACTCTTT-TACTTTGAAAACTGCGAACGGCTCATTATATCAGTTATAGTTTATTTGATAGTCCCTTACTACTTGGATACCCGTAGTAATTCTAGAGCTAATACATGCATCAATACCCAACTG-TTCGCGGAAGGGTAGTATTTATTAGGTATAGACCAA--CCCTCTTCGGAGGTGCTTTGGTGATTCATAATAACTTTTCGAATCGCA-TGGCTCCATGCCGGCGATGGATCATTCAAGTTTCTGCCCTATCAGCTTTGGATGGTAGTGTATTGGACTACCATGGCTTTAACGGGTAACGAATTGTTAGGGCAAGATTTCGGAGAGGGAGCCTGAGAGACGGCTACCACATCCAAGGAAGGCAGCAGGCGCGTAAATTACCCAATCCTGACACAGGGAGGTAGTGACAATAAATAACAATGCCGGGCCTTTACAGGTCTGGCAATTGGAATGAGAACAATTTAAATCCCTTATCGAGTATCAATTGGAGGGCAAGTCTGGTGCCAGCAGCCGCGGTAATTCCAGCTCCAATAGCGTATATTAAAGTTGTTGCAGTTAAAAAGCTCGTAGTTGGATTTCTGGCAGGAGCGACCGGTCACTCACTCTGT--GAGC-GAACTTGTGTTGTCTCTGGCCATCCTTGGG--GA-GATCCTATTTGGCATTAAGTTGTCGGG-TAG-GGGATACCCATCGTTTACTGTGAAAAAATTAGAGTGTTTAAAGCAGGCTTATGCCGTTGAATATATTAGCATGGAATAATAAGATAGGACTTCGGAACTATTTTGTTGGTTTGCGTTACGAAGTAATGATTAATAGGGACAGTTGGGGGTATTCGTATTTCGTTGTCAGAGGTGAAATTCTTGGATTTCCGAAAGACGAACTACTGCGAAAGCATTTACCAAGGATGTTTTCATTAATCAAGAACGAAAGTTAGGGGATCGAAGATGATTAGATACCATCGTAGTCTTAACCATAAACTATGCCGACTCGGGATTAGCAGT-TGTT-TTTTGACGCTGTTAGCACCGTATGAGAAATCA-AAGTCTTTGGGTTCCGGGGGGAGTATGGTCGCAAGGCTGAAACTTAAAGAAATTGACGGAAGGGCACCACCAGGAGTGGAACCTGCGGCTTAATTTGACTCAACACGGGAAAACTTACCAGGTCCAGACATAGTGAGGATTGACAGATTGAGAGTTCTTTCTTGATTCTATGGGTGGTGGTGCATGGCCGTTCTTAGTTGGTGGAGTGATTTGTCTGGTTAATTCCGTTAACGAACGAGACCGCCGCCTGCTAAATAG-GTCTACTAATGGTTTTTCATTG-GT-A-A-GATCTTCTTAGAGGGACG--TT-CATT-CTACAAGATGAAGGAAGATGGCGGCAATAACAGGTCTGTGATGCCCTTAGATGTCCTGGGCCGCACGCGCGTT--ACACTGATGCACTCAACGAGTCTATAACC-TTGGCCGAGAGGCCTGGGTAATCTTGTTAACATGCATCGTGATAGGGATAGATTATTGCAATTATTAATCTTGAACGAGGAATTCCTAGTAATCGCGGTTCATCAAACCGCAATGATTACGTCCCTGCCCTTTGTACACACCGCCCGTCGCACCTACCGATTGAATGGTCCGGTGAAGACTCGGGATTGTGGTTTGGCTCCTTC-ATTGGGGCCAGACCGCGAGAACTTGTCTGAACCTTATCATTTAGAGGAAGGTGAAGTC-------------------------------------------------------------------------------CCCCTAGTAACGGCGAGTGAAGCGGGAAGAGCTCACCATGTGAATCTGTGTAACC---------------------GGAAAC------GGTGCGCCGAATTGTGGTCTGGAGAA---GTATTGTCGGCCGTGTTCCCGGGCCAAGTCTCTTGGAAAAGGGCAGCTGAGAGGGTGAAACTCCCGTTCTTGCCTGGGAACATTGCGCTT-T-GGCATATG-CTTTCTACGAGTCGAGTTGCTTGGGATTGCAGCTCAAATTTGGTGGTAAATTCCATCTAAAGCTAAATATTGGTGGGATACCGATAGTGCACAAGTACCGTGAGGGAAAGATGCAAAGAACTTTGAAAAGAGAGTTAAAGAGTACCTGAAATTGTTGAAAGGGAAGCGAAGGAAACCAGTGCCGAAGCT-TAG-TCA-TACTTCTCTTGCTACTTGTGGTAA----GGGCGCT-GTGGCT--T-CGCGT-GGG-T-C--AGCATCGGCTCCT-TG-CCTGGGGTATAT--CTTCGGTGGGTAGACGG--C---CTCTT--C--GGAG-GTGAGTGCCCGCTGTTGCTATTC-TGGGTCGGGCTGAGGTC-AGTCAC--TCTGTGC-TCGTGATGCTG-----------------------------------------------------------------------------------------------------------------------------------------------------------------------------GTGCTCACGTAGCACATGCTGGTTTAATGGTATTTTGGGCTGGTGCAATGATATTATTTGAAGTATCTCACTTTGTTCCAGAAAAGCCGTTATATGAGCAAGGTTTTATTTGTATGCAACATCTAGCAACATTAGGTTATGGTATTGGCCCAGGTGGTGAAATTACATCAACTGTTCCATATTTTGCTGTTGGTGTTATTCATTTAATTTCTTCTGCTGTATTAGGTTTTGGTGGAATTTACCACTCTTTATTAGGTCCTGATACTTTAGAAGAATCTTTCCCATTCTTTGGTTATGATTGGCGTGATAAAAATAAGATGACTACTATTTTAGGTATTCATTTATGTTTATTAGGTTTAGGGTCATTATTATTAGTTGCAAAAGCTATGTACTTAGGTGGTATTTATGATACATGGGCACCGGGTGGTGGCGATGTTCGTTATATTACAACACCAACATTAAATCCAATTGTAATTTTTGGTTATGTGTTCCGTTCGCCATTTGGTGGTGACGGTTGGGTAGTTTCTGTAAATAATATGGAAGATCTTGTTGGTGGACATATTTGGGTTGGTGTTTTATGTATTGTTGGTGGTATATGGCATATCTTTACAAAACCATTCTCTTGGGCTCGTCGAGCGTTTGTATGGTCAGGTGAAGCATATTTATCATATAGTTTAGCCGCTATTTCATTAATGGGTTGGACTGCATCTTTATATTCATGGTATAACAATACTGCTTATCCTAGTGAATTATATGGTCCAACAGGTCCAGAAGCATCACAATCTCAAGCATTTACATTTTTAGTTCGAGATCAACGTTTAGGTG--CAAATGTATCATCTGCACAAGGTCCAACTGGTTTAGGTAAATACTTAATGCGTTCACCTAGTGGCGAAATTATTTTCGGTGGTGAAACTATGCGTTTCTGGGATTTACGTGCACCATGGGTAGAACCTTTACGTGGTCCAAACGGGTTAGATATCAATAAAATTAAAAATGATATTCAACCTTGGCAAGAACGTCGTGCCGCGGAATATATGACTCATGCACCATTAGGGTCATTAAACTCTGTAGGTGGTGTAGCAACAGAGATTAACTCAGTAAACTATGTATCACCACGTTCATGGTTGTGTTGTTCTCATTTCTTCTTAGCTTTCTTCTTCCTAATTGGTCATTG-------------------------------------------------------------------------------------------------ATGTCTCAATCTGTATCAGAACGGACTCGAATTAAAAGTGACCGTTACGAATCTGGCGTAATTCCATATGCTAAAATGGGTTACTGGGATGCTTCATACACAGTAAAAGATACTGATATTCTAGCATTATTCCGTATCACACCACAACCAGGTGTAGATCCAGTAGAAGCTGCTGCTGCCGTAGCAGGTGAATCTTCTACTGCAACTTGGACTGTTGTGTGGACAGATTTATTAACAGCTTGTGAACGCTACCGTGCTAAAGCTTACCGTGTAGATCCAGTGCCTAATGCAACAGATCAATATTTTGCATTTATTGCATATGAATGTGATTTATTCGAAGAAGCTTCTTTATCTAATTTAACAGCATCTATTATTGGTAACGTTTTTGGATTCAAAGCAGTTGCTGCTTTACGTTTAGAAGATATGCGTATTCCTCACTCATATTTAAAAACATTCCAAGGTCCTGCTACAGGTATTATTGTAGAACGTGAACGTTTAAATAAATACGGTACTCCGTTATTAGGTGCAACTGTAAAACCTAAATTAGGTCTTTCTGGTAAAAACTACGGTCGTGTAGTTTATGAAGGTTTAAAAGGTGGTTTAGACTTCTTAAAAGATGATGAAAACATTAACTCTCAACCATTCATGCGTTGGAGAGAACGTTTCTTAAATTGTTTAGAAGGTATTAACCGTGCATCAGCTGCGACTGGTGAAGTTAAAGGTTCTTACTTAAATGTAACAGCTAGTACTATGGAAGAAGTATACAAACGTGCTGAGTATGCTAAAGCTTTAGGTTCTATTGTTATTATGATTGATTTAGTTATGGGTTACACTGCAATTCAATCAATTGCATACTGGTGTCGTGAAAATGATATGCTTTTACATTTACACCGTGCTGGTAACTCTACTTACGCTCGTCAAAAGAATCATGGTATTAACTTCCGTGTTATTTGTAAATGGATGCGTATGTCAGGTGTAGATCATATCCATGCTGGTACAGTTGTTGGTAAATTAGAAGGTGATCCTTTAATGATTAAAGGTTTCTACGATATTTTACGTTTAACTGAATTAGAAGTTAATTTACCTTTTGGTGTTTTCTTCGAAATGGATTGGGCTAGTTTACGTCGTTGTATGCCAGTAGCTTCTGGTGGTATTCATTGTGGTCAAATGCACCAATTAATTCACTATTTAGGTGATGATGTTGTATTACAATTCGGTGGTGGTACTATTGGTCACCCTGATGGTATTCAAGCTGGTGCTACAGCGAACCGTGTTGCTTTAGAAGCAATGGTATTAGCTCGTAACGAAGGTGCTGACTTCTTTAATAACCAAGTAGGTCCTCAAATTTTACGTGACGCAGCTAAAACATGTGGTCCTTTACAAACAGCTTTAGATCTATGGAAAGATATTAGTTTTAACTATACTTCTACAGATACAGCTGATTTCGCTGAAACAGCTACTGCAAACAGATAA
Thalassisoira_anguste_lineata_BEN02_30 ---------------TGCCAGTAGTCATACGCTCGTCTCAAA-GATTAAGCCATGCATGT-CTAAGTATAACTCTTT-TACTTTGAAAACTGCGAACGGCTCATTATATCAGTTATAGTTTCTTTGATAGTCCCTTACTACTTGGATACCCGTAGTAATTCTAGAGCTAATACATGCATCAATACCCGACTG-TTCGCGGAAGGGTAGTATTTATTAGGTATAGACCAA--CCCTCTTCGGAGGTGCTTTGGTGATTCATAATAACTTTTCGAATCGCA-TGGCTCAATGCCGGCGATGGATCATTCAAGTTTCTGCCCTATCAGCTTTGGATGGTAGTGTATTGGACTACCATGGCTTTAACGGGTAACGAATTGTTAGGGCAAGATTTCGGAGAGGGAGCCTGAGAGACGGCTACCACATCCAAGGAAGGCAGCAGGCGCGTAAATTACCCAATCCTGACACAGGGAGGTAGTGACAATAAATAACAATGCCGGGCCTTTACAGGTCTGGCAATTGGAATGAGAACAATTTAAATCCCTTATCGAGTATCAATTGGAGGGCAAGTCTGGTGCCAGCAGCCGCGGTAATTCCAGCTCCAATAGCGTATATTAAAGTTGTTGCAGTTAAAAAGCTCGTAGTTGGATTTCTGGCAGGAGCGACCGGTCATGCACTCTGT--GCGT-GAACTCGCGTTGTCTCTGGCCATCCTCGGG--GA-GATCCTGTTTGGCATTAAGTTGTCGGG-CAG-GGGATACCCGTCGTTTACTGTGAGAAAATTAGAGTGTTTAAAGCAGGCTTATGCCGTTGAATATATTAGCATGGAATAATAAGATAGGACTTCGGAACTATTTTGTTGGTTTGCGTTACGAAGTAATGATTAATAGGGACAGTTGGGGGTATTCGTATTTCGTTGTCAGAGGTGAAATTCTTGGATTTCCGAAAGACGAACTACTGCGAAAGCATTTACCAAGGATGTTTTCATTAATCAAGAACGAAAGTTAGGGGATCGAAGATGATTAGATACCATCGTAGTCTTAACCATAAACTATGCCGACTCGGGATTGGCAGT-TGTT-TTTTGACTCTGTCAGCACCGTATGAGAAATCA-AAGTCTTTGGGTTCCGGGGGGAGTATGGTCGCAAGGCTGAAACTTAAAGAAATTGACGGAAGGGCACCACCAGGAGTGGAACCTGCGGCTTAATTTGACTCAACACGGGAAAACTTACCAGGTCCAGACATAGTGAGGATTGACAGATTGAGAGTTCTTTCTTGATTCTATGGGTGGTGGTGCATGGCCGTTCTTAGTTGGTGGAGTGATTTGTCTGGTTAATTCCGTTAACGAACGAGACCGCCGCCTGCTAAATAG-TTCCGCTAATGGTTTTTCATTG-GT-G-A-GAGCTTCTTAGAGGGACG--TT-CATT-CTACAAGATGAAGGAAGATGGCGGCAATAACAGGTCTGTGATGCCCTTAGATGTCCTGGGCCGCACGCGCGTT--ACACTGATGCACTCAACGAGTCTATAACC-TTGGCCGAGAGGCCTGGGTAATCTTGTTAACATGCATCGTGATAGGGATAGATTATTGCAATTATTAATCTTGAACGAGGAATTCCTAGTAATCGCACATCATCAATGTGCAATGATTACGTCCCTGCCCTTTGTACACACCGCCCGTCGCACCTACCGATTGAATGGTCCGGTGAGGACTCGGGATTGTGGTTTGGCTCCTTC-ATTGGGGCCTGACCGTGAGAACTTGTCCGAACCTTATCATTTAGAGGAAGGTGAA-------------------------------------------------------------------------------------CTAGTAACGGCGAGTGAAGCGGGAAGAGCTCACCATGTGAATCTGCGTAACC---------------------GGAAAC------GGTGCGCCGAATTGTGGTCTGGAGAA---GTATTGTCGGCCGCATTTCCGGGCCAAGTCTCTTGGAAAAGGGCAGCTGAGAGGGTGAAACTCCCGTTCTTGCCTGGAAATGTTGCGCTT-T-GGCATATG-CTTTCTACGAGTCGAGTTGCTTGGGATTGCAGCTCAAATTTGGTGGTAAATTCCATCTAAAGCTAAATATTGGTGGGATACCGATAGTGCACAAGTACCGTGAGGGAAAGATGCAAAGAACTTTGAAAAGAGAGTTAAAGAGTACCTGAAATTGTCGAAAGGGAAGCGAAGGAAACCAGTGCCGAAGCT-TCG-TCA-TACTTCTCTTGCTACTTGTGGTAA----GGGCGCT-GTGGCG--T-TGCGT-GGG-T-C--AGCGTTGGCTCTT-TG-CCTGGGGTAAAC--GTTCGGCGGGTAGACGA--C---CTCTT--C--GGAG-GTGAGTGCCCGTTGTTCATATCC-TGGGTTGGGCTGAGGTC-AGTCAC--TCTGTGC-TCGTGACGCTGGC---------------------------------------------------------------------------------------------------------------------------------------------------------------------------GTGCTCACGTAGCACATGCTGGTTTAATGGTATTTTGGGCTGGTGCAATGATATTATTTGAAGTATCGCATTTTGTTCCAGAAAAACCGTTGTATGAGCAAGGTTTCATTTGTATGCAACATTTAGCAACATTAGGCTATGGTATTGGCCCAGGTGGTGAAATTACATCAACTGTTCCATATTTTGCTGTTGGTGTTATTCATTTAATTTCTTCTGCTGTATTAGGATTTGGTGGAATTTACCACTCATTATTAGGTCCAGATACTTTAGAGGAATCTTTCCCATTCTTTGGTTATGACTGGCGTGATAAAAATAAGATGACTACTATTTTAGGTATTCACTTATGTTTATTAGGTTTAGGTTCATTATTATTAGTTGCAAAAGCTATGTACTTAGGTGGAGTATACGATACATGGGCACCGGGTGGTGGTGATGTTCGTTATATTACAACACCAACCTTAAATCCGATTGTAATTTTTGGTTATGTTTTCCGTTCACCATTTGGTGGTGACGGTTGGGTAGTTTCTGTTAATAACATGGAAGACCTTGTTGGTGGTCATATCTGGGTTGGTGTTTTATGTCTTGTTGGTGGTGTATGGCACATTTTCACAAAACCATTCTCTTGGGCTCGTCGAGCATTTGTATGGTCTGGAGAAGCATACTTATCATATAGTTTAGCTGCTATCTCATTAATGGGCTTCACTGCTTCTTTATATGCATGGTATAATAATACTGCTTATCCTAGTGAATTATATGGTCCAACAGGTCCAGAAGCATCACAGTCTCAAGCATTCACATTCTTAGTACGAGATCAACGTTTAGGTG--CAAATGTATCATCTGCACAAGGTCCAACTGGTTTAGGTAAATACTTAATGCGTTCACCTAGTGGAGAAATTATCTTCGGTGGTGAAACTATGCGTTTCTGGGATTTACGTGCACCATGGGTAGAACCATTACGTGGTCCAAACGGTTTAGATATCAACAAAATTAAAAATGATATTCAACCTTGGCAAGAACGTCGTGCTGCTGAATATATGACGCATGCACCATTAGGTTCATTAAACTCTGTAGGTGGGGTAGCAACAGAAATTAACTCAGTGAAYTATGTATCACCGCGTTCATGGTTATGTTGTT--------------------------------------------------------------------------------------------------------------------------------------------------------------------------AWWAGTGACCGTTACGAATCTGGTGTAATTCCATATGCTAAAATGGGTTACTGGGATGCTGCATACACAGTAAAAGATACTGATGTTTTAGCATTATTCCGTATCACACCACAACCAGGTGTAGATCCAGTAGAAGCTGCTGCTGCTGTAGCAGGTGAATCTTCAACTGCAACTTGGACTGTTGTATGGACAGATTTATTAACAGCTTGTGAACGCTACCGTGCTAAAGCTTACCGTGTAGATCCAGTGCCTAACGCATCGGATGTATACTTTGCATTTATCGCATACGAATGTGATTTATTTGAAGAAGCTTCTTTATCTAATTTAACAGCATCTATTATTGGTAACGTTTTTGGATTTAAAGCAGTTTCTGCTTTACGTTTAGAAGATATGCGTATTCCTCACTCATACTTAAAAACATTCCAAGGTCCTGCTACTGGTATCGTTGTAGAACGTGAACGTTTAAACAAATACGGTACTCCATTATTAGGTGCAACTGTAAAACCTAAATTAGGTTTATCTGGTAAAAACTACGGTCGTGTAGTTTATGAAGGTTTAAAAGGTGGTTTAGACTTCTTAAAAGATGATGAAAACATTAACTCTCAACCATTTATGCGTTGGAGAGAACGTTTCTTAAACTGTATGGAAGGTATTAACCGTGCATCTGCTGCTACTGGTGAAGTTAAAGGTTCTTACTTAAACATCACAGCTTCTACAATGGAAGAAGTGTACAAACGTGCTGAATACGCTAAAGCTGTTGGTTCTATCGTTGTTATGATCGATTTAGTTATGGGTTATACTGCAATTCAATCAATTGCATACTGGGCTCGTGAAAACGATATGTTATTACATTTACACCGTGCAGGTAACTCTACTTACGCTCGTCAAAAGAATCATGGTATTAACTTCCGTGTTATCTGTAAATGGATGCGTATGTCAGGTGTAGATCACATCCATGCTGGTACAGTTGTTGGTAAATTAGAAGGTGATCCTTTAATGATTAAAGGTTTCTACGATATTTTACGTTTAACTGAATTAGAAGTAAACTTACCTTTTGGTGTTTTCTTCGAAATGGATTGGGCGAGTTTACGTCGTTGTATGCCAGTAGCTTCTGGTGGTATCCACTGTGGTCAAATGCACCAATTAATTCACTACTTAGGTGATGATGTTGTATTACAATTTGGTGGTGGTACTATTGGTCACCCTGATGGTATTCAAGCTGGTGCTACAGCAAACCGTGTTGCTTTAGAAGCAATGGTATTAGCTCGTAACGAAGGTGCTGACTACTTTAACAATCAAGTAGGTCCTCAAATCTTACGTGATGCAGCTAAAACATGTGGTCCTTTACAAACAGCTTTAGATCTATGGAAAGATATTAGTTTCAACTATACTTCTACAGATACAGCTGATTTCGCTGAAACAGCTACTGCAAACAGATAA
Bacterosira_constricta_SMDC01286 -----------------------------------------------------TGCATGT-CTAAGTATAACTCTTT-TACTTTGAAAACTGCGAACGGCTCATTATATCAGTTATAGTTCCTTTGATAGTCCCTTACTACTTGGATACCCGTAGTAATTCTAGAGCTAATACATGCATCAATACCCAACTG-TTCGCGGAAGGGTAGTATTTATTAGGTATAGACCAA--CCCTCTTCGGAGGTGCTTTGGTGATTCATAATAACTTTTCGAATCGCA-TGGCTCCATGCCGGCGATGGATCATTCAAGTTTCTGCCCTATCAGCTTTGGATGGTAGTGTATTGGACTACCATGGCTTTAACGGGTAACGAATTGTTAGGGCAAGATTTCGGAGAGGGAGCCTGAGAGACGGCTACCACATCCAAGGAAGGCAGCAGGCGCGTAAATTACCCAATCCTGACACAGGGAGGTAGTGACAATAAATAACAATGCCGGGCCTTTACAGGTCTGGCAATTGGAATGAGAACAATTTAAATCCCTTATCGAGTATCAATTGGAGGGCAAGTCTGGTGCCAGCAGCCGCGGTAATTCCAGCTCCAATAGCGTATATTAAAGTTGTTGCAGTTAAAAAGCTCGTAGTTGGATTTCTGGCAGGAGCGACCGGTCACACACTCTGT--GCGT-GAACTTGTGTTGTCTCTGGCCATCCTTGGG--GA-GATCCTGTTTGGCATTAAGTTGTCGGG-CAG-GGGATACCCATCGTTTACTGTGAAAAAATTAGAGTGTTTAAAGCAGGCTTATGCCGTTGAATATATTAGCATGGAATAATAAGATAGGACTTCGGAACTATTTTGTTGGTTTGCGTTACGAAGTAATGATTAATAGGGACAGTTGGGGGTATTCGTATTTCATTGTCAGAGGTGAAATTCTTGGATTTCTGAAAGACGAACTACTGCGAAAGCATTTACCAAGGATGTTTTCATTAATCAAGAACGAAAGTTAGGGGATCGAAGATGATTAGATACCATCGTAGTCTTAACCATAAACTATGCCGACTCAGGATCGGTGCT-TGTT-TTTTGACAGCATCGGCACTGTATGAGAAATCA-AAGTCTTTGGGTTCCGGGGGGAGTATGGTCGCAAGGCTGAAACTTAAAGAAATTGACGGAAGGGCACCACCAGGAGTGGAACTTGCGGCTTAATTTGACTCAACACGGGAAAACTTACCAGGTCCAGACATAGTGAGGATTGACAGATTGAGAGTTCTTTCTTGATTCTATGGGTGGTGGTGCATGGCCGTTCTTAGTTGGTGGAGTGATTTGTCTGGTTAATTCCGTTAACGAACGAGACCGCCGCCTGCTAAATAG-TTCTACTAATGGTTTTTCATTG-GT-A-A-GAGCTTCTTAGAGGGACG--TT-CATT-CTACAAGATGAAGGAAGATGGCGGCAATAACAGGTCTGTGATGCCCTTAGATGTCCTGGGCCGCACGCGCGTT--ACACTGATGCACTCAACGAGCATATAACC-TTGGCCGAGAGGCCTGGGTAATCTTGTTAACATGCATCGTGATAGGGATAGATTATTGCAATTATTAATCTTGAACGAGGAATTCCTAGTAATCGCAGTTCATCAAACTGCAGTGATTACGTCCCTGCCCTTTGTACACACCGCCCGTCGCACCTACCGATTGAATGGTCCGGTGAGGACTCGGGATTGTGGTTTGGCTCCTTC-ATTGGGGCCTGACCGCGAGAACTTGTCCAAACCTTATCATTTAGAGGAAGGTGAAGTCGTAACAAGGTTTCCGTAGGTGAACCTGCGGAAGGATCATTAT-----------------------------------------------CGGCGAGTGAAGCGGGAAGAGCTCACCATGTGAATCTGTGTAACC---------------------CGCAAG------GGTGCACCGAATTGTGGTCTGGAGAA---GTATTGTCGGCCGAATTTCCGGGCCAAGTCTCTTGGAAAAGGGCAGCTGAGAGGGTGAAACTCCCGTTCTTGCCTGGAAATTTTGCGCCT-T-GGCATATG-CTTTCTATGAGTCGAGTTGCTTGGGATTGCAGCTCAAATTTGGTGGTAAATTCCATCTAAAGCTAAATATTGGTGGGATACCGATAGTGCACAAGTACCGTGAGGGAAAGATGCAAAGAACTTTGAAAAGAGAGTTAAAGAGTACCTGAAATTGTTGAAAGGGAAGCGAAGGAAACCAGTGCCGAAGCT-TAG-TCA-TATTTCTCTTGCTACTTGTGGCAA----GGGCGCT-GTGGCT--T-TGCAT-GGG-T-C--AGCATCGACTCTT-CG-CCTGGGGTAAAT--CTTCGGTTGGTAGACGG--C---CCTAT--TATGGG--GTGAGTGCCTTCCGTTGCTATCC-TGGGTTGGGTCGAGGTC-AGTCAC--TCTGTGC-TCGTGATGCTGGCAAAATGGTTTTCTTTACCCCGTCTTG--------------------------------------------------------------------------------------------------GTGGAGTGGAAACGCTCGTTTAATTAACGTATCTGGTAAATTATTAGGTGCTCACGTAGCACATGCTGGTTTAATGGTATTTTGGGCTGGTGCAATGATATTATTTGAAGTATCACACTTTGTTCCAGAAAAACCGTTGTATGAGCAAGGTTTTATTTGCATGCAACATTTAGCAACATTAGGCTATGGTATTGGACCAGGTGGTGATATCACATCAACTGTTCCGTATTTTGCTGTTGGTGTTATTCATTTAATTTCTTCTGCGGTATTAGGTTTTGGTGGAATTTACCACTCTTTATTAGGTCCTGATACTTTAGAAGAATCTTTCCCGTTCTTTGGCTATGACTGGCGTGATAAAAATAAGATGACTACTATTTTAGGTATTCACTTATGTTTATTAGGTTTAGGTGCATTCTTATTAGTTGCAAAAGCTATGTATTTAGGTGGTGTTTACGATACATGGGCACCGGGTGGTGGTGATGTTCGTTATATTACAACACCAACATTAAACCCGATTGTAATCTTTGGTTACGTTTTCCGTTCACCATTTGGTGGTGACGGTTGGGTAGTTTCTGTAAATAATATGGAAGATCTTGTTGGTGGCCATATTTGGGTTGGTATTTTATGTACTGTTGGTGGTGTATGGCATATCTTTACAAAACCATTCTCTTGGGCTCGTCGAGCTTTTGTATGGTCTGGTGAAGCATACTTATCATACAGTTTAGCTGCTATCTCATTAATGGGTTTCACTGCATCTTTATATGCATGGTATAATAATACTGCTTACCCTAGTGAATTATATGGTCCGACTGGTCCAGAAGCGTCACAATCTCAAGCATTTACATTTTTAGTGCGAGATCAACGTTTAGGTG--CTAATGTATCATCTGCACAGGGTCCAACTGGTTTAGGTAAATACTTAATGCGTTCACCAAGTGGAGAAATTATCTTCGGTGGTGAAACTATGCGTTTCTGGGATTTACGTGCACCATGGGTAGAACCATTACGTGGTCCAAACGGTTTAGATATCAATAAAATTAAAAATGATATTCAACCTTGGCAAGAACGTCGTGCTGCTGAATATATGACTCATGCGCCATTAGGCTCATTAAACTCTGTAGGTGGTGTAGCAACAGAAATTAACTCAGTGAACTATGTATCACCACGTTCATGGTTATGTTGTTCTCATTTCATCTTAGGCTTCTTCTTCTTAGTTGGTCATTGGTGGC--------------------------------------------------------------------------------------------ATGTCTCAATCTGTATCAGAACGGACTCGAATTAAAAGTGACCGTTACGAATCTGGTGTAATTCCATATGCTAAAATGGGTTACTGGGATGCTGCATATTCAGTAAAAGATACTGATATCTTAGCATTATTCCGTATCACACCACAACCAGGTGTAGATCCAGTAGAAGCTGCTGCTGCCGTAGCAGGTGAATCTTCAACTGCAACTTGGACTGTTGTATGGACAGATTTATTAACAGCTTGTGAGCGCTACCGTGCTAAAGCTTACCGTGTAGATCCAGTACCTAATTCAACAGATGTATACTTTGCATTTATCGCATATGAATGTGATTTATTTGAAGAAGCTTCTTTATCTAACTTAACAGCATCTATCATTGGTAACGTTTTCGGATTTAAAGCGATTTCTGCTTTACGTTTAGAAGATATGCGTATTCCTCACTCATATTTAAAAACATTCCAAGGTCCTGCTACAGGTATCATTGTTGAACGTGAGCGTTTAAACAAATATGGTACTCCATTATTAGGTGCAACTGTTAAGCCTAAGTTAGGTCTTTCTGGTAAGAACTACGGTCGTGTAGTTTATGAAGGCTTAAAAGGTGGTTTAGACTTCTTAAAAGATGATGAGAACATTAACTCTCAACCATTTATGCGTTGGAGAGAACGTTTCTTAAACTGTTTAGAAGGTATTAACCGTGCAGCAGCTGCAACTGGTGAAGTTAAAGGTTCTTACTTAAACATCACTGCTGCTACAATGGAAGAAGTATACAAACGTGCTGAGTATGCTAAAGCTATTGGTTCTGTAGTTGTTATGATCGATTTAGTTATGGGTTATACTGCAATTCAATCAATCGCATACTGGGCTCGTGAAAATGATATGCTTTTACATTTACACCGTGCTGGTAACTCTACTTACGCTCGTCAAAAGAATCATGGTATCAACTTCCGTGTTATCTGTAAATGGATGCGTATGTCAGGTGTAGATCATATCCACGCTGGTACAGTTGTAGGTAAATTAGAAGGTGATCCTTTAATGATTAAAGGTTTCTACGATATTTTACGTTTAACTGAATTAGAAGTTAACTTACCTTTCGGTATCTTCTTCGAAATGGATTGGGCTAGTTTACGCCGTTGTATGCCAGTAGCTTCTGGTGGTATTCACTGTGGTCAAATGCACCAATTAATTCACTATTTAGGTGATGATGTTGTATTACAATTCGGTGGTGGTACTATTGGTCACCCGGATGGTATTCAAGCTGGTGCTACAGCGAACCGTGTTGCTTTAGAAGCAATGGTATTAGCTCGTAACGAAGGTGCTGACTACTTTAACAATCAAGTAGGTCCTCAAATCTTACGTGATGCAGCTAAAACATGTGGTCCTTTACAAACCGCTTTAGATCTATGGAAAGATATTAGTTTCAACTATACTTCTACGGATACAGCTGATTTCGCTGAAACAGCTACTGCAAACAGATAA
Thalassiosira_spinulata_SMDC050 ----------------------------------------------------------------------------------------------------------------------------------TCCCTTACTACTTGGATACCCGTACTAATTCTAGAGCTAATACATGCATCAATCCCCGACT--CTCGTGGAAGGGTAGTATTTATTAGGTATACACCAA--CCCTCTTCGGAGGTGCTTTGGTGATTCATAATAACTTTTCGAATCGCA-TGGCTCCATGCCGGCGATGGATCATTCAAGTTTCTGCCCTATCAGCTTTGGATGGTAGTGTATTGGACTACCATGGCTTTAACGGGTAACGAATTGTTAGGGCAAGATTTCGGAGAGGGAGCCTGAGAGACGGCTACCACATCCAAGGAAGGCAGCAGGCGCGTAAATTACCCAATCCTGACACAGGGAGGTAGTGACAATAAATAACAATGCCGGGCCTATACAGGTCTGGCAATTGGAATGAGAACAATTTAAATCCCTTATCGAGTATCAATTGGAGGGCAAGTCTGGTGCCAGCAGCCGCGGTAATTCCAGCTCCAATAGCGTATATTAAAGTTGTTGCAGTTAAAAAGCTCGTAGTTGGATTTCTGGCAGGAGTGACCGGTCACACACTCTGT--GTGT-GAACTCGCGTTGTCTCTGGCCATCCTTGGG--GA-GATCCTGTTTGGCATTAAGTTGTCGGG-CAG-GGGATACCCATCGTTTACTGTGAAAAAATTAGAGTGTTTAAAGCAGGCTTATGCCGTTGAATATATTAGCATGGAATAATAAGATAGGACTTCGGAACTATTTTGTTGGTTTGCGTTACGAAGTAATGATTAATAGGGACAGTTGGGGGTATTCGTATTTCGTTGTCAGAGGTGAAATTCTTGGATTTCCGAAAGACGAACTACTGCGAAAGCATTTACCAAGGATGTTTTCATTAATCAAGAACGAAAGTTAGGGGATCGAAGATGATTAGATACCATCGTAGTCTTAACCATAAACTATGCCGACTCGGGATTGGTGGT-TGTT-TTTTGACTCCATCAGCACCGTATGAGAAATCA-AAGTCTTTGGGTTCCGGGGGGAGTATGGTCGCAAGGCTGAAACTTAAAGAAATTGACGGAAGGGCACCACCAGGAGTGGAACCTGCGGCTTAATTTGACTCAACACGGGAAAACTTACCAGGTCCAGACATAGTGAGGATTGACAGATTGAGAGTTCTTTCTTGATTCTATGGGTGGTGGTGCATGGCCGTTCTTAGTTGGTGGAGTGATTTGTCTGGTTAATTCCGTTAACGAACGAGACCGCCGCCTGCTAAATAG-TTCTACTAATGGTTTTTCATTG-GT-A-A-GAGCTTCTTAGAGGGACG--TT-CATT-TTACAAGATGAAGGAAGATGGCGGCAATAACAGGTCTGTGATGCCCTTAGATGTCCTGGGCCGCACGCGCGTT--ACACTGATGCATTCAACGAGCATATAACC-TTGGCCGAGAGGCCTGGGTAATCTTGTTAACATGCATCGTGATAGGGATAGATTATTGCAATTATTAATCTTGAACGAGGAATTCCTAGTAATCGCAGTTCATCAAACTGCAATGATTACGTCCCTGCCCTTTGTACACACCGCCCGTCGCACCTACCGATTGAATGGTCCGGTGAGAACTCGGGATTGTGGTTTGGCTCCTTC-ATTGGGGCCTGACTGCGAGAACTTGTCCGAACCTTATCATTTAGAGGAAGGTGAAGTCGTAACAAGGTTTCCGTAGGTGAACCTGCGGAAGGATCA--------------------------------------------------ACGGCGAGTGAAGCGGGATGAGCTCACCATGTGAATCTGTGTAACC---------------------CGCAAG------GGTGCACCGAATTGTGGTCTGGAGAA---GCACTGTCGGCCGAGTTTCCGGGCCAAGTCTCTTGGAAAAGGGCAGCTGAGAGGGTGAAACTCCCGTTCTTGCCTGGAAACTTTGTGCTT-T-GGCACATG-CTTTCTACGAGTCGAGTTGCTTGGGATTGCAGCTCAAATTTGGTGGTAAATTCCATCTAAAGCTAAATATTGGTGGGATACCGATAGCAAACAAGTACCGTGAGGGAAAGATGCAAAGAACTTTGAAAAGAGAGTTAAAGAGTACCTGAAATTGTTGAAAGGGAAGCGAAGGAAACCAGTGCCGAAGCT-TGG-TCA-TACTTCTCTTACTACTTGTGGTAA----GGGCGCT-GTGGCT--T-TGCAT-GGG-T-C--AGCATCGGCTCTT-TG-CCTGGGGTAAAC--CGGCGGTAGGTAGACGA--C---CTCT---C---GAG-GTGAGTGCCTTCTGTTGATATCC-TGGGTGGGGCTGAGGTC-AGTCAC--TCTGTGC-TCGTGATGCTGGCGAAATGGTTTTCTTTACCCCGTCTTG-----------------------------------------------------------------------------------------------TTGGTGGAGTGGAAACGCTCGTTTAATTAATGTGTCTGGTAAATTGTTAGGTGCTCACGTTGCACATGCTGGTTTAATGGTATTTTGGGCTGGTGCAATGATATTATTTGAAGTATCACACTTTGTTCCAGAAAAACCTTTATATGAACAAGGTTTTATTTGTATGCAGCATTTAGCGACACTAGGCTATGGTATAGGTCCAGGTGGTGAAATTACATCAACTGTTCCATATTTTGCTGTAGGTGTTATTCATTTAATTTCTTCAGCTGTATTAGGCTTTGGTGGAATTTACCACTCTTTATTAGGTCCAGATACGTTAGAAGAATCTTTCCCATTCTTTGGTTATGACTGGCGTGATAAAAATAAAATGACTACTATCTTAGGTATTCATTTATGTTTATTAGGTTTAGGTTCATTATTATTAGTTGCAAAAGCTATGTACTTAGGTGGTGTTTATGATACATGGGCACCAGGTGGTGGTGATGTTCGTTACATTACAACACCAACATTAAACCCAATTGTAATTTTTGGTTATGTTTTCCGTTCACCATTTGGTGGTGACGGTTGGGTAGTTTCTGTAAATAATATGGAAGATCTTGTTGGTGGACACATTTGGGTTGGTATTTTATGTATTGTTGGTGGTGTATGGCATATTTTCACAAAACCATTCTCTTGGGCTCGTCGAGCTTTTGTATGGTCTGGTGAAGCATACTTATCATACAGTTTAGCCGCTATCTCATTAATGGGATTCACTGCATCTTTATATGCGTGGTATAATAATACTGCTTACCCTAGTGAGTTATATGGTCCTACAGGTCCAGAAGCATCACAATCTCAAGCGTTCACATTCTTAGTACGAGATCAACGTTTAGGTGTGCAAATGTATCATCTGCACAAGGTCCAACTGGTTTAGGTAAATACTTAATGCGCTCACCTAGTGGAGAAATTATCTTCGGTGGTGAAACGATGCGTTTCTGGGATTTACGTGCACCATGGGTAGAACCATTACGTGGTCCTAATGGGTTAGATATTAATAAAATTAAAAACGATATTCAACCTTGGCAAGAACGTCGTGCTGCAGAATATATGACGCACGCGCCGCTAGGTTCATTAAACTCTGTAGGTGGTGTAGCAACAGAAATTAATTCAGTTAACTATGTATCACCTCGTTCATGGTTATGTTGTTCTCATTTTCTTCTTAGGGTTCTTTTTTCTTAATTGGTCATTGGTGG------------------------------------------------------------------------------------------------------------------------------GAGTGACCGTTACGAATCTGGTGTAATTCCATACGCTAAAATGGGTTACTGGGATGCTGCATACTCAGTAAAAGATACTGATGTTTTAGCATTATTCCGTATCACACCACAACCAGGTGTAGATCCAGTAGAAGCCGCTGCTGCTGTAGCAGGTGAATCTTCTACTGCAACTTGGACTGTTGTGTGGACAGATTTATTAACAGCTTGTGAACGCTACCGTGCTAAAGCTTACCGTGTAGATCCAGTACCTAATTCCCCAGATGTTTACTTTGCATTTATCGCATATGAATGTGATTTATTTGAAGAAGCTTCTTTATCTAATTTAACAGCATCTATTATTGGTAACGTTTTTGGATTTAAAGCAATTTCTGCTTTACGTTTAGAAGATATGCGTATTCCTCACACATATTTAAAAACATTCCAAGGTCCTGCAACAGGTATTGTTGTAGAACGTGAACGTTTAAACAAATATGGTACTCCATTATTAGGTGCAACTGTAAAACCTAAATTAGGTCTTTCTGGTAAAAACTATGGTCGTGTAGTTTATGAAGGTTTAAAAGGTGGTTTAGACTTCTTAAAAGATGATGAAAACATTAACTCTCAACCATTTATGCGTTGGAGAGAACGTTTCTTAAACTGTATGGAAGGTATTAACCGTGCATCAGCTGCAACTGGTGAAGTTAAAGGTTCTTACTTAAACATTACCGCTAATACGATGGAAGAAATCTATAAGCGTGCTGAATATGCTAAAGCAGTTGGTTCTATCGTTGTTATGATCGATTTAGTTATGGGTTATACTGCAATTCAATCAATCGCATACTGGGCTCGTGAAAACGATATGCTTTTACATTTACACCGTGCAGGTAACTCTACTTACGCTCGTCAAAAGAATCATGGTATTAACTTCCGTGTTATCTGTAAATGGATGCGTATGTCAGGTGTAGATCACATCCATGCCGGTACAGTTGTTGGTAAATTAGAAGGTGATCCTTTAATGATTAAAGGTTTCTACGACATTTTACGTTTAACTGAATTAGAAGTTAACTTACCATTCGGTATCTTCTTCGAAATGGATTGGGCAAGTTTACGTCGTTGTATGCCAGTAGCTTCTGGTGGTATCCACTGTGGTCAAATGCACCAATTAATTCACTATTTAGGTGATGATGTTGTATTACAATTTGGTGGTGGTACTATTGGTCACCCTGATGGTATTCAAGCTGGTGCTACAGCAAACCGTGTTGCTTTAGAAGCAATGGTATTAGCTCGTAACGAAGGTGCTGATTACTACAATAACCAAGTAGGTCCTCAAATTTTACGTGATGCAGCTAAAACATGTGGTCCTTTWCAAACAGCTTTAGATCTATGGAAAGATATTAGTTTTAACTATACTTCTACAGATACAGCTGATTTCGCTGAAACAGCTACTGCAAACAGATAA
Thalassiosira_spinulata_SMDC303 --------------------------------------------------------------TAAGTATAACTATTT-TACTTTGAAAACTGCGAACGGCTCATTATATCAGTTATAGTTTCTTTGATAGTCCCTTACTACTTGGATACCCGTAGTAATTCTAGAGCTAATACATGCATCAATACCCGACT--CTCGTGGAAGGGTAGTATTTATTAGGTATAGACCAA--CCCTCTTCGGAGGTGCTTTGGTGATTCATAATAACTTTTCGAATCGCA-TGGCTCCATGCCGGCGATGGATCATTCAAGTTTCTGCCCTATCAGCTTTGGATGGTAGTGTATTGGACTACCATGGCTTTAACGGGTAACGAATTGTTAGGGCAAGATTTCGGAGAGGGAGCCTGAGAGACGGCTACCACATCCAAGGAAGGCAGCAGGCGCGTAAATTACCCAATCCTGACACAGGGAGGTAGTGACAATAAATAACAATGCCGGGCCTATACAGGTCTGGCAATTGGAATGAGAACAATTTAAATCCCTTATCGAGTATCAATTGGAGGGCAAGTCTGGTGCCAGCAGCCGCGGTAATTCCAGCTCCAATAGCGTATATTAAAGTTGTTGCAGTTAAAAAGCTCGTAGTTGGATTTCTGGCAGGAGTGACCGGTCACACACTCTGT--GTGT-GAACTCGCGTTGTCTCTGGCCATCCTTGGG--GA-GATCCTGTTTGGCATTAAGTTGTCGGG-CAG-GGGATACCCATCGTTTACTGTGAAAAAATTAGAGTGTTTAAAGCAGGCTTATGCCGTTGAATATATTAGCATGGAATAATAAGATAGGACTTCGGAACTATTTTGTTGGTTTGCGTTACGAAGTAATGATTAATAGGGACAGTTGGGGGTATTCGTATTTCGTTGTCAGAGGTGAAATTCTTGGATTTCCGAAAGACGAACTACTGCGAAAGCATTTACCAAGGATGTTTTCATTAATCAAGAACGAAAGTTAGGGGATCGAAGATGATTAGATACCATCGTAGTCTTAACCATAAACTATGCCGACTCGGGATTGGTGGT-TGTT-TTTTGACTCCATCAGCACCGTATGAGAAATCA-AAGTCTTTGGGTTCCGGGGGGAGTATGGTCGCAAGGCTGAAACTTAAAGAAATTGACGGAAGGGCACCACCAGGAGTGGAACCTGCGGCTTAATTTGACTCAACACGGGAAAACTTACCAGGTCCAGACATAGTGAGGATTGACAGATTGAGAGTTCTTTCTTGATTCTATGGGTGGTGGTGCATGGCCGTTCTTAGTTGGTGGAGTGATTTGTCTGGTTAATTCCGTTAACGAACGAGACCGCCGCCTGCTAAATAG-TTCTACTAATGGTTTTTCATTG-GT-A-A-GAGCTTCTTAGAGGGACG--TT-CATT-CTACAAGATGAAGGAAGATGGCGGCAATAACAGGTCTGTGATGCCCTTAGATGTCCTGGGCCGCACGCGCGTT--ACACTGATGCATTCAACGAGCATATAACC-TTGGCCGAGAGGCCTGGGTAATCTTGTTAACATGCATCGTGATAGGGATAGATTATTGCAATTATTAATCTTGAACGAGGAATTCCTAGTAATCGCAGTTCATCAAACTGCAATGATTACGTCCCTGCCCTTTGTACACACCGCCCGTCGCACCTACCGATTGAATGGTCCGGTGAGAACTCGGGATTGTGGTTTGGCTCCTTC-ATTGGGGCCTGACTGCGAGAACTTGTCCGAACCTTATCATTTAGAGGAAGGTGAAGTCGTAACAAGG--TCCGTAGGTGAACCTGCGGAAGGATCATTAT------------------------------------------AGTAACGGCGAGTGAAGCGGGATGAGCTCACCATGTGAATCTGTGTAACC---------------------CGCAAG------GGTGCACCGAATTGTGGTCTGGAGAA---GCACTGTCGGCCGAGTTTCCGGGCCAAGTCTCTTGGAAAAGGGCAGCTGAGAGGGTGAAACTCCCGTTCTTGCCTGGAAACTTTGTGCTT-T-GGCACATG-CTTTCTACGAGTCGAGTTGCTTGGGATTGCAGCTCAAATTTGGTGGTAAATTCCATCTAAAGCTAAATATTGGTGGGATACCGATAGCAAACAAGTACCGTGAGGGAAAGATGCAAAGAACTTTGAAAAGAGAGTTAAAGAGTACCTGAAATTGTTGAAAGGGAAGCGAAGGAAACCAGTGCCGAAGCT-TGG-TCA-TACTTCTCTTACTACTTGTGGTAA----GGGCGCT-GTGGCT--T-TGCAT-GGG-T-C--AGCATCGGCTCTT-TG-CCTGGGGTAAAC--CGGCGGTAGGTAGACGA--C---CTCT---C---GAG-GTGAGTGCCTTCTGTTGATATCC-TGGGTGGGGCTGAGGTC-AGTCAC--TCTGTGC-TCGTGATGCTGGC-------------------------------------------------------------------------------------------------------------------------------------------------------------------------------TCACGTTGCACATGCTGGTTTAATGGTATTTTGGGCTGGTGCAATGATATTATTTGAAGTATCACACTTTGTTCCAGAAAAACCTTTATATGAACAAGGTTTTATTTGTATGCAGCATTTAGCGACACTAGGCTATGGTATAGGTCCAGGTGGTGAAATTACATCAACTGTTCCATATTTTGCTGTAGGTGTTATTCATTTAATTTCTTCAGCTGTATTAGGCTTTGGTGGAATTTACCACTCTTTATTAGGTCCAGATACGTTAGAAGAATCTTTCCCATTCTTTGGTTATGACTGGCGTGATAAAAATAAAATGACTACTATCTTAGGTATTCATTTATGTTTATTAGGTTTAGGTTCATTATTATTAGTTGCAAAAGCTATGTACTTAGGTGGTGTTTATGATACATGGGCACCAGGTGGTGGTGATGTTCGTTACATTACAACACCAACATTAAACCCAATTGTAATTTTTGGTTATGTTTTCCGTTCACCATTTGGTGGTGACGGTTGGGTAGTTTCTGTAAATAATATGGAAGATCTTGTTGGTGGACACATTTGGGTTGGTATTTTATGTATTGTTGGTGGTGTATGGCATATTTTCACAAAACCATTCTCTTGGGCTCGTCGAGCTTTTGTATGGTCTGGTGAAGCATACTTATCATACAGTTTAGCCGCTATCTCATTAATGGGATTCACTGCATCTTTATATGCGTGGTATAATAATACTGCTTACCCTAGTGAGTTATATGGTCCTACAGGTCCAGAAGCATCACAATCTCAAGCGTTCACATTCTTAGTACGAGATCAACGTTTAGGTG--CAAATGTATCATCTGCACAAGGTCCAACTGGTTTAGGTAAATACTTAATGCGCTCACCTAGTGGAGAAATTATCTTCGGTGGTGAAACGATGCGTTTCTGGGATTTACGTGCACCATGGGTAGAACCATTACGTGGTCCTAATGGGTTAGATATTAATAAAATTAAAAACGATATTCAACCTTGGCAAGAACGTCGTGCTGCAGAATATATGACGCACGCGCCGCTAGGTTCATTAAACTCTGTAGGTGGTGTAGCAACAGAAATTAATTCAGTTAACTATGTATCACCTCGTTCATGGTTATGT-------------------------------------------------------------------------------------------------------------------------------------------------------------------------------AGAGTGACCGTTACGAATCTGGTGTAATTCCATACGCTAAAATGGGTTACTGGGATGCTGCATACTCAGTAAAAGATACTGATGTTTTAGCATTATTCCGTATCACACCACAACCAGGTGTAGATCCAGTAGAAGCCGCTGCTGCTGTAGCAGGTGAATCTTCTACTGCAACTTGGACTGTTGTGTGGACAGATTTATTAACAGCTTGTGAACGCTACCGTGCTAAAGCTTACCGTGTAGATCCAGTACCTAATTCCCCAGATGTTTACTTTGCATTTATCGCATATGAATGTGATTTATTTGAAGAAGCTTCTTTATCTAATTTAACAGCATCTATTATTGGTAACGTTTTTGGATTTAAAGCAATTTCTGCTTTACGTTTAGAAGATATGCGTATTCCTCACACATATTTAAAAACATTCCAAGGTCCTGCAACAGGTATTGTTGTAGAACGTGAACGTTTAAACAAATATGGTACTCCATTATTAGGTGCAACTGTAAAACCTAAATTAGGTCTTTCTGGTAAAAACTATGGTCGTGTAGTTTATGAAGGTTTAAAAGGTGGTTTAGACTTCTTAAAAGATGATGAAAACATTAACTCTCAACCATTTATGCGTTGGAGAGAACGTTTCTTAAACTGTATGGAAGGTATTAACCGTGCATCAGCTGCAACTGGTGAAGTTAAAGGTTCTTACTTAAACATTACCGCTAATACGATGGAAGAAATCTATAAGCGTGCTGAATATGCTAAAGCAGTTGGTTCTATCGTTGTTATGATCGATTTAGTTATGGGTTATACTGCAATTCAATCAATCGCATACTGGGCTCGTGAAAACGATATGCTTTTACATTTACACCGTGCAGGTAACTCTACTTACGCTCGTCAAAAGAATCATGGTATTAACTTCCGTGTTATCTGTAAATGGATGCGTATGTCAGGTGTAGATCACATCCATGCCGGTACAGTTGTTGGTAAATTAGAAGGTGATCCTTTAATGATTAAAGGTTTCTACGACATTTTACGTTTAACTGAATTAGAAGTTAACTTACCATTCGGTATCTTCTTCGAAATGGATTGGGCAAGTTTACGTCGTTGTATGCCAGTAGCTTCTGGTGGTATCCACTGTGGTCAAATGCACCAATTAATTCACTATTTAGGTGATGATGTTGTATTACAATTTGGTGGTGGTACTATTGGTCACCCTGATGGTATTCAAGCTGGTGCTACAGCAAACCGTGTTGCTTTAGAAGCAATGGTATTAGCTCGTAACGAAGGTGCTGATTACTACAATAACCAAGTAGGTCCTCAAATTTTACGTGATGCAGCTAAAACATGTGGTCCTTTACAAACAGCTTTAGATCTATGGAAAGATATTAGTTTTAACTATACTTCTACAGATACAGCTGATTTCGCTGAAACAGCTACTGCAAACAGATAA
Thalassiosira_proschkinae_SMDC305 --------------------------------------------------------------------TAACTATTT-TACTTTGAAAACTGCGAACGGCTCATTATATCAGTTATAGTTTCTTTGATAGTCCCTTACTACTTGGATACCCGTAGTAATTCTAGAGCTAATACATGCATCAATACCCGACT--CTCGCGGAAGGGTAGTATTTATTAGGTATAGACCAA--CCCTCTTCGGAGGTGCTTTGGTGATTCATAATAACTTTTCGAATCGCA-TGGCTCCATGCCGGCGATGGATCATTCAAGTTTCTGCCCTATCAGCTTTGGATGGTAGTGTATTGGACTACCATGGCTTTAACGGGTAACGAATTGTTAGGGCAAGATTTCGGAGAGGGAGCCTGAGAGACGGCTACCACATCCAAGGAAGGCAGCAGGCGCGTAAATTACCCAATCCTGACACAGGGAGGTAGTGACAATAAATAACAATGCCGGGCCTATACAGGTCTGGCAATTGGAATGAGAACAATTTAAATCCCTTATCGAGTATCAATTGGAGGGCAAGTCTGGTGCCAGCAGCCGCGGTAATTCCAGCTCCAATAGCGTATATTAAAGTTGTTGCAGTTAAAAAGCTCGTAGTTGGATTTCTGGCAGGAGTGACCGGTCACACACTCTGT--GTGT-GAACTCGCGTTGTCTCTGGCCATCCTTGGG--GA-GATCCTGTTTGGCATTAAGTTGTCGGG-CAG-GGGATACCCATCGTTTACTGTGAAAAAATTAGAGTGTTTAAAGCAGGCTTATGCCGTTGAATATATTAGCATGGAATAATAAGATAGGACTTCGGAACTATTTTGTTGGTTTGCGTTACGAAGTAATGATTAATAGGGACAGTTGGGGGTATTCGTATTTCGTTGTCAGAGGTGAAATTCTTGGATTTCCGAAAGACGAACTACTGCGAAAGCATTTACCAAGGATGTTTTCATTAATCAAGAACGAAAGTTAGGGGATCGAAGATGATTAGATACCATCGTAGTCTTAACCATAAACTATGCCGACTCGGGATTGGTGGT-TGTT-TTTTGACTCCATCAGCACCGTATGAGAAATCA-AAGTCTTTGGGTTCCGGGGGGAGTATGGTCGCAAGGCTGAAACTTAAAGAAATTGACGGAAGGGCACCACCAGGAGTGGAACCTGCGGCTTAATTTGACTCAACACGGGAAAACTTACCAGGTCCAGACATAGTGAGGATTGACAGATTGAGAGTTCTTTCTTGATTCTATGGGTGGTGGTGCATGGCCGTTCTTAGTTGGTGGAGTGATTTGTCTGGTTAATTCCGTTAACGAACGAGACCGCCGCCTGCTAAATAG-TTCTACTAATGGTTTTTCATTG-GT-A-A-GAGCTTCTTAGAGGGACG--TT-CATT-CTACAAGATGAAGGAAGATGGCGGCAATAACAGGTCTGTGATGCCCTTAGATGTCCTGGGCCGCACGCGCGTT--ACACTGATGCATTCAACGAGCATATAACC-TTGGCCGAGAGGCCTGGGTAATCTTGTTAACATGCATCGTGATAGGGATAGATTATTGCAATTATTAATCTTGAACGAGGAATTCCTAGTAATCGCAGTTCATCAAACTGCAATGATTACGTCCCTGCCCTTTGTACACACCGCCCGTCGCACCTACCGATTGAATGGTCCGGTGAGAACTCGGGATTGTGGTTTGGCTCCTTC-ATTGGGGCCTGACTGCGAGAACTTGTCCGAACCTTATCATTTAGAGGAAGGTGAAGTCGTAACAAGG--TCCGTAGGTGAACCTGCGGAAGGATCATTAT------------------------------------------AGTAACGGCGAGTGAAGCGGGATGAGCTCACCATGTGAATCTGTGTAACC---------------------CGCGAG------GGTGCACCGAATTGTGGTCTGGAGAA---GCACTGTCGGCCGAGTTTCCGGGCCAAGTCTCTTGGAAAAGGGCAGCTGAGAGGGTGAAACTCCCGTTCTTGCCTGGAAACTTTGTGCTT-T-GGCACATG-CTTTCTACGAGTCGAGTTGCTTGGGATTGCAGCTCAAATTTGGTGGTAAATTCCATCTAAAGCTAAATATTGGTGGGATACCGATAGCAAACAAGTACCGTGAGGGAAAGATGCAAAGAACTTTGAAAAGAGAGTTAAAGAGTACCTGAAATTGTTGAAAGGGAAGCGAAGGAAACCAGTGCCGAAGCT-TGG-TCA-TACTTCTCTTGCTACTTGTGGTAA----GGGCGCT-GTGGCT--T-TGCGT-GGG-T-C--AGCATCGGCTCTT-TG-CCTGGGGTAAAC--CGGCAGTAGGTAGACGA--C---CTCT---C---GAG-GTGAGTGCCTTCTGTTGATATCC-TGGGTGGGGCTGAGGTC-AGTCAC--TCTGTGC-TCGTGATGCTG---------------------------------------------------------------------------------------------------------------------------------------------------------------------------AGGTGCTCACGTTGCACATGCTGGGTTAATGGTATTTTGGGCTGGTGCAATGATATTATTTGAAGTATCACACTTTGTTCCAGAAAAACCTTTATATGAACAAGGTTTTATTTGTATGCAGCATTTAGCAACACTAGGCTATGGTATCGGTCCAGGTGGTGAAATTACATCAACTGTTCCATATTTTGCTGTGGGTGTTATTCATTTAATTTCTTCGGCTGTATTAGGCTTTGGTGGAATTTACCACTCTTTATTAGGTCCCGATACGTTAGAAGAATCTTTCCCATTCTTTGGTTATGACTGGCGTGATAAAAATAAAATGACTACTATCTTAGGTATTCATTTATGTTTATTAGGTTTAGGTTCATTATTATTAGTTGCAAAAGCTATGTACTTAGGTGGTGTTTATGATACATGGGCACCAGGTGGTGGCGATGTTCGTTACATTACAACACCAACATTAAATCCAATTGTAATTTTTGGTTATGTTTTCCGTTCACCTTTTGGTGGTGACGGTTGGGTAGTTTCTGTAAATAATATGGAAGATCTTGTTGGCGGGCACATTTGGGTTGGTATTTTATGTATTGTTGGTGGTGTATGGCATATTTTCACAAAACCATTCTCTTGGGCTCGTCGAGCTTTTGTATGGTCTGGTGAAGCATACTTATCATACAGTTTAGCCGCGATCTCATTAATGGGATTCACTGCATCTTTATATGCATGGTATAATAATACTGCTTACCCTAGTGAGCTATATGGTCCTACAGGTCCAGAAGCATCACAATCTCAAGCGTTTACATTCTTAGTACGAGATCAACGTTTAGGTG--CAAATGTATCATCTGCACAAGGTCCAACTGGTTTAGGTAAATACTTAATGCGCTCACCTAGTGGAGAAATTATTTTCGGTGGTGAAACTATGCGTTTCTGGGATTTACGTGCACCATGGGTAGAACCATTACGTGGTCCTAATGGGTTAGATATTAATAAAATTAAAAACGATATTCAACCTTGGCAAGAACGTCGTGCTGCAGAATACATGACGCACGCGCCGTTAGGTTCATTAAACTCTGTAGGTGGTGTAGCAACAGAAATTAATTCAGTTAACTATGTATCACCTCGTTCATGGTTA-----------------------------------------------------------------------------------------------------------------------------------------------------------------------------------GAGTGACCGTTACGAATCTGGTGTAATTCCATACGCTAAAATGGGTTACTGGGATGCTGCATACACAGTACAAGATACTGATGTTTTAGCATTATTCCGTATCACACCACAACCAGGTGTAGATCCAGTAGAAGCTGCTGCTGCTGTAGCAGGTGAATCTTCAACTGCAACTTGGACTGTTGTGTGGACAGATTTATTAACAGCTTGTGAACGCTACCGTGCTAAAGCTTACCGTGTAGATCCAGTACCTAATTCGCCAGATGTTTACTTTGCATTTATCGCATATGAATGTGATTTATTTGAAGAAGCTTCTTTATCTAATTTAACAGCATCTATTATTGGTAACGTTTTTGGATTTAAAGCAATTTCTGCTTTACGTTTAGAAGATATGCGTATTCCTCACACATATTTAAAAACATTCCAAGGTCCTGCAACAGGTATTGTTGTAGAACGTGAACGTTTAAACAAATATGGTACTCCATTATTAGGTGCAACTGTAAAACCTAAATTAGGTCTTTCTGGTAAAAACTATGGTCGTGTAGTTTATGAAGGTTTAAAAGGTGGTTTAGACTTCTTAAAAGATGATGAAAACATTAACTCTCAACCATTTATGCGTTGGAGAGAACGTTTCTTAAACTGTATGGAAGGTATTTACCGTGCAGCAGCTGCAACTGGTGAAGTTAAAGGTTCTTACTTAAACGTTACCGCTAATACAATGGAAGAAATCTATAAGCGTGCTGAATATGCTAAAGCAGTTGGCTCTATCGTTATTATGATCGATTTAGTTATGGGTTATACTGCAATTCAATCAATTGCATACTGGGCTCGTGAAAACGATATGCTTTTACATTTACACCGTGCAGGTAACTCTACTTACGCTCGTCAAAAGAATCATGGTATTAACTTCCGTGTTATCTGTAAATGGATGCGTATGTCAGGTGTAGATCATATCCATGCCGGTACAGTTGTTGGTAAATTAGAAGGTGATCCTTTAATGATTAAAGGTTTCTACGACATTTTACGTTTAACTGAATTAGAAGTTAACTTACCATTTGGTATCTTCTTCGAAATGGATTGGGCAAGTTTACGTCGTTGTATGCCAGTAGCTTCTGGTGGTATCCACTGTGGTCAAATGCACCAATTAATTCACTATTTAGGTGATGATGTTGTATTACAATTTGGTGGTGGTACTATTGGTCACCCTGATGGTATTCAAGCTGGTGCTACAGCAAACCGTGTTGCTTTAGAAGCAATGGTAATGGCTCGTAACGAAGGTGTTGATTACTACAATAACCAAGTAGGTCCTCAAATTTTACGTGATGCAGCTAAAACATGTGGTCCTTTACAAACAGCTTTAGATCTATGGAAAGATATTAGTTTTAACTATACTTCTACAGATACAGCTGATTTCGCTGAAACAGCTACTGCAAACAGATAA
